# Supplementary material for: Position Specific Alternative Splicing and Gene Expression Profiles Along the Tonotopic Axis of Chick Cochlea
Source: Front Mol Biosci. 2021 Sep 8;8:726976. doi: 10.3389/fmolb.2021.726976 (PMC8456117; doi:10.3389/fmolb.2021.726976)
Supplement: Supplementary file 1 [file Table6.XLSX]

## Sheet: Genes in enriched GO terms (AS)
Alternative splicing genes in enriched GO terms
75 genes in BP - cellular localization (GO:0051641)
Ensembl Gene ID	Gene Name
ENSGALG00000015944	PDZ domain-containing proteins
ENSGALG00000015858	Dopey_N domain-containing proteins(DOPEY2)
ENSGALG00000002426	Ribosomal RNA-processing protein 40s(EXOSC3)
ENSGALG00000040724	Uncharacterized proteins(AKAP9)
ENSGALG00000001157	UDENN domain-containing proteins(DENND1A)
ENSGALG00000002764	Sodium/potassium-transporting ATPase subunit beta-3s(ATP1B3)
ENSGALG00000009915	Uncharacterized proteins(EML4)
ENSGALG00000008544	Na(+)/Ca(2+)-exchange protein 1s(NCX1)
ENSGALG00000005631	Nudix hydrolase domain-containing proteins(TRPM2)
ENSGALG00000032958	Amphiphysins(AMPH)
ENSGALG00000034396	Uncharacterized proteins(TMEM50B)
ENSGALG00000041361	AH domain-containing proteins(ARFIP1)
ENSGALG00000030055	PL48 domain-containing proteins(FAM65A)
ENSGALG00000002536	t-SNARE coiled-coil homology domain-containing proteins(STX2)
ENSGALG00000007531	Protrudins(ZFYVE27)
ENSGALG00000033328	Uncharacterized proteins(PACS2)
ENSGALG00000007700	SH3 domain-containing proteins(CTTN)
ENSGALG00000028807	Uncharacterized proteins(AP1AR)
ENSGALG00000003135	Uncharacterized proteins(ANK3)
ENSGALG00000008797	Uncharacterized proteins(WASL)
ENSGALG00000026055	Paralemmin-1s(PALM)
ENSGALG00000010567	Uncharacterized proteins(RAB3B)
ENSGALG00000006908	Uncharacterized proteins(DLG1)
ENSGALG00000000550	Protein kinase domain-containing proteins(STRADA)
ENSGALG00000041760	Clathrin heavy chains(CLTCL1)
ENSGALG00000010812	Uncharacterized proteins(RYR2)
ENSGALG00000002606	Uncharacterized proteins(CLSTN1)
ENSGALG00000015770	ABPPs(APP)
ENSGALG00000004529	Vacuolar protein sorting-associated protein 29s(VPS29)
ENSGALG00000040434	Uncharacterized proteins(RAB18L)
ENSGALG00000002189	Sorting nexin-1s(SNX1)
ENSGALG00000035482	Uncharacterized proteins(SEC24B)
ENSGALG00000012044	Uncharacterized proteins(ANK2)
ENSGALG00000008828	Clathrin_bdg domain-containing proteins(AFTPH)
ENSGALG00000002973	Beclin-1s(BECN1)
ENSGALG00000034044	Rab-GAP TBC domain-containing proteins(TBC1D12)
ENSGALG00000004955	Synapsin_C domain-containing proteins(ENSGALG00000004955)
ENSGALG00000042992	Uncharacterized proteins(ENSGALG00000042992)
ENSGALG00000014683	PTS1-BPs(PEX5)
ENSGALG00000006542	Uncharacterized proteins(ESYT2)
ENSGALG00000014931	Uncharacterized proteins(RAB28)
ENSGALG00000037545	Uncharacterized proteins(GRIP2)
ENSGALG00000006763	Exocyst complex components(EXOC6)
ENSGALG00000014514	C2 domain-containing proteins(CC2D2A)
ENSGALG00000015170	Uncharacterized proteins(VPS13A)
ENSGALG00000010680	Uncharacterized proteins(TTC7B)
ENSGALG00000040256	Uncharacterized proteins(RIMS2)
ENSGALG00000012890	Diacylglycerol kinases(DGKI)
ENSGALG00000022739	Uncharacterized proteins(AKAP11)
ENSGALG00000015083	Uncharacterized proteins(DENND4C)
ENSGALG00000000625	Microtubule-associated proteins(MAPT)
ENSGALG00000011645	Uncharacterized proteins(CLASP1)
ENSGALG00000003344	Clathrin light chains(CLTB)
ENSGALG00000040156	Uncharacterized proteins(CCDC88B)
ENSGALG00000011560	Parkin coregulateds(PACRG)
ENSGALG00000015846	ENTH domain-containing proteins(SNAP91)
ENSGALG00000003781	SUN domain-containing proteins(SUN1)
ENSGALG00000012425	PH domain-containing proteins(FERMT2)
ENSGALG00000037314	Uncharacterized proteins(RPH3AL)
ENSGALG00000033405	Drebrins(DBN1)
ENSGALG00000013183	Telomerase reverse transcriptases(TERT)
ENSGALG00000009551	WD_REPEATS_REGION domain-containing proteins(DYNC1I2)
ENSGALG00000005840	Uncharacterized proteins(DENND5A)
ENSGALG00000008926	Uncharacterized proteins(CADPS2)
ENSGALG00000035935	Uncharacterized proteins(UNC13C)
ENSGALG00000034001	Uncharacterized proteins(SPAG9)
ENSGALG00000017126	Palmitoyltransferases(ZDHHC20)
ENSGALG00000005707	Uncharacterized proteins(IFT20)
ENSGALG00000021601	Uncharacterized proteins(EPS15L1)
ENSGALG00000029261	Reticulons(RTN4)
ENSGALG00000001619	WD_REPEATS_REGION domain-containing proteins(ATG16L2)
ENSGALG00000009859	Rab-GAP TBC domain-containing proteins(TBC1D30)
ENSGALG00000013778	Sec3-PIP2_bind domain-containing proteins(EXOC1)
ENSGALG00000005139	Clathrin heavy chains(CLTC)
ENSGALG00000012689	Uncharacterized proteins(KIF13A)
31 genes in BP - actin filament-based process (GO:0030029)
Ensembl Gene ID	Gene Name
ENSGALG00000034171	FERM domain-containing proteins(EPB41L1)
ENSGALG00000013846	SEC7 domain-containing proteins(ARFGEF3)
ENSGALG00000025842	Tropomyosin beta chains(TPM2)
ENSGALG00000001183	Myosin motor domain-containing proteins(MYH10)
ENSGALG00000006572	Troponin T, fast skeletal muscle isoformss(TNNT3)
ENSGALG00000007547	Uncharacterized proteins(ABI1)
ENSGALG00000005332	Voltage-dependent L-type calcium channel subunit alpha-1Ds(CACNA1D)
ENSGALG00000038678	FERM domain-containing proteins(EPB41L3)
ENSGALG00000009364	Protein kinase Cs(PRKCI)
ENSGALG00000007700	SH3 domain-containing proteins(CTTN)
ENSGALG00000016920	Uncharacterized proteins(LMO7)
ENSGALG00000008797	Uncharacterized proteins(WASL)
ENSGALG00000006908	Uncharacterized proteins(DLG1)
ENSGALG00000026159	Enigma protein betas(PDLIM7)
ENSGALG00000010812	Uncharacterized proteins(RYR2)
ENSGALG00000013605	Uncharacterized proteins(CARMIL1)
ENSGALG00000012044	Uncharacterized proteins(ANK2)
ENSGALG00000009303	WH1 domain-containing proteins(ENAH)
ENSGALG00000012525	Uncharacterized proteins(FMNL2)
ENSGALG00000003741	Uncharacterized proteins(MYO18A)
ENSGALG00000035769	FERM domain-containing proteins(ENSGALG00000035769)
ENSGALG00000004034	F-actin-capping protein subunit beta isoforms 1 and 2s(CAPZB)
ENSGALG00000008714	Uncharacterized proteins(ABI2)
ENSGALG00000022739	Uncharacterized proteins(AKAP11)
ENSGALG00000040156	Uncharacterized proteins(CCDC88B)
ENSGALG00000033405	Drebrins(DBN1)
ENSGALG00000008043	Coronins(CORO2B)
ENSGALG00000010158	ANK_REP_REGION domain-containing proteins(KANK1)
ENSGALG00000004798	Uncharacterized proteins(MPRIP)
ENSGALG00000030561	Protein kinase domain-containing proteins(LOC427783)
ENSGALG00000013427	Uncharacterized proteins(SORBS2)
133 genes in BP - localization (GO:0051179)
Ensembl Gene ID	Gene Name
ENSGALG00000015808	Uncharacterized proteins(SLC35A1)
ENSGALG00000015944	PDZ domain-containing proteins(ENSGALG00000015944)
ENSGALG00000015858	Dopey_N domain-containing proteins(DOPEY2)
ENSGALG00000002426	Ribosomal RNA-processing protein 40s(EXOSC3)
ENSGALG00000040724	Uncharacterized proteins(AKAP9)
ENSGALG00000001157	UDENN domain-containing proteins(DENND1A)
ENSGALG00000042396	Uncharacterized proteins(SLC12A7)
ENSGALG00000002764	Sodium/potassium-transporting ATPase subunit beta-3s(ATP1B3)
ENSGALG00000031105	Anion exchange proteins(SLC4A4)
ENSGALG00000006112	Sodium channel proteins(SCN5A)
ENSGALG00000002546	Fibrillar collagen NC1 domain-containing proteins(COL5A1)
ENSGALG00000009915	Uncharacterized proteins(EML4)
ENSGALG00000008544	Na(+)/Ca(2+)-exchange protein 1s(NCX1)
ENSGALG00000005332	Voltage-dependent L-type calcium channel subunit alpha-1Ds(CACNA1D)
ENSGALG00000010053	Protein-tyrosine-phosphatases(PTPRF)
ENSGALG00000005631	Nudix hydrolase domain-containing proteins(TRPM2)
ENSGALG00000032958	Amphiphysins(AMPH)
ENSGALG00000034396	Uncharacterized proteins(TMEM50B)
ENSGALG00000012004	Uncharacterized proteins(PRSS12)
ENSGALG00000006172	Uncharacterized proteins(ABCC8)
ENSGALG00000041361	AH domain-containing proteins(ARFIP1)
ENSGALG00000005156	Neurotrypsins(NTL)
ENSGALG00000030055	PL48 domain-containing proteins(FAM65A)
ENSGALG00000002536	t-SNARE coiled-coil homology domain-containing proteins(STX2)
ENSGALG00000007531	Protrudins(ZFYVE27)
ENSGALG00000033328	Uncharacterized proteins(PACS2)
ENSGALG00000007700	SH3 domain-containing proteins(CTTN)
ENSGALG00000028807	Uncharacterized proteins(AP1AR)
ENSGALG00000003135	Uncharacterized proteins(ANK3)
ENSGALG00000012985	Transporters(SLC6A13)
ENSGALG00000012778	Uncharacterized proteins(SLC35B3)
ENSGALG00000008797	Uncharacterized proteins(WASL)
ENSGALG00000026055	Paralemmin-1s(PALM)
ENSGALG00000010875	Integrin betas(ITGB8)
ENSGALG00000010567	Uncharacterized proteins(RAB3B)
ENSGALG00000006908	Uncharacterized proteins(DLG1)
ENSGALG00000000550	Protein kinase domain-containing proteins(STRADA)
ENSGALG00000041760	Clathrin heavy chains(CLTCL1)
ENSGALG00000010812	Uncharacterized proteins(RYR2)
ENSGALG00000010204	BTB domain-containing proteins(KCNC2)
ENSGALG00000002606	Uncharacterized proteins(CLSTN1)
ENSGALG00000013661	Uncharacterized proteins(MICU3)
ENSGALG00000009959	Uncharacterized proteins(RAB3IP)
ENSGALG00000015770	ABPPs(APP)
ENSGALG00000038152	Uncharacterized proteins(ABCC6)
ENSGALG00000015355	Integrin-associated proteins(CD47)
ENSGALG00000004529	Vacuolar protein sorting-associated protein 29s(VPS29)
ENSGALG00000013605	Uncharacterized proteins(CARMIL1)
ENSGALG00000015289	Uncharacterized proteins(ARMC2)
ENSGALG00000040434	Uncharacterized proteins(RAB18L)
ENSGALG00000013935	Uncharacterized proteins(BCLAF1)
ENSGALG00000002189	Sorting nexin-1s(SNX1)
ENSGALG00000035482	Uncharacterized proteins(SEC24B)
ENSGALG00000012044	Uncharacterized proteins(ANK2)
ENSGALG00000008828	Clathrin_bdg domain-containing proteins(AFTPH)
ENSGALG00000002973	Beclin-1s(BECN1)
ENSGALG00000034044	Rab-GAP TBC domain-containing proteins(TBC1D12)
ENSGALG00000004955	Synapsin_C domain-containing proteins(ENSGALG00000004955)
ENSGALG00000009303	WH1 domain-containing proteins(ENAH)
ENSGALG00000042992	Uncharacterized proteins(ENSGALG00000042992)
ENSGALG00000014683	PTS1-BPs(PEX5)
ENSGALG00000006542	Uncharacterized proteins(ESYT2)
ENSGALG00000012525	Uncharacterized proteins(FMNL2)
ENSGALG00000030908	Calcium-transporting ATPases(ATP2B2)
ENSGALG00000003741	Uncharacterized proteins(MYO18A)
ENSGALG00000003748	Anoctamins(ANO5)
ENSGALG00000014931	Uncharacterized proteins(RAB28)
ENSGALG00000037545	Uncharacterized proteins(GRIP2)
ENSGALG00000012137	Kinectins(KTN1)
ENSGALG00000006763	Exocyst complex components(EXOC6)
ENSGALG00000041013	Uncharacterized proteins(TNS1)
ENSGALG00000004063	Uncharacterized proteins(SLC25A14)
ENSGALG00000014514	C2 domain-containing proteins(CC2D2A)
ENSGALG00000015170	Uncharacterized proteins(VPS13A)
ENSGALG00000030812	Casein kinase I isoform gamma-1s(CSNK1G1)
ENSGALG00000010680	Uncharacterized proteins(TTC7B)
ENSGALG00000004472	Uncharacterized proteins(ASTN1)
ENSGALG00000040256	Uncharacterized proteins(RIMS2)
ENSGALG00000011671	Uncharacterized proteins(SLC15A2)
ENSGALG00000011379	Uncharacterized proteins(SLC44A5)
ENSGALG00000014083	Uncharacterized proteins(INTS13)
ENSGALG00000035804	Uncharacterized proteins(SQSTM1)
ENSGALG00000007018	Sulfate_transp domain-containing proteins(SLC26A11)
ENSGALG00000012890	Diacylglycerol kinases(DGKI)
ENSGALG00000035068	J domain-containing proteins(DNAJC13)
ENSGALG00000022739	Uncharacterized proteins(AKAP11)
ENSGALG00000015083	Uncharacterized proteins(DENND4C)
ENSGALG00000000625	Microtubule-associated proteins(MAPT)
ENSGALG00000042400	Uncharacterized proteins(CASK)
ENSGALG00000003601	Calcium-transporting ATPases(ATP2B4)
ENSGALG00000011645	Uncharacterized proteins(CLASP1)
ENSGALG00000003344	Clathrin light chains(CLTB)
ENSGALG00000040156	Uncharacterized proteins(CCDC88B)
ENSGALG00000012992	Non-specific serine/threonine protein kinases(WNK1)
ENSGALG00000011560	Parkin coregulateds(PACRG)
ENSGALG00000003645	DDHD domain-containing proteins(PITPNM2)
ENSGALG00000041762	SAM domain-containing proteins(STIM1)
ENSGALG00000012540	RNA binding protein fox-1 homolog 2s(RBFOX2)
ENSGALG00000015846	ENTH domain-containing proteins(SNAP91)
ENSGALG00000038512	Type-1 angiotensin II receptors(AGTR1)
ENSGALG00000010061	Uncharacterized proteins(LRBA)
ENSGALG00000031323	Phospholipid-transporting ATPases(ATP9B)
ENSGALG00000003781	SUN domain-containing proteins(SUN1)
ENSGALG00000012425	PH domain-containing proteins(FERMT2)
ENSGALG00000037314	Uncharacterized proteins(RPH3AL)
ENSGALG00000008839	Phospholipid-transporting ATPases(ATP11B)
ENSGALG00000020939	TPT domain-containing proteins(SLC35C2)
ENSGALG00000033405	Drebrins(DBN1)
ENSGALG00000013183	Telomerase reverse transcriptases(TERT)
ENSGALG00000009551	WD_REPEATS_REGION domain-containing proteins(DYNC1I2)
ENSGALG00000005840	Uncharacterized proteins(DENND5A)
ENSGALG00000030542	Sema domain-containing proteins(SEMA6D)
ENSGALG00000008926	Uncharacterized proteins(CADPS2)
ENSGALG00000035935	Uncharacterized proteins(UNC13C)
ENSGALG00000017329	Uncharacterized proteins(FCHSD2)
ENSGALG00000004980	Calcium-activated potassium channel subunit alpha-1s(KCNMA1)
ENSGALG00000010158	ANK_REP_REGION domain-containing proteins(KANK1)
ENSGALG00000034001	Uncharacterized proteins(SPAG9)
ENSGALG00000017126	Palmitoyltransferases(ZDHHC20)
ENSGALG00000005707	Uncharacterized proteins(IFT20)
ENSGALG00000021601	Uncharacterized proteins(EPS15L1)
ENSGALG00000029261	Reticulons(RTN4)
ENSGALG00000008631	Receptor protein-tyrosine kinases(AXL)
ENSGALG00000004088	Uncharacterized proteins(FNBP1)
ENSGALG00000016734	Sodium/hydrogen exchangers(SLC9A7)
ENSGALG00000001619	WD_REPEATS_REGION domain-containing proteins(ATG16L2)
ENSGALG00000011861	C2 domain-containing proteins(SYT16)
ENSGALG00000030554	CaMBD domain-containing proteins(KCNN3)
ENSGALG00000009859	Rab-GAP TBC domain-containing proteins(TBC1D30)
ENSGALG00000013778	Sec3-PIP2_bind domain-containing proteins(EXOC1)
ENSGALG00000019228	Vesicle transport proteins(SFT2D2)
ENSGALG00000005139	Clathrin heavy chains(CLTC)
ENSGALG00000012689	Uncharacterized proteins(KIF13A)
367 genes in BP - biological_process (GO:0008150)
Ensembl Gene ID	Gene Name
ENSGALG00000006978	MICOS complex subunits(APOOL)
ENSGALG00000015808	Uncharacterized proteins(SLC35A1)
ENSGALG00000015944	PDZ domain-containing proteins(ENSGALG00000015944)
ENSGALG00000015858	Dopey_N domain-containing proteins(DOPEY2)
ENSGALG00000002426	Ribosomal RNA-processing protein 40s(EXOSC3)
ENSGALG00000040724	Uncharacterized proteins(AKAP9)
ENSGALG00000036728	Uncharacterized proteins(PRDM16)
ENSGALG00000008181	MAP kinase-activating death domain proteins(MADD)
ENSGALG00000001157	UDENN domain-containing proteins(DENND1A)
ENSGALG00000005584	Polypeptide N-acetylgalactosaminyltransferases(GALNT18)
ENSGALG00000042396	Uncharacterized proteins(SLC12A7)
ENSGALG00000036295	CIDE-N domain-containing proteins(CAD)
ENSGALG00000002764	Sodium/potassium-transporting ATPase subunit beta-3s(ATP1B3)
ENSGALG00000015556	Actin filament-associated protein 1s(AFAP1)
ENSGALG00000010270	HECT domain-containing proteins(AREL1)
ENSGALG00000031487	Uncharacterized proteins(FSTL4)
ENSGALG00000004048	Protein-tyrosine-phosphatases(PTPRS)
ENSGALG00000017246	Malic enzymes(ME3)
ENSGALG00000043240	Uncharacterized proteins(ARPP21)
ENSGALG00000032889	RRM domain-containing proteins(RBFOX3)
ENSGALG00000043178	Uncharacterized proteins(SBF1)
ENSGALG00000016690	Uncharacterized proteins(CYP2AC1)
ENSGALG00000031105	Anion exchange proteins(SLC4A4)
ENSGALG00000008823	Uncharacterized proteins(IQUB)
ENSGALG00000034171	FERM domain-containing proteins(EPB41L1)
ENSGALG00000013846	SEC7 domain-containing proteins(ARFGEF3)
ENSGALG00000006112	Sodium channel proteins(SCN5A)
ENSGALG00000025842	Tropomyosin beta chains(TPM2)
ENSGALG00000002546	Fibrillar collagen NC1 domain-containing proteins(COL5A1)
ENSGALG00000001183	Myosin motor domain-containing proteins(MYH10)
ENSGALG00000006572	Troponin T, fast skeletal muscle isoformss(TNNT3)
ENSGALG00000001382	Protein kinase domain-containing proteins(CDC2L1)
ENSGALG00000014668	Uncharacterized proteins(MCTP1)
ENSGALG00000009085	Phosphatidylinositol-3,5-bisphosphate 3-phosphatases(MTMR1)
ENSGALG00000014106	Uncharacterized proteins(PPFIBP1)
ENSGALG00000009915	Uncharacterized proteins(EML4)
ENSGALG00000007547	Uncharacterized proteins(ABI1)
ENSGALG00000011289	Uncharacterized proteins(NKIRAS1)
ENSGALG00000008544	Na(+)/Ca(2+)-exchange protein 1s(NCX1)
ENSGALG00000031120	Heterogeneous nuclear ribonucleoprotein H1-like proteins(HNRNPH2)
ENSGALG00000008542	Aldolase_II domain-containing proteins(ADD3)
ENSGALG00000021843	Uncharacterized proteins(AUH)
ENSGALG00000002263	BTB domain-containing proteins(KLHL6)
ENSGALG00000007557	RUN domain-containing proteins(RUBCN)
ENSGALG00000041030	Uncharacterized proteins(LOC426023)
ENSGALG00000005332	Voltage-dependent L-type calcium channel subunit alpha-1Ds(CACNA1D)
ENSGALG00000010053	Protein-tyrosine-phosphatases(PTPRF)
ENSGALG00000014751	Uncharacterized proteins(ADAMTS6)
ENSGALG00000008907	1-phosphatidylinositol 4,5-bisphosphate phosphodiesterases(PLCB4)
ENSGALG00000031776	Neurofascins(NFASC)
ENSGALG00000005631	Nudix hydrolase domain-containing proteins(TRPM2)
ENSGALG00000033120	Uncharacterized proteins(SRSF7)
ENSGALG00000006783	Procollagen-lysine 5-dioxygenases(PLOD2)
ENSGALG00000003052	Arf-GAP domain-containing proteins(AGFG1)
ENSGALG00000009298	CNH domain-containing proteins(ENSGALG00000009298)
ENSGALG00000032958	Amphiphysins(AMPH)
ENSGALG00000034396	Uncharacterized proteins(TMEM50B)
ENSGALG00000040224	Toll/interleukin-1 receptor domain-containing adapter proteins(TIRAP)
ENSGALG00000012004	Uncharacterized proteins(PRSS12)
ENSGALG00000037787	MADS-box domain-containing proteins(MEF2D)
ENSGALG00000006172	Uncharacterized proteins(ABCC8)
ENSGALG00000015693	USP domain-containing proteins(USP25)
ENSGALG00000002013	Chromatin modification-related protein MEAF6s(MEAF6)
ENSGALG00000039595	Uncharacterized proteins(BTBD11)
ENSGALG00000043209	Uncharacterized proteins(ADGRB2)
ENSGALG00000010226	Adenine DNA glycosylases(MUTYH)
ENSGALG00000031578	Uncharacterized proteins(CSMD3)
ENSGALG00000030112	TPR_REGION domain-containing proteins(ENSGALG00000030112)
ENSGALG00000003136	Uncharacterized proteins(IKZF2)
ENSGALG00000012068	AAA_12 domain-containing proteins(ENSGALG00000012068)
ENSGALG00000041361	AH domain-containing proteins(ARFIP1)
ENSGALG00000005156	Neurotrypsins(NTL)
ENSGALG00000006925	Uncharacterized proteins(CCP110)
ENSGALG00000038678	FERM domain-containing proteins(EPB41L3)
ENSGALG00000030055	PL48 domain-containing proteins(FAM65A)
ENSGALG00000002536	t-SNARE coiled-coil homology domain-containing proteins(STX2)
ENSGALG00000041253	Uncharacterized proteins(C5H11ORF9)
ENSGALG00000034948	Uncharacterized proteins(UAP1L1)
ENSGALG00000016990	Calponin-homology (CH) domain-containing proteins(LRCH1)
ENSGALG00000007531	Protrudins(ZFYVE27)
ENSGALG00000033328	Uncharacterized proteins(PACS2)
ENSGALG00000009364	Protein kinase Cs(PRKCI)
ENSGALG00000026518	RUN domain-containing proteins(RUNDC3A)
ENSGALG00000034281	Uncharacterized proteins(TMCC2)
ENSGALG00000007700	SH3 domain-containing proteins(CTTN)
ENSGALG00000015387	Autophagy protein 5s(ATG5)
ENSGALG00000028807	Uncharacterized proteins(AP1AR)
ENSGALG00000012281	Uncharacterized proteins(PLA2G6)
ENSGALG00000006207	Uncharacterized proteins(HM13)
ENSGALG00000003135	Uncharacterized proteins(ANK3)
ENSGALG00000015656	AKAP2_C domain-containing proteins(PALM2AKAP2)
ENSGALG00000009315	Uncharacterized proteins(PAPLN)
ENSGALG00000014516	Uncharacterized proteins(CPEB2)
ENSGALG00000012985	Transporters(SLC6A13)
ENSGALG00000009885	UvrD_C_2 domain-containing proteins(HELB)
ENSGALG00000003189	CBFD_NFYB_HMF domain-containing proteins(NFYC)
ENSGALG00000012778	Uncharacterized proteins(SLC35B3)
ENSGALG00000016920	Uncharacterized proteins(LMO7)
ENSGALG00000003920	Phosphoinositide 5-phosphatases(OCRL)
ENSGALG00000008797	Uncharacterized proteins(WASL)
ENSGALG00000026055	Paralemmin-1s(PALM)
ENSGALG00000039163	Uncharacterized proteins(ARHGEF11)
ENSGALG00000010875	Integrin betas(ITGB8)
ENSGALG00000010567	Uncharacterized proteins(RAB3B)
ENSGALG00000015953	G_PROTEIN_RECEP_F1_2 domain-containing proteins(LOC422929)
ENSGALG00000045469	Uncharacterized proteins(BCAN)
ENSGALG00000003693	Uncharacterized proteins(MACF1)
ENSGALG00000006908	Uncharacterized proteins(DLG1)
ENSGALG00000026159	Enigma protein betas(PDLIM7)
ENSGALG00000015017	Tubulin_C domain-containing proteins(TUBE1)
ENSGALG00000007070	Uncharacterized proteins(ENSGALG00000007070)
ENSGALG00000005330	ANK_REP_REGION domain-containing proteins(SNCAIP)
ENSGALG00000030065	Uncharacterized proteins(TENM3)
ENSGALG00000040844	Uncharacterized proteins(GIT2)
ENSGALG00000014528	2-phospho-D-glycerate hydro-lyases(ENO2)
ENSGALG00000014258	DUF4757 domain-containing proteins(ENSGALG00000014258)
ENSGALG00000000550	Protein kinase domain-containing proteins(STRADA)
ENSGALG00000002765	Uncharacterized proteins(NBR1)
ENSGALG00000033205	PHD finger protein 20-like protein 1s(PHF20L1)
ENSGALG00000041760	Clathrin heavy chains(CLTCL1)
ENSGALG00000006439	Rho guanine nucleotide exchange factor 6s(ARHGEF6)
ENSGALG00000000215	Nudix hydrolase domain-containing proteins(DCP2)
ENSGALG00000006804	Uncharacterized proteins(ODF2L)
ENSGALG00000016424	Uncharacterized proteins(CPSF3)
ENSGALG00000010812	Uncharacterized proteins(RYR2)
ENSGALG00000010204	BTB domain-containing proteins(KCNC2)
ENSGALG00000002606	Uncharacterized proteins(CLSTN1)
ENSGALG00000037076	Trifunctional purine biosynthetic protein adenosine-3s(GART)
ENSGALG00000016890	Muscleblind-like 2 isoform 1s(MBNL2)
ENSGALG00000013661	Uncharacterized proteins(MICU3)
ENSGALG00000015770	ABPPs(APP)
ENSGALG00000009959	Uncharacterized proteins(RAB3IP)
ENSGALG00000038152	Uncharacterized proteins(ABCC6)
ENSGALG00000015355	Integrin-associated proteins(CD47)
ENSGALG00000004529	Vacuolar protein sorting-associated protein 29s(VPS29)
ENSGALG00000015806	Arginyl-tRNA synthetases(RARS2)
ENSGALG00000013605	Uncharacterized proteins(CARMIL1)
ENSGALG00000015289	Uncharacterized proteins(ARMC2)
ENSGALG00000012339	GB1/RHD3-type G domain-containing proteins(ATL1)
ENSGALG00000040434	Uncharacterized proteins(RAB18L)
ENSGALG00000013935	Uncharacterized proteins(BCLAF1)
ENSGALG00000004098	Non-specific serine/threonine protein kinases(STK4)
ENSGALG00000002189	Sorting nexin-1s(SNX1)
ENSGALG00000014661	Cotranscriptional regulator FAM172A homologs(FAM172A)
ENSGALG00000035482	Uncharacterized proteins(SEC24B)
ENSGALG00000009805	PPM-type phosphatase domain-containing proteins(PPM1H)
ENSGALG00000012044	Uncharacterized proteins(ANK2)
ENSGALG00000008828	Clathrin_bdg domain-containing proteins(AFTPH)
ENSGALG00000004273	Ras-specific guanine nucleotide-releasing factor RalGPS1s(RALGPS1)
ENSGALG00000002973	Beclin-1s(BECN1)
ENSGALG00000034044	Rab-GAP TBC domain-containing proteins(TBC1D12)
ENSGALG00000004955	Synapsin_C domain-containing proteins(ENSGALG00000004955)
ENSGALG00000019384	Mitogen-activated protein kinases(MAPK12)
ENSGALG00000001250	BPTI/Kunitz inhibitor domain-containing proteins(APLP2)
ENSGALG00000020249	Cyclic nucleotide ras GEFs(RAPGEF2)
ENSGALG00000028512	Uncharacterized proteins(LCOR)
ENSGALG00000001816	Membrane-associated guanylate kinase inverted 3s(MAGI3)
ENSGALG00000005646	Rap-GAP domain-containing proteins(TSC2)
ENSGALG00000004881	Uncharacterized proteins(GOLGA2)
ENSGALG00000039525	ANK_REP_REGION domain-containing proteins(CAMTA1)
ENSGALG00000009303	WH1 domain-containing proteins(ENAH)
ENSGALG00000009107	Neurexin-1-betas(NRXN1)
ENSGALG00000041736	Uncharacterized proteins(FSTL5)
ENSGALG00000023950	Uncharacterized proteins(CR1L)
ENSGALG00000014683	PTS1-BPs(PEX5)
ENSGALG00000042992	Uncharacterized proteins(ENSGALG00000042992)
ENSGALG00000006219	Uncharacterized proteins(PRKAG2)
ENSGALG00000035761	Aminotran_1_2 domain-containing proteins(ACCSL)
ENSGALG00000006542	Uncharacterized proteins(ESYT2)
ENSGALG00000012525	Uncharacterized proteins(FMNL2)
ENSGALG00000030908	Calcium-transporting ATPases(ATP2B2)
ENSGALG00000009905	Nuclear protein MDM1s(MDM1)
ENSGALG00000000652	Uncharacterized proteins(ACOT7)
ENSGALG00000031525	GDP-4-keto-6-deoxy-D-mannose-3,5-epimerase-4-reductases(TSTA3)
ENSGALG00000003741	Uncharacterized proteins(MYO18A)
ENSGALG00000003748	Anoctamins(ANO5)
ENSGALG00000011505	Non-specific serine/threonine protein kinases(MARK3)
ENSGALG00000024034	Uncharacterized proteins(PI4KB)
ENSGALG00000014931	Uncharacterized proteins(RAB28)
ENSGALG00000007796	Uncharacterized proteins(BCAS1)
ENSGALG00000001132	Uncharacterized proteins(APBB3)
ENSGALG00000037545	Uncharacterized proteins(GRIP2)
ENSGALG00000012137	Kinectins(KTN1)
ENSGALG00000006763	Exocyst complex components(EXOC6)
ENSGALG00000003284	Fibronectin type-III domain-containing proteins(CRLF3)
ENSGALG00000015091	HAUS6_N domain-containing proteins(HAUS6)
ENSGALG00000035769	FERM domain-containing proteins(ENSGALG00000035769)
ENSGALG00000011329	Uncharacterized proteins(AFDN)
ENSGALG00000033529	Uncharacterized proteins(CPNE9)
ENSGALG00000004806	alpha-1,2-Mannosidases(EDEM3)
ENSGALG00000030450	Uncharacterized proteins(CLIP2)
ENSGALG00000021171	Hyaluronoglucosaminidases(LOC415478)
ENSGALG00000014582	Uncharacterized proteins(CADM1)
ENSGALG00000007839	Neural cell adhesion molecule 1s(NCAM1)
ENSGALG00000041013	Uncharacterized proteins(TNS1)
ENSGALG00000031129	Uncharacterized proteins(HMCN1)
ENSGALG00000004063	Uncharacterized proteins(SLC25A14)
ENSGALG00000011190	Uncharacterized proteins(PLACL2)
ENSGALG00000004763	Aldehyde dehydrogenases(ALDH3A2)
ENSGALG00000031313	Uncharacterized proteins(CELF6)
ENSGALG00000017046	Uncharacterized proteins(POSTN)
ENSGALG00000007098	Uncharacterized proteins(KIF21A)
ENSGALG00000002789	Microtubule-associated proteins(MAP2)
ENSGALG00000038850	Non-specific serine/threonine protein kinases(WNK2)
ENSGALG00000014514	C2 domain-containing proteins(CC2D2A)
ENSGALG00000004034	F-actin-capping protein subunit beta isoforms 1 and 2s(CAPZB)
ENSGALG00000010517	DUF1619 domain-containing proteins(TCTN3)
ENSGALG00000001110	Radical S-adenosyl methionine and flavodoxin domain-containing protein 1s(TYW1)
ENSGALG00000015170	Uncharacterized proteins(VPS13A)
ENSGALG00000036447	Uncharacterized proteins(ENSGALG00000036447)
ENSGALG00000030812	Casein kinase I isoform gamma-1s(CSNK1G1)
ENSGALG00000017323	Uncharacterized proteins(FAM168A)
ENSGALG00000017142	Paraspeckle component 1s(PSPC1)
ENSGALG00000015596	Mitogen-activated protein kinase kinase kinase 7s(MAP3K7)
ENSGALG00000010680	Uncharacterized proteins(TTC7B)
ENSGALG00000010444	Uncharacterized proteins(ATPAF1)
ENSGALG00000004472	Uncharacterized proteins(ASTN1)
ENSGALG00000043373	Uncharacterized proteins(ARVCF)
ENSGALG00000040256	Uncharacterized proteins(RIMS2)
ENSGALG00000004416	Uncharacterized proteins(TTC19)
ENSGALG00000039786	Fibroblast growth factor receptor 1s(FGFR1)
ENSGALG00000001774	Uncharacterized proteins(NEO1)
ENSGALG00000004801	Phosphorylase b kinase regulatory subunits(PHKA1)
ENSGALG00000011671	Uncharacterized proteins(SLC15A2)
ENSGALG00000011379	Uncharacterized proteins(SLC44A5)
ENSGALG00000004871	40S ribosomal protein S24s(RPS24)
ENSGALG00000014083	Uncharacterized proteins(INTS13)
ENSGALG00000003201	F-box domain-containing proteins(FBXL8)
ENSGALG00000034590	CUGBP Elav-like family member 2s(CELF2)
ENSGALG00000028032	Peptide-methionine (S)-S-oxide reductases(MSRA)
ENSGALG00000008714	Uncharacterized proteins(ABI2)
ENSGALG00000035804	Uncharacterized proteins(SQSTM1)
ENSGALG00000016834	Uncharacterized proteins(MCF2L)
ENSGALG00000002242	Polypeptide N-acetylgalactosaminyltransferases(GALNT9)
ENSGALG00000016897	GpcrRhopsn4 domain-containing proteins(GPR180)
ENSGALG00000007018	Sulfate_transp domain-containing proteins(SLC26A11)
ENSGALG00000007302	SCA7 domain-containing proteins(ATXN7)
ENSGALG00000012890	Diacylglycerol kinases(DGKI)
ENSGALG00000004108	DBC1 domain-containing proteins(ENSGALG00000004108)
ENSGALG00000001522	C2H2-type domain-containing proteins(PHF20)
ENSGALG00000035068	J domain-containing proteins(DNAJC13)
ENSGALG00000015490	F-box domain-containing proteins(FBXL4)
ENSGALG00000041821	TPR_REGION domain-containing proteins(NAA25)
ENSGALG00000035774	Uncharacterized proteins(PPFIA1)
ENSGALG00000002744	Protocadherin-15s(Pcdh15)
ENSGALG00000022739	Uncharacterized proteins(AKAP11)
ENSGALG00000015083	Uncharacterized proteins(DENND4C)
ENSGALG00000002500	NTP_transferase domain-containing proteins(GMPPB)
ENSGALG00000000625	Microtubule-associated proteins(MAPT)
ENSGALG00000014804	Uncharacterized proteins(THBS4)
ENSGALG00000000830	ENT domain-containing proteins(ENSGALG00000000830)
ENSGALG00000001848	UBC core domain-containing proteins(UBE2J2)
ENSGALG00000042400	Uncharacterized proteins(CASK)
ENSGALG00000006489	MICOS complex subunits(CHCHD3)
ENSGALG00000036789	Uncharacterized proteins(ADGRL2)
ENSGALG00000003601	Calcium-transporting ATPases(ATP2B4)
ENSGALG00000015969	DUF676 domain-containing proteins(FAM135A)
ENSGALG00000014793	Uncharacterized proteins(DLGAP1L)
ENSGALG00000029198	Carbohydrate deacetylases(YDJC)
ENSGALG00000011645	Uncharacterized proteins(CLASP1)
ENSGALG00000003344	Clathrin light chains(CLTB)
ENSGALG00000044098	Uncharacterized proteins(ZNF746)
ENSGALG00000040156	Uncharacterized proteins(CCDC88B)
ENSGALG00000012992	Non-specific serine/threonine protein kinases(WNK1)
ENSGALG00000009645	Uncharacterized proteins(ESRRG)
ENSGALG00000011560	Parkin coregulateds(PACRG)
ENSGALG00000001711	Flavoprotein domain-containing proteins(PPCDC)
ENSGALG00000003645	DDHD domain-containing proteins(PITPNM2)
ENSGALG00000007310	WW domain-containing proteins(CEP164)
ENSGALG00000017217	IG domain-containing proteins(VSTM5)
ENSGALG00000044581	Uncharacterized proteins(MIIP)
ENSGALG00000015101	Uncharacterized proteins(BNC2)
ENSGALG00000010649	Consortin_C domain-containing proteins(CNST)
ENSGALG00000041762	SAM domain-containing proteins(STIM1)
ENSGALG00000026846	JmjC domain-containing proteins(JMJD7)
ENSGALG00000040114	Uncharacterized proteins(PTPRZ1)
ENSGALG00000004625	LsmAD domain-containing proteins(ATXN2L)
ENSGALG00000002335	Uncharacterized proteins(DOCK3)
ENSGALG00000003365	Uncharacterized proteins(RAD1)
ENSGALG00000012540	RNA binding protein fox-1 homolog 2s(RBFOX2)
ENSGALG00000015846	ENTH domain-containing proteins(SNAP91)
ENSGALG00000038512	Type-1 angiotensin II receptors(AGTR1)
ENSGALG00000010061	Uncharacterized proteins(LRBA)
ENSGALG00000013990	40S ribosomal protein S12s(RPS12)
ENSGALG00000001492	Protein NDRG3s(LOC107057310)
ENSGALG00000031323	Phospholipid-transporting ATPases(ATP9B)
ENSGALG00000003781	SUN domain-containing proteins(SUN1)
ENSGALG00000012425	PH domain-containing proteins(FERMT2)
ENSGALG00000001939	Protein kinase domain-containing proteins(HIPK1)
ENSGALG00000038688	Uncharacterized proteins(ADAMTS17)
ENSGALG00000008444	Tubulin alpha chains(TUBAL3)
ENSGALG00000008603	Kinases(ITPKA)
ENSGALG00000037314	Uncharacterized proteins(RPH3AL)
ENSGALG00000008839	Phospholipid-transporting ATPases(ATP11B)
ENSGALG00000014189	Sulfotransferases(SULT4A1)
ENSGALG00000005867	RING-CH-type domain-containing proteins(MARCH8)
ENSGALG00000020939	TPT domain-containing proteins(SLC35C2)
ENSGALG00000004004	Phosphorylase b kinase regulatory subunits(PHKB)
ENSGALG00000033405	Drebrins(DBN1)
ENSGALG00000003304	Uncharacterized proteins(CRTC1)
ENSGALG00000013183	Telomerase reverse transcriptases(TERT)
ENSGALG00000005180	Fibrillar collagen NC1 domain-containing proteins(ENSGALG00000005180)
ENSGALG00000007766	AIP3 domain-containing proteins(KIAA1217)
ENSGALG00000008043	Coronins(CORO2B)
ENSGALG00000002139	Uncharacterized proteins(CSDE1)
ENSGALG00000009551	WD_REPEATS_REGION domain-containing proteins(DYNC1I2)
ENSGALG00000001962	Polypyrimidine tract-binding protein 1s(PTBP1)
ENSGALG00000005840	Uncharacterized proteins(DENND5A)
ENSGALG00000026981	Uncharacterized proteins(NHSL1)
ENSGALG00000002253	Uncharacterized proteins(HEMK1)
ENSGALG00000030542	Sema domain-containing proteins(SEMA6D)
ENSGALG00000002630	Uncharacterized proteins(ZNF76)
ENSGALG00000008926	Uncharacterized proteins(CADPS2)
ENSGALG00000005294	Uncharacterized proteins(PPFIBP2)
ENSGALG00000035935	Uncharacterized proteins(UNC13C)
ENSGALG00000008378	Uncharacterized proteins(SRGAP3)
ENSGALG00000017329	Uncharacterized proteins(FCHSD2)
ENSGALG00000032092	WRNPLPNID domain-containing proteins(PPP4R1)
ENSGALG00000004980	Calcium-activated potassium channel subunit alpha-1s(KCNMA1)
ENSGALG00000040655	Fam20C domain-containing proteins(FAM20A)
ENSGALG00000010158	ANK_REP_REGION domain-containing proteins(KANK1)
ENSGALG00000015107	PIPK domain-containing proteins(PIP5K1B)
ENSGALG00000008888	Uncharacterized proteins(IL1RAPL2)
ENSGALG00000034001	Uncharacterized proteins(SPAG9)
ENSGALG00000004798	Uncharacterized proteins(MPRIP)
ENSGALG00000005676	TPR_REGION domain-containing proteins(TTC28)
ENSGALG00000038041	Uncharacterized proteins(PHF14)
ENSGALG00000017126	Palmitoyltransferases(ZDHHC20)
ENSGALG00000016735	Gamma-tubulin complex components(TUBGCP5)
ENSGALG00000007920	Uncharacterized proteins(PRR5L)
ENSGALG00000005503	WAP four-disulfide core domain protein 1s(WFDC1)
ENSGALG00000005707	Uncharacterized proteins(IFT20)
ENSGALG00000014263	Uncharacterized proteins(PHC1)
ENSGALG00000021601	Uncharacterized proteins(EPS15L1)
ENSGALG00000029261	Reticulons(RTN4)
ENSGALG00000008631	Receptor protein-tyrosine kinases(AXL)
ENSGALG00000010078	Glucagon-like peptide 1 receptors(GLP-1R)
ENSGALG00000029610	Uncharacterized proteins(RGS9)
ENSGALG00000006520	Myosin-11s(MYH11)
ENSGALG00000041193	Nuclear transcription factor Y subunit betas(NFYB)
ENSGALG00000004088	Uncharacterized proteins(FNBP1)
ENSGALG00000016734	Sodium/hydrogen exchangers(SLC9A7)
ENSGALG00000016409	ANK_REP_REGION domain-containing proteins(KIDINS220)
ENSGALG00000003429	Homeobox domain-containing proteins(PBX1A)
ENSGALG00000010088	Rap-GAP domain-containing proteins(RALGAPA1)
ENSGALG00000001619	WD_REPEATS_REGION domain-containing proteins(ATG16L2)
ENSGALG00000011319	Uncharacterized proteins(ADGRL3)
ENSGALG00000011861	C2 domain-containing proteins(SYT16)
ENSGALG00000030554	CaMBD domain-containing proteins(KCNN3)
ENSGALG00000030561	Protein kinase domain-containing proteins(LOC427783)
ENSGALG00000042794	Uncharacterized proteins(ZFAND1)
ENSGALG00000006040	Uridine-cytidine kinases(UCKL1)
ENSGALG00000010371	Rho-GAP domain-containing proteins(FAM13A)
ENSGALG00000030185	Phosphatidylserine synthase 1s(PTDSS1)
ENSGALG00000002645	Piwi-like protein 1s(PIWIL1)
ENSGALG00000016788	Uncharacterized proteins(IL18RAP)
ENSGALG00000009859	Rab-GAP TBC domain-containing proteins(TBC1D30)
ENSGALG00000041505	BAT2_N domain-containing proteins(PRRC2B)
ENSGALG00000013778	Sec3-PIP2_bind domain-containing proteins(EXOC1)
ENSGALG00000006916	GP-PDE domain-containing proteins(GDE1)
ENSGALG00000016781	Uncharacterized proteins(MAP4K4)
ENSGALG00000019228	Vesicle transport proteins(SFT2D2)
ENSGALG00000013427	Uncharacterized proteins(SORBS2)
ENSGALG00000005139	Clathrin heavy chains(CLTC)
ENSGALG00000011744	Non-specific serine/threonine protein kinases(KALRN)
ENSGALG00000012689	Uncharacterized proteins(KIF13A)
ENSGALG00000003081	SUN domain-containing proteins(SUCO)
37 genes in BP - regulation of cellular component biogenesis (GO:0044087)
Ensembl Gene ID	Gene Name
ENSGALG00000040724	Uncharacterized proteins(AKAP9)
ENSGALG00000004048	Protein-tyrosine-phosphatases(PTPRS)
ENSGALG00000008542	Aldolase_II domain-containing proteins(ADD3)
ENSGALG00000005631	Nudix hydrolase domain-containing proteins(TRPM2)
ENSGALG00000040224	Toll/interleukin-1 receptor domain-containing adapter proteins(TIRAP)
ENSGALG00000041361	AH domain-containing proteins(ARFIP1)
ENSGALG00000006925	Uncharacterized proteins(CCP110)
ENSGALG00000007700	SH3 domain-containing proteins(CTTN)
ENSGALG00000015387	Autophagy protein 5s(ATG5)
ENSGALG00000012281	Uncharacterized proteins(PLA2G6)
ENSGALG00000028807	Uncharacterized proteins(AP1AR)
ENSGALG00000008797	Uncharacterized proteins(WASL)
ENSGALG00000026055	Paralemmin-1s(PALM)
ENSGALG00000003693	Uncharacterized proteins(MACF1)
ENSGALG00000006908	Uncharacterized proteins(DLG1)
ENSGALG00000005330	ANK_REP_REGION domain-containing proteins(SNCAIP)
ENSGALG00000014258	DUF4757 domain-containing proteins(ENSGALG00000014258)
ENSGALG00000006804	Uncharacterized proteins(ODF2L)
ENSGALG00000002606	Uncharacterized proteins(CLSTN1)
ENSGALG00000015770	ABPPs(APP)
ENSGALG00000013605	Uncharacterized proteins(CARMIL1)
ENSGALG00000034044	Rab-GAP TBC domain-containing proteins(TBC1D12)
ENSGALG00000009905	Nuclear protein MDM1s(MDM1)
ENSGALG00000004034	F-actin-capping protein subunit beta isoforms 1 and 2s(CAPZB)
ENSGALG00000035774	Uncharacterized proteins(PPFIA1)
ENSGALG00000000625	Microtubule-associated proteins(MAPT)
ENSGALG00000036789	Uncharacterized proteins(ADGRL2)
ENSGALG00000011645	Uncharacterized proteins(CLASP1)
ENSGALG00000017217	IG domain-containing proteins(VSTM5)
ENSGALG00000004625	LsmAD domain-containing proteins(ATXN2L)
ENSGALG00000012425	PH domain-containing proteins(FERMT2)
ENSGALG00000033405	Drebrins(DBN1)
ENSGALG00000008043	Coronins(CORO2B)
ENSGALG00000017329	Uncharacterized proteins(FCHSD2)
ENSGALG00000010158	ANK_REP_REGION domain-containing proteins(KANK1)
ENSGALG00000008888	Uncharacterized proteins(IL1RAPL2)
ENSGALG00000005707	Uncharacterized proteins(IFT20)
17 genes in BP - synapse organization (GO:0050808)
Ensembl Gene ID	Gene Name
ENSGALG00000004048	Protein-tyrosine-phosphatases(PTPRS)
ENSGALG00000014106	Uncharacterized proteins(PPFIBP1)
ENSGALG00000010053	Protein-tyrosine-phosphatases(PTPRF)
ENSGALG00000031776	Neurofascins(NFASC)
ENSGALG00000007700	SH3 domain-containing proteins(CTTN)
ENSGALG00000008797	Uncharacterized proteins(WASL)
ENSGALG00000026055	Paralemmin-1s(PALM)
ENSGALG00000006908	Uncharacterized proteins(DLG1)
ENSGALG00000015770	ABPPs(APP)
ENSGALG00000035774	Uncharacterized proteins(PPFIA1)
ENSGALG00000000625	Microtubule-associated proteins(MAPT)
ENSGALG00000036789	Uncharacterized proteins(ADGRL2)
ENSGALG00000033405	Drebrins(DBN1)
ENSGALG00000005294	Uncharacterized proteins(PPFIBP2)
ENSGALG00000035935	Uncharacterized proteins(UNC13C)
ENSGALG00000011319	Uncharacterized proteins(ADGRL3)
ENSGALG00000011744	Non-specific serine/threonine protein kinases(KALRN)
23 genes in BP - cell junction organization (GO:0034330)
Ensembl Gene ID	Gene Name
ENSGALG00000004048	Protein-tyrosine-phosphatases(PTPRS)
ENSGALG00000014106	Uncharacterized proteins(PPFIBP1)
ENSGALG00000010053	Protein-tyrosine-phosphatases(PTPRF)
ENSGALG00000031776	Neurofascins(NFASC)
ENSGALG00000009364	Protein kinase Cs(PRKCI)
ENSGALG00000007700	SH3 domain-containing proteins(CTTN)
ENSGALG00000008797	Uncharacterized proteins(WASL)
ENSGALG00000026055	Paralemmin-1s(PALM)
ENSGALG00000006908	Uncharacterized proteins(DLG1)
ENSGALG00000015770	ABPPs(APP)
ENSGALG00000041013	Uncharacterized proteins(TNS1)
ENSGALG00000043373	Uncharacterized proteins(ARVCF)
ENSGALG00000035774	Uncharacterized proteins(PPFIA1)
ENSGALG00000000625	Microtubule-associated proteins(MAPT)
ENSGALG00000036789	Uncharacterized proteins(ADGRL2)
ENSGALG00000012425	PH domain-containing proteins(FERMT2)
ENSGALG00000001939	Protein kinase domain-containing proteins(HIPK1)
ENSGALG00000033405	Drebrins(DBN1)
ENSGALG00000008043	Coronins(CORO2B)
ENSGALG00000005294	Uncharacterized proteins(PPFIBP2)
ENSGALG00000035935	Uncharacterized proteins(UNC13C)
ENSGALG00000011319	Uncharacterized proteins(ADGRL3)
ENSGALG00000011744	Non-specific serine/threonine protein kinases(KALRN)
27 genes in BP - actin cytoskeleton organization (GO:0030036)
Ensembl Gene ID	Gene Name
ENSGALG00000034171	FERM domain-containing proteins(EPB41L1)
ENSGALG00000013846	SEC7 domain-containing proteins(ARFGEF3)
ENSGALG00000025842	Tropomyosin beta chains(TPM2)
ENSGALG00000001183	Myosin motor domain-containing proteins(MYH10)
ENSGALG00000006572	Troponin T, fast skeletal muscle isoformss(TNNT3)
ENSGALG00000007547	Uncharacterized proteins(ABI1)
ENSGALG00000038678	FERM domain-containing proteins(EPB41L3)
ENSGALG00000009364	Protein kinase Cs(PRKCI)
ENSGALG00000007700	SH3 domain-containing proteins(CTTN)
ENSGALG00000016920	Uncharacterized proteins(LMO7)
ENSGALG00000008797	Uncharacterized proteins(WASL)
ENSGALG00000006908	Uncharacterized proteins(DLG1)
ENSGALG00000026159	Enigma protein betas(PDLIM7)
ENSGALG00000013605	Uncharacterized proteins(CARMIL1)
ENSGALG00000009303	WH1 domain-containing proteins(ENAH)
ENSGALG00000012525	Uncharacterized proteins(FMNL2)
ENSGALG00000003741	Uncharacterized proteins(MYO18A)
ENSGALG00000035769	FERM domain-containing proteins(ENSGALG00000035769)
ENSGALG00000004034	F-actin-capping protein subunit beta isoforms 1 and 2s(CAPZB)
ENSGALG00000008714	Uncharacterized proteins(ABI2)
ENSGALG00000022739	Uncharacterized proteins(AKAP11)
ENSGALG00000033405	Drebrins(DBN1)
ENSGALG00000008043	Coronins(CORO2B)
ENSGALG00000010158	ANK_REP_REGION domain-containing proteins(KANK1)
ENSGALG00000004798	Uncharacterized proteins(MPRIP)
ENSGALG00000030561	Protein kinase domain-containing proteins(LOC427783)
ENSGALG00000013427	Uncharacterized proteins(SORBS2)
325 genes in BP - cellular process (GO:0009987)
Ensembl Gene ID	Gene Name
ENSGALG00000006978	MICOS complex subunits(APOOL)
ENSGALG00000015808	Uncharacterized proteins(SLC35A1)
ENSGALG00000015944	PDZ domain-containing proteins(ENSGALG00000015944)
ENSGALG00000015858	Dopey_N domain-containing proteins(DOPEY2)
ENSGALG00000002426	Ribosomal RNA-processing protein 40s(EXOSC3)
ENSGALG00000040724	Uncharacterized proteins(AKAP9)
ENSGALG00000036728	Uncharacterized proteins(PRDM16)
ENSGALG00000008181	MAP kinase-activating death domain proteins(MADD)
ENSGALG00000001157	UDENN domain-containing proteins(DENND1A)
ENSGALG00000005584	Polypeptide N-acetylgalactosaminyltransferases(GALNT18)
ENSGALG00000042396	Uncharacterized proteins(SLC12A7)
ENSGALG00000036295	CIDE-N domain-containing proteins(CAD)
ENSGALG00000002764	Sodium/potassium-transporting ATPase subunit beta-3s(ATP1B3)
ENSGALG00000010270	HECT domain-containing proteins(AREL1)
ENSGALG00000031487	Uncharacterized proteins(FSTL4)
ENSGALG00000004048	Protein-tyrosine-phosphatases(PTPRS)
ENSGALG00000017246	Malic enzymes(ME3)
ENSGALG00000043240	Uncharacterized proteins(ARPP21)
ENSGALG00000032889	RRM domain-containing proteins(RBFOX3)
ENSGALG00000016690	Uncharacterized proteins(CYP2AC1)
ENSGALG00000031105	Anion exchange proteins(SLC4A4)
ENSGALG00000008823	Uncharacterized proteins(IQUB)
ENSGALG00000034171	FERM domain-containing proteins(EPB41L1)
ENSGALG00000013846	SEC7 domain-containing proteins(ARFGEF3)
ENSGALG00000006112	Sodium channel proteins(SCN5A)
ENSGALG00000025842	Tropomyosin beta chains(TPM2)
ENSGALG00000002546	Fibrillar collagen NC1 domain-containing proteins(COL5A1)
ENSGALG00000001183	Myosin motor domain-containing proteins(MYH10)
ENSGALG00000006572	Troponin T, fast skeletal muscle isoformss(TNNT3)
ENSGALG00000001382	Protein kinase domain-containing proteins(CDC2L1)
ENSGALG00000009085	Phosphatidylinositol-3,5-bisphosphate 3-phosphatases(MTMR1)
ENSGALG00000014106	Uncharacterized proteins(PPFIBP1)
ENSGALG00000009915	Uncharacterized proteins(EML4)
ENSGALG00000007547	Uncharacterized proteins(ABI1)
ENSGALG00000011289	Uncharacterized proteins(NKIRAS1)
ENSGALG00000008544	Na(+)/Ca(2+)-exchange protein 1s(NCX1)
ENSGALG00000008542	Aldolase_II domain-containing proteins(ADD3)
ENSGALG00000021843	Uncharacterized proteins(AUH)
ENSGALG00000002263	BTB domain-containing proteins(KLHL6)
ENSGALG00000007557	RUN domain-containing proteins(RUBCN)
ENSGALG00000005332	Voltage-dependent L-type calcium channel subunit alpha-1Ds(CACNA1D)
ENSGALG00000010053	Protein-tyrosine-phosphatases(PTPRF)
ENSGALG00000014751	Uncharacterized proteins(ADAMTS6)
ENSGALG00000008907	1-phosphatidylinositol 4,5-bisphosphate phosphodiesterases(PLCB4)
ENSGALG00000031776	Neurofascins(NFASC)
ENSGALG00000005631	Nudix hydrolase domain-containing proteins(TRPM2)
ENSGALG00000033120	Uncharacterized proteins(SRSF7)
ENSGALG00000006783	Procollagen-lysine 5-dioxygenases(PLOD2)
ENSGALG00000009298	CNH domain-containing proteins(ENSGALG00000009298)
ENSGALG00000032958	Amphiphysins(AMPH)
ENSGALG00000034396	Uncharacterized proteins(TMEM50B)
ENSGALG00000040224	Toll/interleukin-1 receptor domain-containing adapter proteins(TIRAP)
ENSGALG00000012004	Uncharacterized proteins(PRSS12)
ENSGALG00000037787	MADS-box domain-containing proteins(MEF2D)
ENSGALG00000006172	Uncharacterized proteins(ABCC8)
ENSGALG00000015693	USP domain-containing proteins(USP25)
ENSGALG00000002013	Chromatin modification-related protein MEAF6s(MEAF6)
ENSGALG00000039595	Uncharacterized proteins(BTBD11)
ENSGALG00000043209	Uncharacterized proteins(ADGRB2)
ENSGALG00000010226	Adenine DNA glycosylases(MUTYH)
ENSGALG00000030112	TPR_REGION domain-containing proteins(ENSGALG00000030112)
ENSGALG00000012068	AAA_12 domain-containing proteins(ENSGALG00000012068)
ENSGALG00000041361	AH domain-containing proteins(ARFIP1)
ENSGALG00000005156	Neurotrypsins(NTL)
ENSGALG00000006925	Uncharacterized proteins(CCP110)
ENSGALG00000038678	FERM domain-containing proteins(EPB41L3)
ENSGALG00000030055	PL48 domain-containing proteins(FAM65A)
ENSGALG00000002536	t-SNARE coiled-coil homology domain-containing proteins(STX2)
ENSGALG00000041253	Uncharacterized proteins(C5H11ORF9)
ENSGALG00000034948	Uncharacterized proteins(UAP1L1)
ENSGALG00000016990	Calponin-homology (CH) domain-containing proteins(LRCH1)
ENSGALG00000007531	Protrudins(ZFYVE27)
ENSGALG00000033328	Uncharacterized proteins(PACS2)
ENSGALG00000009364	Protein kinase Cs(PRKCI)
ENSGALG00000007700	SH3 domain-containing proteins(CTTN)
ENSGALG00000015387	Autophagy protein 5s(ATG5)
ENSGALG00000028807	Uncharacterized proteins(AP1AR)
ENSGALG00000012281	Uncharacterized proteins(PLA2G6)
ENSGALG00000006207	Uncharacterized proteins(HM13)
ENSGALG00000003135	Uncharacterized proteins(ANK3)
ENSGALG00000009315	Uncharacterized proteins(PAPLN)
ENSGALG00000014516	Uncharacterized proteins(CPEB2)
ENSGALG00000012985	Transporters(SLC6A13)
ENSGALG00000009885	UvrD_C_2 domain-containing proteins(HELB)
ENSGALG00000012778	Uncharacterized proteins(SLC35B3)
ENSGALG00000016920	Uncharacterized proteins(LMO7)
ENSGALG00000003920	Phosphoinositide 5-phosphatases(OCRL)
ENSGALG00000008797	Uncharacterized proteins(WASL)
ENSGALG00000026055	Paralemmin-1s(PALM)
ENSGALG00000039163	Uncharacterized proteins(ARHGEF11)
ENSGALG00000010875	Integrin betas(ITGB8)
ENSGALG00000010567	Uncharacterized proteins(RAB3B)
ENSGALG00000015953	G_PROTEIN_RECEP_F1_2 domain-containing proteins(LOC422929)
ENSGALG00000045469	Uncharacterized proteins(BCAN)
ENSGALG00000003693	Uncharacterized proteins(MACF1)
ENSGALG00000006908	Uncharacterized proteins(DLG1)
ENSGALG00000026159	Enigma protein betas(PDLIM7)
ENSGALG00000015017	Tubulin_C domain-containing proteins(TUBE1)
ENSGALG00000007070	Uncharacterized proteins(ENSGALG00000007070)
ENSGALG00000005330	ANK_REP_REGION domain-containing proteins(SNCAIP)
ENSGALG00000030065	Uncharacterized proteins(TENM3)
ENSGALG00000014528	2-phospho-D-glycerate hydro-lyases(ENO2)
ENSGALG00000000550	Protein kinase domain-containing proteins(STRADA)
ENSGALG00000002765	Uncharacterized proteins(NBR1)
ENSGALG00000033205	PHD finger protein 20-like protein 1s(PHF20L1)
ENSGALG00000041760	Clathrin heavy chains(CLTCL1)
ENSGALG00000006439	Rho guanine nucleotide exchange factor 6s(ARHGEF6)
ENSGALG00000000215	Nudix hydrolase domain-containing proteins(DCP2)
ENSGALG00000016424	Uncharacterized proteins(CPSF3)
ENSGALG00000010812	Uncharacterized proteins(RYR2)
ENSGALG00000010204	BTB domain-containing proteins(KCNC2)
ENSGALG00000002606	Uncharacterized proteins(CLSTN1)
ENSGALG00000037076	Trifunctional purine biosynthetic protein adenosine-3s(GART)
ENSGALG00000013661	Uncharacterized proteins(MICU3)
ENSGALG00000015770	ABPPs(APP)
ENSGALG00000009959	Uncharacterized proteins(RAB3IP)
ENSGALG00000038152	Uncharacterized proteins(ABCC6)
ENSGALG00000015355	Integrin-associated proteins(CD47)
ENSGALG00000004529	Vacuolar protein sorting-associated protein 29s(VPS29)
ENSGALG00000015806	Arginyl-tRNA synthetases(RARS2)
ENSGALG00000013605	Uncharacterized proteins(CARMIL1)
ENSGALG00000015289	Uncharacterized proteins(ARMC2)
ENSGALG00000012339	GB1/RHD3-type G domain-containing proteins(ATL1)
ENSGALG00000040434	Uncharacterized proteins(RAB18L)
ENSGALG00000013935	Uncharacterized proteins(BCLAF1)
ENSGALG00000004098	Non-specific serine/threonine protein kinases(STK4)
ENSGALG00000002189	Sorting nexin-1s(SNX1)
ENSGALG00000014661	Cotranscriptional regulator FAM172A homologs(FAM172A)
ENSGALG00000035482	Uncharacterized proteins(SEC24B)
ENSGALG00000009805	PPM-type phosphatase domain-containing proteins(PPM1H)
ENSGALG00000012044	Uncharacterized proteins(ANK2)
ENSGALG00000008828	Clathrin_bdg domain-containing proteins(AFTPH)
ENSGALG00000004273	Ras-specific guanine nucleotide-releasing factor RalGPS1s(RALGPS1)
ENSGALG00000002973	Beclin-1s(BECN1)
ENSGALG00000034044	Rab-GAP TBC domain-containing proteins(TBC1D12)
ENSGALG00000004955	Synapsin_C domain-containing proteins(ENSGALG00000004955)
ENSGALG00000019384	Mitogen-activated protein kinases(MAPK12)
ENSGALG00000020249	Cyclic nucleotide ras GEFs(RAPGEF2)
ENSGALG00000028512	Uncharacterized proteins(LCOR)
ENSGALG00000001816	Membrane-associated guanylate kinase inverted 3s(MAGI3)
ENSGALG00000005646	Rap-GAP domain-containing proteins(TSC2)
ENSGALG00000004881	Uncharacterized proteins(GOLGA2)
ENSGALG00000009303	WH1 domain-containing proteins(ENAH)
ENSGALG00000009107	Neurexin-1-betas(NRXN1)
ENSGALG00000041736	Uncharacterized proteins(FSTL5)
ENSGALG00000014683	PTS1-BPs(PEX5)
ENSGALG00000042992	Uncharacterized proteins(ENSGALG00000042992)
ENSGALG00000006219	Uncharacterized proteins(PRKAG2)
ENSGALG00000006542	Uncharacterized proteins(ESYT2)
ENSGALG00000012525	Uncharacterized proteins(FMNL2)
ENSGALG00000030908	Calcium-transporting ATPases(ATP2B2)
ENSGALG00000000652	Uncharacterized proteins(ACOT7)
ENSGALG00000031525	GDP-4-keto-6-deoxy-D-mannose-3,5-epimerase-4-reductases(TSTA3)
ENSGALG00000003741	Uncharacterized proteins(MYO18A)
ENSGALG00000003748	Anoctamins(ANO5)
ENSGALG00000011505	Non-specific serine/threonine protein kinases(MARK3)
ENSGALG00000024034	Uncharacterized proteins(PI4KB)
ENSGALG00000014931	Uncharacterized proteins(RAB28)
ENSGALG00000007796	Uncharacterized proteins(BCAS1)
ENSGALG00000037545	Uncharacterized proteins(GRIP2)
ENSGALG00000012137	Kinectins(KTN1)
ENSGALG00000006763	Exocyst complex components(EXOC6)
ENSGALG00000003284	Fibronectin type-III domain-containing proteins(CRLF3)
ENSGALG00000015091	HAUS6_N domain-containing proteins(HAUS6)
ENSGALG00000035769	FERM domain-containing proteins(ENSGALG00000035769)
ENSGALG00000011329	Uncharacterized proteins(AFDN)
ENSGALG00000033529	Uncharacterized proteins(CPNE9)
ENSGALG00000004806	alpha-1,2-Mannosidases(EDEM3)
ENSGALG00000030450	Uncharacterized proteins(CLIP2)
ENSGALG00000014582	Uncharacterized proteins(CADM1)
ENSGALG00000007839	Neural cell adhesion molecule 1s(NCAM1)
ENSGALG00000041013	Uncharacterized proteins(TNS1)
ENSGALG00000031129	Uncharacterized proteins(HMCN1)
ENSGALG00000004063	Uncharacterized proteins(SLC25A14)
ENSGALG00000004763	Aldehyde dehydrogenases(ALDH3A2)
ENSGALG00000031313	Uncharacterized proteins(CELF6)
ENSGALG00000017046	Uncharacterized proteins(POSTN)
ENSGALG00000007098	Uncharacterized proteins(KIF21A)
ENSGALG00000002789	Microtubule-associated proteins(MAP2)
ENSGALG00000038850	Non-specific serine/threonine protein kinases(WNK2)
ENSGALG00000014514	C2 domain-containing proteins(CC2D2A)
ENSGALG00000004034	F-actin-capping protein subunit beta isoforms 1 and 2s(CAPZB)
ENSGALG00000010517	DUF1619 domain-containing proteins(TCTN3)
ENSGALG00000001110	Radical S-adenosyl methionine and flavodoxin domain-containing protein 1s(TYW1)
ENSGALG00000015170	Uncharacterized proteins(VPS13A)
ENSGALG00000030812	Casein kinase I isoform gamma-1s(CSNK1G1)
ENSGALG00000017142	Paraspeckle component 1s(PSPC1)
ENSGALG00000015596	Mitogen-activated protein kinase kinase kinase 7s(MAP3K7)
ENSGALG00000010680	Uncharacterized proteins(TTC7B)
ENSGALG00000010444	Uncharacterized proteins(ATPAF1)
ENSGALG00000004472	Uncharacterized proteins(ASTN1)
ENSGALG00000043373	Uncharacterized proteins(ARVCF)
ENSGALG00000040256	Uncharacterized proteins(RIMS2)
ENSGALG00000004416	Uncharacterized proteins(TTC19)
ENSGALG00000039786	Fibroblast growth factor receptor 1s(FGFR1)
ENSGALG00000001774	Uncharacterized proteins(NEO1)
ENSGALG00000004801	Phosphorylase b kinase regulatory subunits(PHKA1)
ENSGALG00000011671	Uncharacterized proteins(SLC15A2)
ENSGALG00000011379	Uncharacterized proteins(SLC44A5)
ENSGALG00000004871	40S ribosomal protein S24s(RPS24)
ENSGALG00000014083	Uncharacterized proteins(INTS13)
ENSGALG00000003201	F-box domain-containing proteins(FBXL8)
ENSGALG00000034590	CUGBP Elav-like family member 2s(CELF2)
ENSGALG00000028032	Peptide-methionine (S)-S-oxide reductases(MSRA)
ENSGALG00000008714	Uncharacterized proteins(ABI2)
ENSGALG00000035804	Uncharacterized proteins(SQSTM1)
ENSGALG00000016834	Uncharacterized proteins(MCF2L)
ENSGALG00000002242	Polypeptide N-acetylgalactosaminyltransferases(GALNT9)
ENSGALG00000016897	GpcrRhopsn4 domain-containing proteins(GPR180)
ENSGALG00000007018	Sulfate_transp domain-containing proteins(SLC26A11)
ENSGALG00000007302	SCA7 domain-containing proteins(ATXN7)
ENSGALG00000012890	Diacylglycerol kinases(DGKI)
ENSGALG00000001522	C2H2-type domain-containing proteins(PHF20)
ENSGALG00000035068	J domain-containing proteins(DNAJC13)
ENSGALG00000015490	F-box domain-containing proteins(FBXL4)
ENSGALG00000041821	TPR_REGION domain-containing proteins(NAA25)
ENSGALG00000035774	Uncharacterized proteins(PPFIA1)
ENSGALG00000002744	Protocadherin-15s(Pcdh15)
ENSGALG00000022739	Uncharacterized proteins(AKAP11)
ENSGALG00000015083	Uncharacterized proteins(DENND4C)
ENSGALG00000002500	NTP_transferase domain-containing proteins(GMPPB)
ENSGALG00000000625	Microtubule-associated proteins(MAPT)
ENSGALG00000014804	Uncharacterized proteins(THBS4)
ENSGALG00000001848	UBC core domain-containing proteins(UBE2J2)
ENSGALG00000042400	Uncharacterized proteins(CASK)
ENSGALG00000006489	MICOS complex subunits(CHCHD3)
ENSGALG00000036789	Uncharacterized proteins(ADGRL2)
ENSGALG00000003601	Calcium-transporting ATPases(ATP2B4)
ENSGALG00000015969	DUF676 domain-containing proteins(FAM135A)
ENSGALG00000014793	Uncharacterized proteins(DLGAP1L)
ENSGALG00000011645	Uncharacterized proteins(CLASP1)
ENSGALG00000003344	Clathrin light chains(CLTB)
ENSGALG00000040156	Uncharacterized proteins(CCDC88B)
ENSGALG00000012992	Non-specific serine/threonine protein kinases(WNK1)
ENSGALG00000009645	Uncharacterized proteins(ESRRG)
ENSGALG00000011560	Parkin coregulateds(PACRG)
ENSGALG00000001711	Flavoprotein domain-containing proteins(PPCDC)
ENSGALG00000003645	DDHD domain-containing proteins(PITPNM2)
ENSGALG00000007310	WW domain-containing proteins(CEP164)
ENSGALG00000017217	IG domain-containing proteins(VSTM5)
ENSGALG00000041762	SAM domain-containing proteins(STIM1)
ENSGALG00000026846	JmjC domain-containing proteins(JMJD7)
ENSGALG00000040114	Uncharacterized proteins(PTPRZ1)
ENSGALG00000004625	LsmAD domain-containing proteins(ATXN2L)
ENSGALG00000002335	Uncharacterized proteins(DOCK3)
ENSGALG00000003365	Uncharacterized proteins(RAD1)
ENSGALG00000012540	RNA binding protein fox-1 homolog 2s(RBFOX2)
ENSGALG00000015846	ENTH domain-containing proteins(SNAP91)
ENSGALG00000038512	Type-1 angiotensin II receptors(AGTR1)
ENSGALG00000013990	40S ribosomal protein S12s(RPS12)
ENSGALG00000001492	Protein NDRG3s(LOC107057310)
ENSGALG00000031323	Phospholipid-transporting ATPases(ATP9B)
ENSGALG00000003781	SUN domain-containing proteins(SUN1)
ENSGALG00000012425	PH domain-containing proteins(FERMT2)
ENSGALG00000001939	Protein kinase domain-containing proteins(HIPK1)
ENSGALG00000038688	Uncharacterized proteins(ADAMTS17)
ENSGALG00000008444	Tubulin alpha chains(TUBAL3)
ENSGALG00000008603	Kinases(ITPKA)
ENSGALG00000037314	Uncharacterized proteins(RPH3AL)
ENSGALG00000008839	Phospholipid-transporting ATPases(ATP11B)
ENSGALG00000014189	Sulfotransferases(SULT4A1)
ENSGALG00000005867	RING-CH-type domain-containing proteins(MARCH8)
ENSGALG00000020939	TPT domain-containing proteins(SLC35C2)
ENSGALG00000004004	Phosphorylase b kinase regulatory subunits(PHKB)
ENSGALG00000033405	Drebrins(DBN1)
ENSGALG00000003304	Uncharacterized proteins(CRTC1)
ENSGALG00000013183	Telomerase reverse transcriptases(TERT)
ENSGALG00000005180	Fibrillar collagen NC1 domain-containing proteins(ENSGALG00000005180)
ENSGALG00000008043	Coronins(CORO2B)
ENSGALG00000002139	Uncharacterized proteins(CSDE1)
ENSGALG00000009551	WD_REPEATS_REGION domain-containing proteins(DYNC1I2)
ENSGALG00000001962	Polypyrimidine tract-binding protein 1s(PTBP1)
ENSGALG00000005840	Uncharacterized proteins(DENND5A)
ENSGALG00000026981	Uncharacterized proteins(NHSL1)
ENSGALG00000002253	Uncharacterized proteins(HEMK1)
ENSGALG00000030542	Sema domain-containing proteins(SEMA6D)
ENSGALG00000008926	Uncharacterized proteins(CADPS2)
ENSGALG00000005294	Uncharacterized proteins(PPFIBP2)
ENSGALG00000035935	Uncharacterized proteins(UNC13C)
ENSGALG00000008378	Uncharacterized proteins(SRGAP3)
ENSGALG00000017329	Uncharacterized proteins(FCHSD2)
ENSGALG00000032092	WRNPLPNID domain-containing proteins(PPP4R1)
ENSGALG00000004980	Calcium-activated potassium channel subunit alpha-1s(KCNMA1)
ENSGALG00000010158	ANK_REP_REGION domain-containing proteins(KANK1)
ENSGALG00000015107	PIPK domain-containing proteins(PIP5K1B)
ENSGALG00000008888	Uncharacterized proteins(IL1RAPL2)
ENSGALG00000034001	Uncharacterized proteins(SPAG9)
ENSGALG00000004798	Uncharacterized proteins(MPRIP)
ENSGALG00000038041	Uncharacterized proteins(PHF14)
ENSGALG00000017126	Palmitoyltransferases(ZDHHC20)
ENSGALG00000016735	Gamma-tubulin complex components(TUBGCP5)
ENSGALG00000007920	Uncharacterized proteins(PRR5L)
ENSGALG00000005707	Uncharacterized proteins(IFT20)
ENSGALG00000014263	Uncharacterized proteins(PHC1)
ENSGALG00000021601	Uncharacterized proteins(EPS15L1)
ENSGALG00000029261	Reticulons(RTN4)
ENSGALG00000008631	Receptor protein-tyrosine kinases(AXL)
ENSGALG00000010078	Glucagon-like peptide 1 receptors(GLP-1R)
ENSGALG00000029610	Uncharacterized proteins(RGS9)
ENSGALG00000006520	Myosin-11s(MYH11)
ENSGALG00000004088	Uncharacterized proteins(FNBP1)
ENSGALG00000016734	Sodium/hydrogen exchangers(SLC9A7)
ENSGALG00000016409	ANK_REP_REGION domain-containing proteins(KIDINS220)
ENSGALG00000003429	Homeobox domain-containing proteins(PBX1A)
ENSGALG00000001619	WD_REPEATS_REGION domain-containing proteins(ATG16L2)
ENSGALG00000011319	Uncharacterized proteins(ADGRL3)
ENSGALG00000011861	C2 domain-containing proteins(SYT16)
ENSGALG00000030554	CaMBD domain-containing proteins(KCNN3)
ENSGALG00000030561	Protein kinase domain-containing proteins(LOC427783)
ENSGALG00000042794	Uncharacterized proteins(ZFAND1)
ENSGALG00000006040	Uridine-cytidine kinases(UCKL1)
ENSGALG00000010371	Rho-GAP domain-containing proteins(FAM13A)
ENSGALG00000030185	Phosphatidylserine synthase 1s(PTDSS1)
ENSGALG00000002645	Piwi-like protein 1s(PIWIL1)
ENSGALG00000016788	Uncharacterized proteins(IL18RAP)
ENSGALG00000009859	Rab-GAP TBC domain-containing proteins(TBC1D30)
ENSGALG00000041505	BAT2_N domain-containing proteins(PRRC2B)
ENSGALG00000013778	Sec3-PIP2_bind domain-containing proteins(EXOC1)
ENSGALG00000006916	GP-PDE domain-containing proteins(GDE1)
ENSGALG00000016781	Uncharacterized proteins(MAP4K4)
ENSGALG00000019228	Vesicle transport proteins(SFT2D2)
ENSGALG00000013427	Uncharacterized proteins(SORBS2)
ENSGALG00000005139	Clathrin heavy chains(CLTC)
ENSGALG00000011744	Non-specific serine/threonine protein kinases(KALRN)
ENSGALG00000012689	Uncharacterized proteins(KIF13A)
137 genes in BP - cellular component organization (GO:0016043)
Ensembl Gene ID	Gene Name
ENSGALG00000006978	MICOS complex subunits(APOOL)
ENSGALG00000040724	Uncharacterized proteins(AKAP9)
ENSGALG00000036728	Uncharacterized proteins(PRDM16)
ENSGALG00000042396	Uncharacterized proteins(SLC12A7)
ENSGALG00000036295	CIDE-N domain-containing proteins(CAD)
ENSGALG00000031487	Uncharacterized proteins(FSTL4)
ENSGALG00000004048	Protein-tyrosine-phosphatases(PTPRS)
ENSGALG00000008823	Uncharacterized proteins(IQUB)
ENSGALG00000034171	FERM domain-containing proteins(EPB41L1)
ENSGALG00000013846	SEC7 domain-containing proteins(ARFGEF3)
ENSGALG00000025842	Tropomyosin beta chains(TPM2)
ENSGALG00000002546	Fibrillar collagen NC1 domain-containing proteins(COL5A1)
ENSGALG00000001183	Myosin motor domain-containing proteins(MYH10)
ENSGALG00000006572	Troponin T, fast skeletal muscle isoformss(TNNT3)
ENSGALG00000014106	Uncharacterized proteins(PPFIBP1)
ENSGALG00000009915	Uncharacterized proteins(EML4)
ENSGALG00000007547	Uncharacterized proteins(ABI1)
ENSGALG00000008542	Aldolase_II domain-containing proteins(ADD3)
ENSGALG00000010053	Protein-tyrosine-phosphatases(PTPRF)
ENSGALG00000014751	Uncharacterized proteins(ADAMTS6)
ENSGALG00000031776	Neurofascins(NFASC)
ENSGALG00000005631	Nudix hydrolase domain-containing proteins(TRPM2)
ENSGALG00000009298	CNH domain-containing proteins(ENSGALG00000009298)
ENSGALG00000002013	Chromatin modification-related protein MEAF6s(MEAF6)
ENSGALG00000041361	AH domain-containing proteins(ARFIP1)
ENSGALG00000006925	Uncharacterized proteins(CCP110)
ENSGALG00000038678	FERM domain-containing proteins(EPB41L3)
ENSGALG00000002536	t-SNARE coiled-coil homology domain-containing proteins(STX2)
ENSGALG00000041253	Uncharacterized proteins(C5H11ORF9)
ENSGALG00000007531	Protrudins(ZFYVE27)
ENSGALG00000033328	Uncharacterized proteins(PACS2)
ENSGALG00000009364	Protein kinase Cs(PRKCI)
ENSGALG00000007700	SH3 domain-containing proteins(CTTN)
ENSGALG00000015387	Autophagy protein 5s(ATG5)
ENSGALG00000028807	Uncharacterized proteins(AP1AR)
ENSGALG00000003135	Uncharacterized proteins(ANK3)
ENSGALG00000009315	Uncharacterized proteins(PAPLN)
ENSGALG00000009885	UvrD_C_2 domain-containing proteins(HELB)
ENSGALG00000016920	Uncharacterized proteins(LMO7)
ENSGALG00000008797	Uncharacterized proteins(WASL)
ENSGALG00000026055	Paralemmin-1s(PALM)
ENSGALG00000010567	Uncharacterized proteins(RAB3B)
ENSGALG00000003693	Uncharacterized proteins(MACF1)
ENSGALG00000006908	Uncharacterized proteins(DLG1)
ENSGALG00000026159	Enigma protein betas(PDLIM7)
ENSGALG00000015017	Tubulin_C domain-containing proteins(TUBE1)
ENSGALG00000033205	PHD finger protein 20-like protein 1s(PHF20L1)
ENSGALG00000010204	BTB domain-containing proteins(KCNC2)
ENSGALG00000015770	ABPPs(APP)
ENSGALG00000013605	Uncharacterized proteins(CARMIL1)
ENSGALG00000015289	Uncharacterized proteins(ARMC2)
ENSGALG00000012339	GB1/RHD3-type G domain-containing proteins(ATL1)
ENSGALG00000002189	Sorting nexin-1s(SNX1)
ENSGALG00000014661	Cotranscriptional regulator FAM172A homologs(FAM172A)
ENSGALG00000035482	Uncharacterized proteins(SEC24B)
ENSGALG00000002973	Beclin-1s(BECN1)
ENSGALG00000004881	Uncharacterized proteins(GOLGA2)
ENSGALG00000009303	WH1 domain-containing proteins(ENAH)
ENSGALG00000014683	PTS1-BPs(PEX5)
ENSGALG00000006542	Uncharacterized proteins(ESYT2)
ENSGALG00000012525	Uncharacterized proteins(FMNL2)
ENSGALG00000003741	Uncharacterized proteins(MYO18A)
ENSGALG00000011505	Non-specific serine/threonine protein kinases(MARK3)
ENSGALG00000015091	HAUS6_N domain-containing proteins(HAUS6)
ENSGALG00000035769	FERM domain-containing proteins(ENSGALG00000035769)
ENSGALG00000033529	Uncharacterized proteins(CPNE9)
ENSGALG00000030450	Uncharacterized proteins(CLIP2)
ENSGALG00000041013	Uncharacterized proteins(TNS1)
ENSGALG00000017046	Uncharacterized proteins(POSTN)
ENSGALG00000031313	Uncharacterized proteins(CELF6)
ENSGALG00000002789	Microtubule-associated proteins(MAP2)
ENSGALG00000014514	C2 domain-containing proteins(CC2D2A)
ENSGALG00000004034	F-actin-capping protein subunit beta isoforms 1 and 2s(CAPZB)
ENSGALG00000010517	DUF1619 domain-containing proteins(TCTN3)
ENSGALG00000015170	Uncharacterized proteins(VPS13A)
ENSGALG00000015596	Mitogen-activated protein kinase kinase kinase 7s(MAP3K7)
ENSGALG00000010444	Uncharacterized proteins(ATPAF1)
ENSGALG00000043373	Uncharacterized proteins(ARVCF)
ENSGALG00000004416	Uncharacterized proteins(TTC19)
ENSGALG00000001774	Uncharacterized proteins(NEO1)
ENSGALG00000034590	CUGBP Elav-like family member 2s(CELF2)
ENSGALG00000008714	Uncharacterized proteins(ABI2)
ENSGALG00000035804	Uncharacterized proteins(SQSTM1)
ENSGALG00000007302	SCA7 domain-containing proteins(ATXN7)
ENSGALG00000001522	C2H2-type domain-containing proteins(PHF20)
ENSGALG00000035068	J domain-containing proteins(DNAJC13)
ENSGALG00000035774	Uncharacterized proteins(PPFIA1)
ENSGALG00000022739	Uncharacterized proteins(AKAP11)
ENSGALG00000000625	Microtubule-associated proteins(MAPT)
ENSGALG00000006489	MICOS complex subunits(CHCHD3)
ENSGALG00000036789	Uncharacterized proteins(ADGRL2)
ENSGALG00000011645	Uncharacterized proteins(CLASP1)
ENSGALG00000003344	Clathrin light chains(CLTB)
ENSGALG00000040156	Uncharacterized proteins(CCDC88B)
ENSGALG00000003645	DDHD domain-containing proteins(PITPNM2)
ENSGALG00000007310	WW domain-containing proteins(CEP164)
ENSGALG00000017217	IG domain-containing proteins(VSTM5)
ENSGALG00000040114	Uncharacterized proteins(PTPRZ1)
ENSGALG00000004625	LsmAD domain-containing proteins(ATXN2L)
ENSGALG00000012540	RNA binding protein fox-1 homolog 2s(RBFOX2)
ENSGALG00000015846	ENTH domain-containing proteins(SNAP91)
ENSGALG00000031323	Phospholipid-transporting ATPases(ATP9B)
ENSGALG00000003781	SUN domain-containing proteins(SUN1)
ENSGALG00000012425	PH domain-containing proteins(FERMT2)
ENSGALG00000001939	Protein kinase domain-containing proteins(HIPK1)
ENSGALG00000038688	Uncharacterized proteins(ADAMTS17)
ENSGALG00000008444	Tubulin alpha chains(TUBAL3)
ENSGALG00000008839	Phospholipid-transporting ATPases(ATP11B)
ENSGALG00000033405	Drebrins(DBN1)
ENSGALG00000003304	Uncharacterized proteins(CRTC1)
ENSGALG00000013183	Telomerase reverse transcriptases(TERT)
ENSGALG00000005180	Fibrillar collagen NC1 domain-containing proteins(ENSGALG00000005180)
ENSGALG00000008043	Coronins(CORO2B)
ENSGALG00000002139	Uncharacterized proteins(CSDE1)
ENSGALG00000030542	Sema domain-containing proteins(SEMA6D)
ENSGALG00000005294	Uncharacterized proteins(PPFIBP2)
ENSGALG00000035935	Uncharacterized proteins(UNC13C)
ENSGALG00000017329	Uncharacterized proteins(FCHSD2)
ENSGALG00000010158	ANK_REP_REGION domain-containing proteins(KANK1)
ENSGALG00000004798	Uncharacterized proteins(MPRIP)
ENSGALG00000038041	Uncharacterized proteins(PHF14)
ENSGALG00000016735	Gamma-tubulin complex components(TUBGCP5)
ENSGALG00000005707	Uncharacterized proteins(IFT20)
ENSGALG00000014263	Uncharacterized proteins(PHC1)
ENSGALG00000029261	Reticulons(RTN4)
ENSGALG00000006520	Myosin-11s(MYH11)
ENSGALG00000016409	ANK_REP_REGION domain-containing proteins(KIDINS220)
ENSGALG00000001619	WD_REPEATS_REGION domain-containing proteins(ATG16L2)
ENSGALG00000011319	Uncharacterized proteins(ADGRL3)
ENSGALG00000030561	Protein kinase domain-containing proteins(LOC427783)
ENSGALG00000042794	Uncharacterized proteins(ZFAND1)
ENSGALG00000002645	Piwi-like protein 1s(PIWIL1)
ENSGALG00000016781	Uncharacterized proteins(MAP4K4)
ENSGALG00000005139	Clathrin heavy chains(CLTC)
ENSGALG00000013427	Uncharacterized proteins(SORBS2)
ENSGALG00000011744	Non-specific serine/threonine protein kinases(KALRN)
ENSGALG00000012689	Uncharacterized proteins(KIF13A)
47 genes in BP - cytoskeleton organization (GO:0007010)
Ensembl Gene ID	Gene Name
ENSGALG00000040724	Uncharacterized proteins(AKAP9)
ENSGALG00000034171	FERM domain-containing proteins(EPB41L1)
ENSGALG00000013846	SEC7 domain-containing proteins(ARFGEF3)
ENSGALG00000025842	Tropomyosin beta chains(TPM2)
ENSGALG00000001183	Myosin motor domain-containing proteins(MYH10)
ENSGALG00000006572	Troponin T, fast skeletal muscle isoformss(TNNT3)
ENSGALG00000009915	Uncharacterized proteins(EML4)
ENSGALG00000007547	Uncharacterized proteins(ABI1)
ENSGALG00000008542	Aldolase_II domain-containing proteins(ADD3)
ENSGALG00000006925	Uncharacterized proteins(CCP110)
ENSGALG00000038678	FERM domain-containing proteins(EPB41L3)
ENSGALG00000009364	Protein kinase Cs(PRKCI)
ENSGALG00000007700	SH3 domain-containing proteins(CTTN)
ENSGALG00000003135	Uncharacterized proteins(ANK3)
ENSGALG00000016920	Uncharacterized proteins(LMO7)
ENSGALG00000008797	Uncharacterized proteins(WASL)
ENSGALG00000026055	Paralemmin-1s(PALM)
ENSGALG00000003693	Uncharacterized proteins(MACF1)
ENSGALG00000006908	Uncharacterized proteins(DLG1)
ENSGALG00000026159	Enigma protein betas(PDLIM7)
ENSGALG00000015017	Tubulin_C domain-containing proteins(TUBE1)
ENSGALG00000013605	Uncharacterized proteins(CARMIL1)
ENSGALG00000015289	Uncharacterized proteins(ARMC2)
ENSGALG00000009303	WH1 domain-containing proteins(ENAH)
ENSGALG00000012525	Uncharacterized proteins(FMNL2)
ENSGALG00000003741	Uncharacterized proteins(MYO18A)
ENSGALG00000011505	Non-specific serine/threonine protein kinases(MARK3)
ENSGALG00000015091	HAUS6_N domain-containing proteins(HAUS6)
ENSGALG00000035769	FERM domain-containing proteins(ENSGALG00000035769)
ENSGALG00000030450	Uncharacterized proteins(CLIP2)
ENSGALG00000002789	Microtubule-associated proteins(MAP2)
ENSGALG00000014514	C2 domain-containing proteins(CC2D2A)
ENSGALG00000004034	F-actin-capping protein subunit beta isoforms 1 and 2s(CAPZB)
ENSGALG00000008714	Uncharacterized proteins(ABI2)
ENSGALG00000007302	SCA7 domain-containing proteins(ATXN7)
ENSGALG00000022739	Uncharacterized proteins(AKAP11)
ENSGALG00000000625	Microtubule-associated proteins(MAPT)
ENSGALG00000011645	Uncharacterized proteins(CLASP1)
ENSGALG00000040156	Uncharacterized proteins(CCDC88B)
ENSGALG00000008444	Tubulin alpha chains(TUBAL3)
ENSGALG00000033405	Drebrins(DBN1)
ENSGALG00000008043	Coronins(CORO2B)
ENSGALG00000010158	ANK_REP_REGION domain-containing proteins(KANK1)
ENSGALG00000004798	Uncharacterized proteins(MPRIP)
ENSGALG00000016735	Gamma-tubulin complex components(TUBGCP5)
ENSGALG00000030561	Protein kinase domain-containing proteins(LOC427783)
ENSGALG00000013427	Uncharacterized proteins(SORBS2)
20 genes in BP - regulation of supramolecular fiber organization (GO:1902903)
Ensembl Gene ID	Gene Name
ENSGALG00000040724	Uncharacterized proteins(AKAP9)
ENSGALG00000008542	Aldolase_II domain-containing proteins(ADD3)
ENSGALG00000041361	AH domain-containing proteins(ARFIP1)
ENSGALG00000007700	SH3 domain-containing proteins(CTTN)
ENSGALG00000028807	Uncharacterized proteins(AP1AR)
ENSGALG00000008797	Uncharacterized proteins(WASL)
ENSGALG00000006908	Uncharacterized proteins(DLG1)
ENSGALG00000014258	DUF4757 domain-containing proteins(ENSGALG00000014258)
ENSGALG00000015770	ABPPs(APP)
ENSGALG00000013605	Uncharacterized proteins(CARMIL1)
ENSGALG00000004034	F-actin-capping protein subunit beta isoforms 1 and 2s(CAPZB)
ENSGALG00000007302	SCA7 domain-containing proteins(ATXN7)
ENSGALG00000035774	Uncharacterized proteins(PPFIA1)
ENSGALG00000000625	Microtubule-associated proteins(MAPT)
ENSGALG00000011645	Uncharacterized proteins(CLASP1)
ENSGALG00000012425	PH domain-containing proteins(FERMT2)
ENSGALG00000033405	Drebrins(DBN1)
ENSGALG00000008043	Coronins(CORO2B)
ENSGALG00000017329	Uncharacterized proteins(FCHSD2)
ENSGALG00000010158	ANK_REP_REGION domain-containing proteins(KANK1)
47 genes in BP - cellular macromolecule localization (GO:0070727)
Ensembl Gene ID	Gene Name
ENSGALG00000002426	Ribosomal RNA-processing protein 40s(EXOSC3)
ENSGALG00000002764	Sodium/potassium-transporting ATPase subunit beta-3s(ATP1B3)
ENSGALG00000041361	AH domain-containing proteins(ARFIP1)
ENSGALG00000030055	PL48 domain-containing proteins(FAM65A)
ENSGALG00000002536	t-SNARE coiled-coil homology domain-containing proteins(STX2)
ENSGALG00000007531	Protrudins(ZFYVE27)
ENSGALG00000033328	Uncharacterized proteins(PACS2)
ENSGALG00000007700	SH3 domain-containing proteins(CTTN)
ENSGALG00000028807	Uncharacterized proteins(AP1AR)
ENSGALG00000003135	Uncharacterized proteins(ANK3)
ENSGALG00000008797	Uncharacterized proteins(WASL)
ENSGALG00000026055	Paralemmin-1s(PALM)
ENSGALG00000010567	Uncharacterized proteins(RAB3B)
ENSGALG00000006908	Uncharacterized proteins(DLG1)
ENSGALG00000000550	Protein kinase domain-containing proteins(STRADA)
ENSGALG00000041760	Clathrin heavy chains(CLTCL1)
ENSGALG00000010812	Uncharacterized proteins(RYR2)
ENSGALG00000002606	Uncharacterized proteins(CLSTN1)
ENSGALG00000004529	Vacuolar protein sorting-associated protein 29s(VPS29)
ENSGALG00000002189	Sorting nexin-1s(SNX1)
ENSGALG00000035482	Uncharacterized proteins(SEC24B)
ENSGALG00000012044	Uncharacterized proteins(ANK2)
ENSGALG00000034044	Rab-GAP TBC domain-containing proteins(TBC1D12)
ENSGALG00000042992	Uncharacterized proteins(ENSGALG00000042992)
ENSGALG00000014683	PTS1-BPs(PEX5)
ENSGALG00000014931	Uncharacterized proteins(RAB28)
ENSGALG00000037545	Uncharacterized proteins(GRIP2)
ENSGALG00000014514	C2 domain-containing proteins(CC2D2A)
ENSGALG00000015170	Uncharacterized proteins(VPS13A)
ENSGALG00000010680	Uncharacterized proteins(TTC7B)
ENSGALG00000040256	Uncharacterized proteins(RIMS2)
ENSGALG00000022739	Uncharacterized proteins(AKAP11)
ENSGALG00000015083	Uncharacterized proteins(DENND4C)
ENSGALG00000003344	Clathrin light chains(CLTB)
ENSGALG00000011560	Parkin coregulateds(PACRG)
ENSGALG00000003781	SUN domain-containing proteins(SUN1)
ENSGALG00000012425	PH domain-containing proteins(FERMT2)
ENSGALG00000037314	Uncharacterized proteins(RPH3AL)
ENSGALG00000033405	Drebrins(DBN1)
ENSGALG00000013183	Telomerase reverse transcriptases(TERT)
ENSGALG00000017126	Palmitoyltransferases(ZDHHC20)
ENSGALG00000005707	Uncharacterized proteins(IFT20)
ENSGALG00000029261	Reticulons(RTN4)
ENSGALG00000001619	WD_REPEATS_REGION domain-containing proteins(ATG16L2)
ENSGALG00000009859	Rab-GAP TBC domain-containing proteins(TBC1D30)
ENSGALG00000005139	Clathrin heavy chains(CLTC)
ENSGALG00000012689	Uncharacterized proteins(KIF13A)
45 genes in BP - vesicle-mediated transport (GO:0016192)
Ensembl Gene ID	Gene Name
ENSGALG00000015944	PDZ domain-containing proteins(ENSGALG00000015944)
ENSGALG00000015858	Dopey_N domain-containing proteins(DOPEY2)
ENSGALG00000001157	UDENN domain-containing proteins(DENND1A)
ENSGALG00000032958	Amphiphysins(AMPH)
ENSGALG00000034396	Uncharacterized proteins(TMEM50B)
ENSGALG00000012004	Uncharacterized proteins(PRSS12)
ENSGALG00000005156	Neurotrypsins(NTL)
ENSGALG00000002536	t-SNARE coiled-coil homology domain-containing proteins(STX2)
ENSGALG00000007531	Protrudins(ZFYVE27)
ENSGALG00000028807	Uncharacterized proteins(AP1AR)
ENSGALG00000003135	Uncharacterized proteins(ANK3)
ENSGALG00000010567	Uncharacterized proteins(RAB3B)
ENSGALG00000041760	Clathrin heavy chains(CLTCL1)
ENSGALG00000002606	Uncharacterized proteins(CLSTN1)
ENSGALG00000009959	Uncharacterized proteins(RAB3IP)
ENSGALG00000015770	ABPPs(APP)
ENSGALG00000004529	Vacuolar protein sorting-associated protein 29s(VPS29)
ENSGALG00000013605	Uncharacterized proteins(CARMIL1)
ENSGALG00000040434	Uncharacterized proteins(RAB18L)
ENSGALG00000002189	Sorting nexin-1s(SNX1)
ENSGALG00000035482	Uncharacterized proteins(SEC24B)
ENSGALG00000002973	Beclin-1s(BECN1)
ENSGALG00000003741	Uncharacterized proteins(MYO18A)
ENSGALG00000037545	Uncharacterized proteins(GRIP2)
ENSGALG00000006763	Exocyst complex components(EXOC6)
ENSGALG00000030812	Casein kinase I isoform gamma-1s(CSNK1G1)
ENSGALG00000040256	Uncharacterized proteins(RIMS2)
ENSGALG00000035068	J domain-containing proteins(DNAJC13)
ENSGALG00000011645	Uncharacterized proteins(CLASP1)
ENSGALG00000003344	Clathrin light chains(CLTB)
ENSGALG00000015846	ENTH domain-containing proteins(SNAP91)
ENSGALG00000031323	Phospholipid-transporting ATPases(ATP9B)
ENSGALG00000005840	Uncharacterized proteins(DENND5A)
ENSGALG00000008926	Uncharacterized proteins(CADPS2)
ENSGALG00000035935	Uncharacterized proteins(UNC13C)
ENSGALG00000017329	Uncharacterized proteins(FCHSD2)
ENSGALG00000034001	Uncharacterized proteins(SPAG9)
ENSGALG00000021601	Uncharacterized proteins(EPS15L1)
ENSGALG00000008631	Receptor protein-tyrosine kinases(AXL)
ENSGALG00000004088	Uncharacterized proteins(FNBP1)
ENSGALG00000011861	C2 domain-containing proteins(SYT16)
ENSGALG00000013778	Sec3-PIP2_bind domain-containing proteins(EXOC1)
ENSGALG00000019228	Vesicle transport proteins(SFT2D2)
ENSGALG00000005139	Clathrin heavy chains(CLTC)
ENSGALG00000012689	Uncharacterized proteins(KIF13A)
139 genes in BP - cellular component organization or biogenesis (GO:0071840)
Ensembl Gene ID	Gene Name
ENSGALG00000006978	MICOS complex subunits(APOOL)
ENSGALG00000002426	Ribosomal RNA-processing protein 40s(EXOSC3)
ENSGALG00000040724	Uncharacterized proteins(AKAP9)
ENSGALG00000036728	Uncharacterized proteins(PRDM16)
ENSGALG00000042396	Uncharacterized proteins(SLC12A7)
ENSGALG00000036295	CIDE-N domain-containing proteins(CAD)
ENSGALG00000031487	Uncharacterized proteins(FSTL4)
ENSGALG00000004048	Protein-tyrosine-phosphatases(PTPRS)
ENSGALG00000008823	Uncharacterized proteins(IQUB)
ENSGALG00000034171	FERM domain-containing proteins(EPB41L1)
ENSGALG00000013846	SEC7 domain-containing proteins(ARFGEF3)
ENSGALG00000025842	Tropomyosin beta chains(TPM2)
ENSGALG00000002546	Fibrillar collagen NC1 domain-containing proteins(COL5A1)
ENSGALG00000001183	Myosin motor domain-containing proteins(MYH10)
ENSGALG00000006572	Troponin T, fast skeletal muscle isoformss(TNNT3)
ENSGALG00000014106	Uncharacterized proteins(PPFIBP1)
ENSGALG00000009915	Uncharacterized proteins(EML4)
ENSGALG00000007547	Uncharacterized proteins(ABI1)
ENSGALG00000008542	Aldolase_II domain-containing proteins(ADD3)
ENSGALG00000010053	Protein-tyrosine-phosphatases(PTPRF)
ENSGALG00000014751	Uncharacterized proteins(ADAMTS6)
ENSGALG00000031776	Neurofascins(NFASC)
ENSGALG00000005631	Nudix hydrolase domain-containing proteins(TRPM2)
ENSGALG00000009298	CNH domain-containing proteins(ENSGALG00000009298)
ENSGALG00000002013	Chromatin modification-related protein MEAF6s(MEAF6)
ENSGALG00000041361	AH domain-containing proteins(ARFIP1)
ENSGALG00000006925	Uncharacterized proteins(CCP110)
ENSGALG00000038678	FERM domain-containing proteins(EPB41L3)
ENSGALG00000002536	t-SNARE coiled-coil homology domain-containing proteins(STX2)
ENSGALG00000041253	Uncharacterized proteins(C5H11ORF9)
ENSGALG00000007531	Protrudins(ZFYVE27)
ENSGALG00000033328	Uncharacterized proteins(PACS2)
ENSGALG00000009364	Protein kinase Cs(PRKCI)
ENSGALG00000007700	SH3 domain-containing proteins(CTTN)
ENSGALG00000015387	Autophagy protein 5s(ATG5)
ENSGALG00000028807	Uncharacterized proteins(AP1AR)
ENSGALG00000003135	Uncharacterized proteins(ANK3)
ENSGALG00000009315	Uncharacterized proteins(PAPLN)
ENSGALG00000009885	UvrD_C_2 domain-containing proteins(HELB)
ENSGALG00000016920	Uncharacterized proteins(LMO7)
ENSGALG00000008797	Uncharacterized proteins(WASL)
ENSGALG00000026055	Paralemmin-1s(PALM)
ENSGALG00000010567	Uncharacterized proteins(RAB3B)
ENSGALG00000003693	Uncharacterized proteins(MACF1)
ENSGALG00000006908	Uncharacterized proteins(DLG1)
ENSGALG00000026159	Enigma protein betas(PDLIM7)
ENSGALG00000015017	Tubulin_C domain-containing proteins(TUBE1)
ENSGALG00000033205	PHD finger protein 20-like protein 1s(PHF20L1)
ENSGALG00000010204	BTB domain-containing proteins(KCNC2)
ENSGALG00000015770	ABPPs(APP)
ENSGALG00000013605	Uncharacterized proteins(CARMIL1)
ENSGALG00000015289	Uncharacterized proteins(ARMC2)
ENSGALG00000012339	GB1/RHD3-type G domain-containing proteins(ATL1)
ENSGALG00000002189	Sorting nexin-1s(SNX1)
ENSGALG00000014661	Cotranscriptional regulator FAM172A homologs(FAM172A)
ENSGALG00000035482	Uncharacterized proteins(SEC24B)
ENSGALG00000002973	Beclin-1s(BECN1)
ENSGALG00000004881	Uncharacterized proteins(GOLGA2)
ENSGALG00000009303	WH1 domain-containing proteins(ENAH)
ENSGALG00000014683	PTS1-BPs(PEX5)
ENSGALG00000006542	Uncharacterized proteins(ESYT2)
ENSGALG00000012525	Uncharacterized proteins(FMNL2)
ENSGALG00000003741	Uncharacterized proteins(MYO18A)
ENSGALG00000011505	Non-specific serine/threonine protein kinases(MARK3)
ENSGALG00000015091	HAUS6_N domain-containing proteins(HAUS6)
ENSGALG00000035769	FERM domain-containing proteins(ENSGALG00000035769)
ENSGALG00000033529	Uncharacterized proteins(CPNE9)
ENSGALG00000030450	Uncharacterized proteins(CLIP2)
ENSGALG00000041013	Uncharacterized proteins(TNS1)
ENSGALG00000017046	Uncharacterized proteins(POSTN)
ENSGALG00000031313	Uncharacterized proteins(CELF6)
ENSGALG00000002789	Microtubule-associated proteins(MAP2)
ENSGALG00000014514	C2 domain-containing proteins(CC2D2A)
ENSGALG00000004034	F-actin-capping protein subunit beta isoforms 1 and 2s(CAPZB)
ENSGALG00000010517	DUF1619 domain-containing proteins(TCTN3)
ENSGALG00000015170	Uncharacterized proteins(VPS13A)
ENSGALG00000015596	Mitogen-activated protein kinase kinase kinase 7s(MAP3K7)
ENSGALG00000010444	Uncharacterized proteins(ATPAF1)
ENSGALG00000043373	Uncharacterized proteins(ARVCF)
ENSGALG00000004416	Uncharacterized proteins(TTC19)
ENSGALG00000001774	Uncharacterized proteins(NEO1)
ENSGALG00000004871	40S ribosomal protein S24s(RPS24)
ENSGALG00000034590	CUGBP Elav-like family member 2s(CELF2)
ENSGALG00000008714	Uncharacterized proteins(ABI2)
ENSGALG00000035804	Uncharacterized proteins(SQSTM1)
ENSGALG00000007302	SCA7 domain-containing proteins(ATXN7)
ENSGALG00000001522	C2H2-type domain-containing proteins(PHF20)
ENSGALG00000035068	J domain-containing proteins(DNAJC13)
ENSGALG00000035774	Uncharacterized proteins(PPFIA1)
ENSGALG00000022739	Uncharacterized proteins(AKAP11)
ENSGALG00000000625	Microtubule-associated proteins(MAPT)
ENSGALG00000006489	MICOS complex subunits(CHCHD3)
ENSGALG00000036789	Uncharacterized proteins(ADGRL2)
ENSGALG00000011645	Uncharacterized proteins(CLASP1)
ENSGALG00000003344	Clathrin light chains(CLTB)
ENSGALG00000040156	Uncharacterized proteins(CCDC88B)
ENSGALG00000003645	DDHD domain-containing proteins(PITPNM2)
ENSGALG00000007310	WW domain-containing proteins(CEP164)
ENSGALG00000017217	IG domain-containing proteins(VSTM5)
ENSGALG00000040114	Uncharacterized proteins(PTPRZ1)
ENSGALG00000004625	LsmAD domain-containing proteins(ATXN2L)
ENSGALG00000012540	RNA binding protein fox-1 homolog 2s(RBFOX2)
ENSGALG00000015846	ENTH domain-containing proteins(SNAP91)
ENSGALG00000031323	Phospholipid-transporting ATPases(ATP9B)
ENSGALG00000003781	SUN domain-containing proteins(SUN1)
ENSGALG00000012425	PH domain-containing proteins(FERMT2)
ENSGALG00000001939	Protein kinase domain-containing proteins(HIPK1)
ENSGALG00000038688	Uncharacterized proteins(ADAMTS17)
ENSGALG00000008444	Tubulin alpha chains(TUBAL3)
ENSGALG00000008839	Phospholipid-transporting ATPases(ATP11B)
ENSGALG00000033405	Drebrins(DBN1)
ENSGALG00000003304	Uncharacterized proteins(CRTC1)
ENSGALG00000013183	Telomerase reverse transcriptases(TERT)
ENSGALG00000005180	Fibrillar collagen NC1 domain-containing proteins(ENSGALG00000005180)
ENSGALG00000008043	Coronins(CORO2B)
ENSGALG00000002139	Uncharacterized proteins(CSDE1)
ENSGALG00000030542	Sema domain-containing proteins(SEMA6D)
ENSGALG00000005294	Uncharacterized proteins(PPFIBP2)
ENSGALG00000035935	Uncharacterized proteins(UNC13C)
ENSGALG00000017329	Uncharacterized proteins(FCHSD2)
ENSGALG00000010158	ANK_REP_REGION domain-containing proteins(KANK1)
ENSGALG00000004798	Uncharacterized proteins(MPRIP)
ENSGALG00000038041	Uncharacterized proteins(PHF14)
ENSGALG00000016735	Gamma-tubulin complex components(TUBGCP5)
ENSGALG00000005707	Uncharacterized proteins(IFT20)
ENSGALG00000014263	Uncharacterized proteins(PHC1)
ENSGALG00000029261	Reticulons(RTN4)
ENSGALG00000006520	Myosin-11s(MYH11)
ENSGALG00000016409	ANK_REP_REGION domain-containing proteins(KIDINS220)
ENSGALG00000001619	WD_REPEATS_REGION domain-containing proteins(ATG16L2)
ENSGALG00000011319	Uncharacterized proteins(ADGRL3)
ENSGALG00000030561	Protein kinase domain-containing proteins(LOC427783)
ENSGALG00000042794	Uncharacterized proteins(ZFAND1)
ENSGALG00000002645	Piwi-like protein 1s(PIWIL1)
ENSGALG00000016781	Uncharacterized proteins(MAP4K4)
ENSGALG00000005139	Clathrin heavy chains(CLTC)
ENSGALG00000013427	Uncharacterized proteins(SORBS2)
ENSGALG00000011744	Non-specific serine/threonine protein kinases(KALRN)
ENSGALG00000012689	Uncharacterized proteins(KIF13A)
20 genes in BP - regulation of actin filament-based process (GO:0032970)
Ensembl Gene ID	Gene Name
ENSGALG00000040724	Uncharacterized proteins(AKAP9)
ENSGALG00000008542	Aldolase_II domain-containing proteins(ADD3)
ENSGALG00000005631	Nudix hydrolase domain-containing proteins(TRPM2)
ENSGALG00000041361	AH domain-containing proteins(ARFIP1)
ENSGALG00000007700	SH3 domain-containing proteins(CTTN)
ENSGALG00000028807	Uncharacterized proteins(AP1AR)
ENSGALG00000008797	Uncharacterized proteins(WASL)
ENSGALG00000006908	Uncharacterized proteins(DLG1)
ENSGALG00000014258	DUF4757 domain-containing proteins(ENSGALG00000014258)
ENSGALG00000010812	Uncharacterized proteins(RYR2)
ENSGALG00000013605	Uncharacterized proteins(CARMIL1)
ENSGALG00000012044	Uncharacterized proteins(ANK2)
ENSGALG00000004034	F-actin-capping protein subunit beta isoforms 1 and 2s(CAPZB)
ENSGALG00000035774	Uncharacterized proteins(PPFIA1)
ENSGALG00000011645	Uncharacterized proteins(CLASP1)
ENSGALG00000012425	PH domain-containing proteins(FERMT2)
ENSGALG00000033405	Drebrins(DBN1)
ENSGALG00000008043	Coronins(CORO2B)
ENSGALG00000017329	Uncharacterized proteins(FCHSD2)
ENSGALG00000010158	ANK_REP_REGION domain-containing proteins(KANK1)
46 genes in BP - cellular protein localization (GO:0034613)
Ensembl Gene ID	Gene Name
ENSGALG00000002764	Sodium/potassium-transporting ATPase subunit beta-3s(ATP1B3)
ENSGALG00000041361	AH domain-containing proteins(ARFIP1)
ENSGALG00000030055	PL48 domain-containing proteins(FAM65A)
ENSGALG00000002536	t-SNARE coiled-coil homology domain-containing proteins(STX2)
ENSGALG00000007531	Protrudins(ZFYVE27)
ENSGALG00000033328	Uncharacterized proteins(PACS2)
ENSGALG00000007700	SH3 domain-containing proteins(CTTN)
ENSGALG00000028807	Uncharacterized proteins(AP1AR)
ENSGALG00000003135	Uncharacterized proteins(ANK3)
ENSGALG00000008797	Uncharacterized proteins(WASL)
ENSGALG00000026055	Paralemmin-1s(PALM)
ENSGALG00000010567	Uncharacterized proteins(RAB3B)
ENSGALG00000006908	Uncharacterized proteins(DLG1)
ENSGALG00000000550	Protein kinase domain-containing proteins(STRADA)
ENSGALG00000041760	Clathrin heavy chains(CLTCL1)
ENSGALG00000010812	Uncharacterized proteins(RYR2)
ENSGALG00000002606	Uncharacterized proteins(CLSTN1)
ENSGALG00000004529	Vacuolar protein sorting-associated protein 29s(VPS29)
ENSGALG00000002189	Sorting nexin-1s(SNX1)
ENSGALG00000035482	Uncharacterized proteins(SEC24B)
ENSGALG00000012044	Uncharacterized proteins(ANK2)
ENSGALG00000034044	Rab-GAP TBC domain-containing proteins(TBC1D12)
ENSGALG00000042992	Uncharacterized proteins(ENSGALG00000042992)
ENSGALG00000014683	PTS1-BPs(PEX5)
ENSGALG00000014931	Uncharacterized proteins(RAB28)
ENSGALG00000037545	Uncharacterized proteins(GRIP2)
ENSGALG00000014514	C2 domain-containing proteins(CC2D2A)
ENSGALG00000015170	Uncharacterized proteins(VPS13A)
ENSGALG00000010680	Uncharacterized proteins(TTC7B)
ENSGALG00000040256	Uncharacterized proteins(RIMS2)
ENSGALG00000022739	Uncharacterized proteins(AKAP11)
ENSGALG00000015083	Uncharacterized proteins(DENND4C)
ENSGALG00000003344	Clathrin light chains(CLTB)
ENSGALG00000011560	Parkin coregulateds(PACRG)
ENSGALG00000003781	SUN domain-containing proteins(SUN1)
ENSGALG00000012425	PH domain-containing proteins(FERMT2)
ENSGALG00000037314	Uncharacterized proteins(RPH3AL)
ENSGALG00000033405	Drebrins(DBN1)
ENSGALG00000013183	Telomerase reverse transcriptases(TERT)
ENSGALG00000017126	Palmitoyltransferases(ZDHHC20)
ENSGALG00000005707	Uncharacterized proteins(IFT20)
ENSGALG00000029261	Reticulons(RTN4)
ENSGALG00000001619	WD_REPEATS_REGION domain-containing proteins(ATG16L2)
ENSGALG00000009859	Rab-GAP TBC domain-containing proteins(TBC1D30)
ENSGALG00000005139	Clathrin heavy chains(CLTC)
ENSGALG00000012689	Uncharacterized proteins(KIF13A)
4 genes in BP - regulation of potassium ion import (GO:1903286)
Ensembl Gene ID	Gene Name
ENSGALG00000002764	Sodium/potassium-transporting ATPase subunit beta-3s(ATP1B3)
ENSGALG00000006908	Uncharacterized proteins(DLG1)
ENSGALG00000038850	Non-specific serine/threonine protein kinases(WNK2)
ENSGALG00000012992	Non-specific serine/threonine protein kinases(WNK1)
16 genes in BP - regulation of actin filament organization (GO:0110053)
Ensembl Gene ID	Gene Name
ENSGALG00000008542	Aldolase_II domain-containing proteins(ADD3)
ENSGALG00000041361	AH domain-containing proteins(ARFIP1)
ENSGALG00000007700	SH3 domain-containing proteins(CTTN)
ENSGALG00000028807	Uncharacterized proteins(AP1AR)
ENSGALG00000008797	Uncharacterized proteins(WASL)
ENSGALG00000006908	Uncharacterized proteins(DLG1)
ENSGALG00000014258	DUF4757 domain-containing proteins(ENSGALG00000014258)
ENSGALG00000013605	Uncharacterized proteins(CARMIL1)
ENSGALG00000004034	F-actin-capping protein subunit beta isoforms 1 and 2s(CAPZB)
ENSGALG00000035774	Uncharacterized proteins(PPFIA1)
ENSGALG00000011645	Uncharacterized proteins(CLASP1)
ENSGALG00000012425	PH domain-containing proteins(FERMT2)
ENSGALG00000033405	Drebrins(DBN1)
ENSGALG00000008043	Coronins(CORO2B)
ENSGALG00000017329	Uncharacterized proteins(FCHSD2)
ENSGALG00000010158	ANK_REP_REGION domain-containing proteins(KANK1)
22 genes in BP - regulation of anatomical structure size (GO:0090066)
Ensembl Gene ID	Gene Name
ENSGALG00000042396	Uncharacterized proteins(SLC12A7)
ENSGALG00000031487	Uncharacterized proteins(FSTL4)
ENSGALG00000004048	Protein-tyrosine-phosphatases(PTPRS)
ENSGALG00000008542	Aldolase_II domain-containing proteins(ADD3)
ENSGALG00000041361	AH domain-containing proteins(ARFIP1)
ENSGALG00000007531	Protrudins(ZFYVE27)
ENSGALG00000007700	SH3 domain-containing proteins(CTTN)
ENSGALG00000015387	Autophagy protein 5s(ATG5)
ENSGALG00000028807	Uncharacterized proteins(AP1AR)
ENSGALG00000008797	Uncharacterized proteins(WASL)
ENSGALG00000010567	Uncharacterized proteins(RAB3B)
ENSGALG00000006908	Uncharacterized proteins(DLG1)
ENSGALG00000013605	Uncharacterized proteins(CARMIL1)
ENSGALG00000037545	Uncharacterized proteins(GRIP2)
ENSGALG00000004034	F-actin-capping protein subunit beta isoforms 1 and 2s(CAPZB)
ENSGALG00000000625	Microtubule-associated proteins(MAPT)
ENSGALG00000038512	Type-1 angiotensin II receptors(AGTR1)
ENSGALG00000033405	Drebrins(DBN1)
ENSGALG00000030542	Sema domain-containing proteins(SEMA6D)
ENSGALG00000017329	Uncharacterized proteins(FCHSD2)
ENSGALG00000010158	ANK_REP_REGION domain-containing proteins(KANK1)
ENSGALG00000029261	Reticulons(RTN4)
42 genes in MF - cytoskeletal protein binding (GO:0008092)
Ensembl Gene ID	Gene Name
ENSGALG00000034171	FERM domain-containing proteins(EPB41L1)
ENSGALG00000025842	Tropomyosin beta chains(TPM2)
ENSGALG00000001183	Myosin motor domain-containing proteins(MYH10)
ENSGALG00000006572	Troponin T, fast skeletal muscle isoformss(TNNT3)
ENSGALG00000009915	Uncharacterized proteins(EML4)
ENSGALG00000008544	Na(+)/Ca(2+)-exchange protein 1s(NCX1)
ENSGALG00000008542	Aldolase_II domain-containing proteins(ADD3)
ENSGALG00000005332	Voltage-dependent L-type calcium channel subunit alpha-1Ds(CACNA1D)
ENSGALG00000038678	FERM domain-containing proteins(EPB41L3)
ENSGALG00000007700	SH3 domain-containing proteins(CTTN)
ENSGALG00000028807	Uncharacterized proteins(AP1AR)
ENSGALG00000016920	Uncharacterized proteins(LMO7)
ENSGALG00000008797	Uncharacterized proteins(WASL)
ENSGALG00000010567	Uncharacterized proteins(RAB3B)
ENSGALG00000003693	Uncharacterized proteins(MACF1)
ENSGALG00000026159	Enigma protein betas(PDLIM7)
ENSGALG00000014258	DUF4757 domain-containing proteins(ENSGALG00000014258)
ENSGALG00000002606	Uncharacterized proteins(CLSTN1)
ENSGALG00000012044	Uncharacterized proteins(ANK2)
ENSGALG00000009303	WH1 domain-containing proteins(ENAH)
ENSGALG00000012525	Uncharacterized proteins(FMNL2)
ENSGALG00000009905	Nuclear protein MDM1s(MDM1)
ENSGALG00000003741	Uncharacterized proteins(MYO18A)
ENSGALG00000012137	Kinectins(KTN1)
ENSGALG00000015091	HAUS6_N domain-containing proteins(HAUS6)
ENSGALG00000030450	Uncharacterized proteins(CLIP2)
ENSGALG00000007098	Uncharacterized proteins(KIF21A)
ENSGALG00000002789	Microtubule-associated proteins(MAP2)
ENSGALG00000004034	F-actin-capping protein subunit beta isoforms 1 and 2s(CAPZB)
ENSGALG00000000625	Microtubule-associated proteins(MAPT)
ENSGALG00000011645	Uncharacterized proteins(CLASP1)
ENSGALG00000040156	Uncharacterized proteins(CCDC88B)
ENSGALG00000011560	Parkin coregulateds(PACRG)
ENSGALG00000012425	PH domain-containing proteins(FERMT2)
ENSGALG00000033405	Drebrins(DBN1)
ENSGALG00000008043	Coronins(CORO2B)
ENSGALG00000034001	Uncharacterized proteins(SPAG9)
ENSGALG00000004798	Uncharacterized proteins(MPRIP)
ENSGALG00000016735	Gamma-tubulin complex components(TUBGCP5)
ENSGALG00000006520	Myosin-11s(MYH11)
ENSGALG00000016781	Uncharacterized proteins(MAP4K4)
ENSGALG00000012689	Uncharacterized proteins(KIF13A)
15 genes in MF - guanyl-nucleotide exchange factor activity (GO:0005085)
Ensembl Gene ID	Gene Name
ENSGALG00000008181	MAP kinase-activating death domain proteins(MADD)
ENSGALG00000001157	UDENN domain-containing proteins(DENND1A)
ENSGALG00000043178	Uncharacterized proteins(SBF1)
ENSGALG00000013846	SEC7 domain-containing proteins(ARFGEF3)
ENSGALG00000039163	Uncharacterized proteins(ARHGEF11)
ENSGALG00000006439	Rho guanine nucleotide exchange factor 6s(ARHGEF6)
ENSGALG00000009959	Uncharacterized proteins(RAB3IP)
ENSGALG00000004273	Ras-specific guanine nucleotide-releasing factor RalGPS1s(RALGPS1)
ENSGALG00000020249	Cyclic nucleotide ras GEFs(RAPGEF2)
ENSGALG00000016834	Uncharacterized proteins(MCF2L)
ENSGALG00000015083	Uncharacterized proteins(DENND4C)
ENSGALG00000040156	Uncharacterized proteins(CCDC88B)
ENSGALG00000002335	Uncharacterized proteins(DOCK3)
ENSGALG00000005840	Uncharacterized proteins(DENND5A)
ENSGALG00000011744	Non-specific serine/threonine protein kinases(KALRN)
158 genes in MF - protein binding (GO:0005515)
Ensembl Gene ID	Gene Name
ENSGALG00000015944	PDZ domain-containing proteins(ENSGALG00000015944)
ENSGALG00000040724	Uncharacterized proteins(AKAP9)
ENSGALG00000036728	Uncharacterized proteins(PRDM16)
ENSGALG00000001157	UDENN domain-containing proteins(DENND1A)
ENSGALG00000042396	Uncharacterized proteins(SLC12A7)
ENSGALG00000036295	CIDE-N domain-containing proteins(CAD)
ENSGALG00000002764	Sodium/potassium-transporting ATPase subunit beta-3s(ATP1B3)
ENSGALG00000015556	Actin filament-associated protein 1s(AFAP1)
ENSGALG00000031487	Uncharacterized proteins(FSTL4)
ENSGALG00000031105	Anion exchange proteins(SLC4A4)
ENSGALG00000034171	FERM domain-containing proteins(EPB41L1)
ENSGALG00000025842	Tropomyosin beta chains(TPM2)
ENSGALG00000002546	Fibrillar collagen NC1 domain-containing proteins(COL5A1)
ENSGALG00000001183	Myosin motor domain-containing proteins(MYH10)
ENSGALG00000006572	Troponin T, fast skeletal muscle isoformss(TNNT3)
ENSGALG00000009915	Uncharacterized proteins(EML4)
ENSGALG00000007547	Uncharacterized proteins(ABI1)
ENSGALG00000008544	Na(+)/Ca(2+)-exchange protein 1s(NCX1)
ENSGALG00000008542	Aldolase_II domain-containing proteins(ADD3)
ENSGALG00000005332	Voltage-dependent L-type calcium channel subunit alpha-1Ds(CACNA1D)
ENSGALG00000010053	Protein-tyrosine-phosphatases(PTPRF)
ENSGALG00000031776	Neurofascins(NFASC)
ENSGALG00000040224	Toll/interleukin-1 receptor domain-containing adapter proteins(TIRAP)
ENSGALG00000037787	MADS-box domain-containing proteins(MEF2D)
ENSGALG00000006172	Uncharacterized proteins(ABCC8)
ENSGALG00000015693	USP domain-containing proteins(USP25)
ENSGALG00000039595	Uncharacterized proteins(BTBD11)
ENSGALG00000041361	AH domain-containing proteins(ARFIP1)
ENSGALG00000038678	FERM domain-containing proteins(EPB41L3)
ENSGALG00000030055	PL48 domain-containing proteins(FAM65A)
ENSGALG00000002536	t-SNARE coiled-coil homology domain-containing proteins(STX2)
ENSGALG00000007531	Protrudins(ZFYVE27)
ENSGALG00000033328	Uncharacterized proteins(PACS2)
ENSGALG00000007700	SH3 domain-containing proteins(CTTN)
ENSGALG00000028807	Uncharacterized proteins(AP1AR)
ENSGALG00000012281	Uncharacterized proteins(PLA2G6)
ENSGALG00000003189	CBFD_NFYB_HMF domain-containing proteins(NFYC)
ENSGALG00000037599	EF-hand domain-containing proteins(S100A4)
ENSGALG00000016920	Uncharacterized proteins(LMO7)
ENSGALG00000008797	Uncharacterized proteins(WASL)
ENSGALG00000026055	Paralemmin-1s(PALM)
ENSGALG00000039163	Uncharacterized proteins(ARHGEF11)
ENSGALG00000010875	Integrin betas(ITGB8)
ENSGALG00000010567	Uncharacterized proteins(RAB3B)
ENSGALG00000003693	Uncharacterized proteins(MACF1)
ENSGALG00000006908	Uncharacterized proteins(DLG1)
ENSGALG00000026159	Enigma protein betas(PDLIM7)
ENSGALG00000005330	ANK_REP_REGION domain-containing proteins(SNCAIP)
ENSGALG00000030065	Uncharacterized proteins(TENM3)
ENSGALG00000014258	DUF4757 domain-containing proteins(ENSGALG00000014258)
ENSGALG00000000550	Protein kinase domain-containing proteins(STRADA)
ENSGALG00000002765	Uncharacterized proteins(NBR1)
ENSGALG00000041760	Clathrin heavy chains(CLTCL1)
ENSGALG00000010812	Uncharacterized proteins(RYR2)
ENSGALG00000010204	BTB domain-containing proteins(KCNC2)
ENSGALG00000002606	Uncharacterized proteins(CLSTN1)
ENSGALG00000015770	ABPPs(APP)
ENSGALG00000015355	Integrin-associated proteins(CD47)
ENSGALG00000012339	GB1/RHD3-type G domain-containing proteins(ATL1)
ENSGALG00000004098	Non-specific serine/threonine protein kinases(STK4)
ENSGALG00000002189	Sorting nexin-1s(SNX1)
ENSGALG00000035482	Uncharacterized proteins(SEC24B)
ENSGALG00000009805	PPM-type phosphatase domain-containing proteins(PPM1H)
ENSGALG00000012044	Uncharacterized proteins(ANK2)
ENSGALG00000008828	Clathrin_bdg domain-containing proteins(AFTPH)
ENSGALG00000001250	BPTI/Kunitz inhibitor domain-containing proteins(APLP2)
ENSGALG00000028512	Uncharacterized proteins(LCOR)
ENSGALG00000005646	Rap-GAP domain-containing proteins(TSC2)
ENSGALG00000009303	WH1 domain-containing proteins(ENAH)
ENSGALG00000006219	Uncharacterized proteins(PRKAG2)
ENSGALG00000012525	Uncharacterized proteins(FMNL2)
ENSGALG00000030908	Calcium-transporting ATPases(ATP2B2)
ENSGALG00000009905	Nuclear protein MDM1s(MDM1)
ENSGALG00000000652	Uncharacterized proteins(ACOT7)
ENSGALG00000031525	GDP-4-keto-6-deoxy-D-mannose-3,5-epimerase-4-reductases(TSTA3)
ENSGALG00000003741	Uncharacterized proteins(MYO18A)
ENSGALG00000003748	Anoctamins(ANO5)
ENSGALG00000024034	Uncharacterized proteins(PI4KB)
ENSGALG00000001132	Uncharacterized proteins(APBB3)
ENSGALG00000012137	Kinectins(KTN1)
ENSGALG00000003284	Fibronectin type-III domain-containing proteins(CRLF3)
ENSGALG00000015091	HAUS6_N domain-containing proteins(HAUS6)
ENSGALG00000011329	Uncharacterized proteins(AFDN)
ENSGALG00000033529	Uncharacterized proteins(CPNE9)
ENSGALG00000030450	Uncharacterized proteins(CLIP2)
ENSGALG00000014582	Uncharacterized proteins(CADM1)
ENSGALG00000004763	Aldehyde dehydrogenases(ALDH3A2)
ENSGALG00000017046	Uncharacterized proteins(POSTN)
ENSGALG00000007098	Uncharacterized proteins(KIF21A)
ENSGALG00000002789	Microtubule-associated proteins(MAP2)
ENSGALG00000004034	F-actin-capping protein subunit beta isoforms 1 and 2s(CAPZB)
ENSGALG00000015596	Mitogen-activated protein kinase kinase kinase 7s(MAP3K7)
ENSGALG00000043373	Uncharacterized proteins(ARVCF)
ENSGALG00000040256	Uncharacterized proteins(RIMS2)
ENSGALG00000039786	Fibroblast growth factor receptor 1s(FGFR1)
ENSGALG00000001774	Uncharacterized proteins(NEO1)
ENSGALG00000004801	Phosphorylase b kinase regulatory subunits(PHKA1)
ENSGALG00000008714	Uncharacterized proteins(ABI2)
ENSGALG00000035804	Uncharacterized proteins(SQSTM1)
ENSGALG00000012890	Diacylglycerol kinases(DGKI)
ENSGALG00000022739	Uncharacterized proteins(AKAP11)
ENSGALG00000000625	Microtubule-associated proteins(MAPT)
ENSGALG00000001848	UBC core domain-containing proteins(UBE2J2)
ENSGALG00000006489	MICOS complex subunits(CHCHD3)
ENSGALG00000042400	Uncharacterized proteins(CASK)
ENSGALG00000040464	WD_REPEATS_REGION domain-containing proteins(STRN3)
ENSGALG00000003601	Calcium-transporting ATPases(ATP2B4)
ENSGALG00000011645	Uncharacterized proteins(CLASP1)
ENSGALG00000003344	Clathrin light chains(CLTB)
ENSGALG00000040156	Uncharacterized proteins(CCDC88B)
ENSGALG00000012992	Non-specific serine/threonine protein kinases(WNK1)
ENSGALG00000011560	Parkin coregulateds(PACRG)
ENSGALG00000001711	Flavoprotein domain-containing proteins(PPCDC)
ENSGALG00000010649	Consortin_C domain-containing proteins(CNST)
ENSGALG00000026846	JmjC domain-containing proteins(JMJD7)
ENSGALG00000040114	Uncharacterized proteins(PTPRZ1)
ENSGALG00000015846	ENTH domain-containing proteins(SNAP91)
ENSGALG00000038512	Type-1 angiotensin II receptors(AGTR1)
ENSGALG00000010061	Uncharacterized proteins(LRBA)
ENSGALG00000003781	SUN domain-containing proteins(SUN1)
ENSGALG00000012425	PH domain-containing proteins(FERMT2)
ENSGALG00000037314	Uncharacterized proteins(RPH3AL)
ENSGALG00000014189	Sulfotransferases(SULT4A1)
ENSGALG00000005867	RING-CH-type domain-containing proteins(MARCH8)
ENSGALG00000004004	Phosphorylase b kinase regulatory subunits(PHKB)
ENSGALG00000033405	Drebrins(DBN1)
ENSGALG00000003304	Uncharacterized proteins(CRTC1)
ENSGALG00000013183	Telomerase reverse transcriptases(TERT)
ENSGALG00000008043	Coronins(CORO2B)
ENSGALG00000009551	WD_REPEATS_REGION domain-containing proteins(DYNC1I2)
ENSGALG00000005840	Uncharacterized proteins(DENND5A)
ENSGALG00000030542	Sema domain-containing proteins(SEMA6D)
ENSGALG00000005294	Uncharacterized proteins(PPFIBP2)
ENSGALG00000038722	Uncharacterized proteins(SORBS1)
ENSGALG00000035935	Uncharacterized proteins(UNC13C)
ENSGALG00000004980	Calcium-activated potassium channel subunit alpha-1s(KCNMA1)
ENSGALG00000010158	ANK_REP_REGION domain-containing proteins(KANK1)
ENSGALG00000034001	Uncharacterized proteins(SPAG9)
ENSGALG00000004798	Uncharacterized proteins(MPRIP)
ENSGALG00000005676	TPR_REGION domain-containing proteins(TTC28)
ENSGALG00000038041	Uncharacterized proteins(PHF14)
ENSGALG00000016735	Gamma-tubulin complex components(TUBGCP5)
ENSGALG00000007920	Uncharacterized proteins(PRR5L)
ENSGALG00000005707	Uncharacterized proteins(IFT20)
ENSGALG00000014263	Uncharacterized proteins(PHC1)
ENSGALG00000029261	Reticulons(RTN4)
ENSGALG00000008631	Receptor protein-tyrosine kinases(AXL)
ENSGALG00000006520	Myosin-11s(MYH11)
ENSGALG00000041193	Nuclear transcription factor Y subunit betas(NFYB)
ENSGALG00000004088	Uncharacterized proteins(FNBP1)
ENSGALG00000016409	ANK_REP_REGION domain-containing proteins(KIDINS220)
ENSGALG00000001619	WD_REPEATS_REGION domain-containing proteins(ATG16L2)
ENSGALG00000011861	C2 domain-containing proteins(SYT16)
ENSGALG00000030554	CaMBD domain-containing proteins(KCNN3)
ENSGALG00000002645	Piwi-like protein 1s(PIWIL1)
ENSGALG00000016781	Uncharacterized proteins(MAP4K4)
ENSGALG00000005139	Clathrin heavy chains(CLTC)
ENSGALG00000012689	Uncharacterized proteins(KIF13A)
71 genes in CC - cell junction (GO:0030054)
Ensembl Gene ID	Gene Name
ENSGALG00000015944	PDZ domain-containing proteins(ENSGALG00000015944)
ENSGALG00000040724	Uncharacterized proteins(AKAP9)
ENSGALG00000008181	MAP kinase-activating death domain proteins(MADD)
ENSGALG00000001157	UDENN domain-containing proteins(DENND1A)
ENSGALG00000042396	Uncharacterized proteins(SLC12A7)
ENSGALG00000015556	Actin filament-associated protein 1s(AFAP1)
ENSGALG00000004048	Protein-tyrosine-phosphatases(PTPRS)
ENSGALG00000014668	Uncharacterized proteins(MCTP1)
ENSGALG00000014106	Uncharacterized proteins(PPFIBP1)
ENSGALG00000007547	Uncharacterized proteins(ABI1)
ENSGALG00000008544	Na(+)/Ca(2+)-exchange protein 1s(NCX1)
ENSGALG00000008542	Aldolase_II domain-containing proteins(ADD3)
ENSGALG00000008907	1-phosphatidylinositol 4,5-bisphosphate phosphodiesterases(PLCB4)
ENSGALG00000032958	Amphiphysins(AMPH)
ENSGALG00000012004	Uncharacterized proteins(PRSS12)
ENSGALG00000038678	FERM domain-containing proteins(EPB41L3)
ENSGALG00000002536	t-SNARE coiled-coil homology domain-containing proteins(STX2)
ENSGALG00000003135	Uncharacterized proteins(ANK3)
ENSGALG00000014516	Uncharacterized proteins(CPEB2)
ENSGALG00000026055	Paralemmin-1s(PALM)
ENSGALG00000010875	Integrin betas(ITGB8)
ENSGALG00000010567	Uncharacterized proteins(RAB3B)
ENSGALG00000015953	G_PROTEIN_RECEP_F1_2 domain-containing proteins(LOC422929)
ENSGALG00000006908	Uncharacterized proteins(DLG1)
ENSGALG00000026159	Enigma protein betas(PDLIM7)
ENSGALG00000000215	Nudix hydrolase domain-containing proteins(DCP2)
ENSGALG00000010204	BTB domain-containing proteins(KCNC2)
ENSGALG00000002606	Uncharacterized proteins(CLSTN1)
ENSGALG00000015770	ABPPs(APP)
ENSGALG00000009805	PPM-type phosphatase domain-containing proteins(PPM1H)
ENSGALG00000004955	Synapsin_C domain-containing proteins(ENSGALG00000004955)
ENSGALG00000020249	Cyclic nucleotide ras GEFs(RAPGEF2)
ENSGALG00000001816	Membrane-associated guanylate kinase inverted 3s(MAGI3)
ENSGALG00000005646	Rap-GAP domain-containing proteins(TSC2)
ENSGALG00000009303	WH1 domain-containing proteins(ENAH)
ENSGALG00000042992	Uncharacterized proteins(ENSGALG00000042992)
ENSGALG00000030908	Calcium-transporting ATPases(ATP2B2)
ENSGALG00000037545	Uncharacterized proteins(GRIP2)
ENSGALG00000011329	Uncharacterized proteins(AFDN)
ENSGALG00000031129	Uncharacterized proteins(HMCN1)
ENSGALG00000041013	Uncharacterized proteins(TNS1)
ENSGALG00000004034	F-actin-capping protein subunit beta isoforms 1 and 2s(CAPZB)
ENSGALG00000043373	Uncharacterized proteins(ARVCF)
ENSGALG00000040256	Uncharacterized proteins(RIMS2)
ENSGALG00000008714	Uncharacterized proteins(ABI2)
ENSGALG00000012890	Diacylglycerol kinases(DGKI)
ENSGALG00000035774	Uncharacterized proteins(PPFIA1)
ENSGALG00000002744	Protocadherin-15s(Pcdh15)
ENSGALG00000042400	Uncharacterized proteins(CASK)
ENSGALG00000036789	Uncharacterized proteins(ADGRL2)
ENSGALG00000014793	Uncharacterized proteins(DLGAP1L)
ENSGALG00000011645	Uncharacterized proteins(CLASP1)
ENSGALG00000003344	Clathrin light chains(CLTB)
ENSGALG00000040156	Uncharacterized proteins(CCDC88B)
ENSGALG00000040114	Uncharacterized proteins(PTPRZ1)
ENSGALG00000015846	ENTH domain-containing proteins(SNAP91)
ENSGALG00000012425	PH domain-containing proteins(FERMT2)
ENSGALG00000033405	Drebrins(DBN1)
ENSGALG00000008043	Coronins(CORO2B)
ENSGALG00000008926	Uncharacterized proteins(CADPS2)
ENSGALG00000005294	Uncharacterized proteins(PPFIBP2)
ENSGALG00000038722	Uncharacterized proteins(SORBS1)
ENSGALG00000035935	Uncharacterized proteins(UNC13C)
ENSGALG00000017329	Uncharacterized proteins(FCHSD2)
ENSGALG00000004980	Calcium-activated potassium channel subunit alpha-1s(KCNMA1)
ENSGALG00000008888	Uncharacterized proteins(IL1RAPL2)
ENSGALG00000029261	Reticulons(RTN4)
ENSGALG00000029610	Uncharacterized proteins(RGS9)
ENSGALG00000011319	Uncharacterized proteins(ADGRL3)
ENSGALG00000016781	Uncharacterized proteins(MAP4K4)
ENSGALG00000013427	Uncharacterized proteins(SORBS2)
252 genes in CC - cytoplasm (GO:0005737)
Ensembl Gene ID	Gene Name
ENSGALG00000006978	MICOS complex subunits(APOOL)
ENSGALG00000015808	Uncharacterized proteins(SLC35A1)
ENSGALG00000015944	PDZ domain-containing proteins(ENSGALG00000015944)
ENSGALG00000015858	Dopey_N domain-containing proteins(DOPEY2)
ENSGALG00000002426	Ribosomal RNA-processing protein 40s(EXOSC3)
ENSGALG00000040724	Uncharacterized proteins(AKAP9)
ENSGALG00000036728	Uncharacterized proteins(PRDM16)
ENSGALG00000008181	MAP kinase-activating death domain proteins(MADD)
ENSGALG00000001157	UDENN domain-containing proteins(DENND1A)
ENSGALG00000005584	Polypeptide N-acetylgalactosaminyltransferases(GALNT18)
ENSGALG00000036295	CIDE-N domain-containing proteins(CAD)
ENSGALG00000002764	Sodium/potassium-transporting ATPase subunit beta-3s(ATP1B3)
ENSGALG00000015556	Actin filament-associated protein 1s(AFAP1)
ENSGALG00000010270	HECT domain-containing proteins(AREL1)
ENSGALG00000031487	Uncharacterized proteins(FSTL4)
ENSGALG00000004048	Protein-tyrosine-phosphatases(PTPRS)
ENSGALG00000017246	Malic enzymes(ME3)
ENSGALG00000043240	Uncharacterized proteins(ARPP21)
ENSGALG00000032889	RRM domain-containing proteins(RBFOX3)
ENSGALG00000043178	Uncharacterized proteins(SBF1)
ENSGALG00000016690	Uncharacterized proteins(CYP2AC1)
ENSGALG00000008823	Uncharacterized proteins(IQUB)
ENSGALG00000001183	Myosin motor domain-containing proteins(MYH10)
ENSGALG00000006572	Troponin T, fast skeletal muscle isoformss(TNNT3)
ENSGALG00000014668	Uncharacterized proteins(MCTP1)
ENSGALG00000009085	Phosphatidylinositol-3,5-bisphosphate 3-phosphatases(MTMR1)
ENSGALG00000009915	Uncharacterized proteins(EML4)
ENSGALG00000007547	Uncharacterized proteins(ABI1)
ENSGALG00000011289	Uncharacterized proteins(NKIRAS1)
ENSGALG00000004683	Uncharacterized proteins(TPD52L2)
ENSGALG00000008542	Aldolase_II domain-containing proteins(ADD3)
ENSGALG00000021843	Uncharacterized proteins(AUH)
ENSGALG00000007557	RUN domain-containing proteins(RUBCN)
ENSGALG00000041030	Uncharacterized proteins(LOC426023)
ENSGALG00000008907	1-phosphatidylinositol 4,5-bisphosphate phosphodiesterases(PLCB4)
ENSGALG00000043765	Uncharacterized proteins(UNKL)
ENSGALG00000005631	Nudix hydrolase domain-containing proteins(TRPM2)
ENSGALG00000006783	Procollagen-lysine 5-dioxygenases(PLOD2)
ENSGALG00000003052	Arf-GAP domain-containing proteins(AGFG1)
ENSGALG00000009298	CNH domain-containing proteins(ENSGALG00000009298)
ENSGALG00000032958	Amphiphysins(AMPH)
ENSGALG00000034396	Uncharacterized proteins(TMEM50B)
ENSGALG00000040224	Toll/interleukin-1 receptor domain-containing adapter proteins(TIRAP)
ENSGALG00000012004	Uncharacterized proteins(PRSS12)
ENSGALG00000011528	Kinesin light chains(KLC1)
ENSGALG00000015693	USP domain-containing proteins(USP25)
ENSGALG00000030112	TPR_REGION domain-containing proteins(ENSGALG00000030112)
ENSGALG00000012068	AAA_12 domain-containing proteins(ENSGALG00000012068)
ENSGALG00000041361	AH domain-containing proteins(ARFIP1)
ENSGALG00000005914	CAP-ZIP_m domain-containing proteins(FAM21C)
ENSGALG00000014413	Coiled-coil domain-containing protein 58s(CCDC58)
ENSGALG00000030055	PL48 domain-containing proteins(FAM65A)
ENSGALG00000002536	t-SNARE coiled-coil homology domain-containing proteins(STX2)
ENSGALG00000041253	Uncharacterized proteins(C5H11ORF9)
ENSGALG00000016990	Calponin-homology (CH) domain-containing proteins(LRCH1)
ENSGALG00000007531	Protrudins(ZFYVE27)
ENSGALG00000033328	Uncharacterized proteins(PACS2)
ENSGALG00000009364	Protein kinase Cs(PRKCI)
ENSGALG00000026518	RUN domain-containing proteins(RUNDC3A)
ENSGALG00000034281	Uncharacterized proteins(TMCC2)
ENSGALG00000007700	SH3 domain-containing proteins(CTTN)
ENSGALG00000015387	Autophagy protein 5s(ATG5)
ENSGALG00000028807	Uncharacterized proteins(AP1AR)
ENSGALG00000012281	Uncharacterized proteins(PLA2G6)
ENSGALG00000006207	Uncharacterized proteins(HM13)
ENSGALG00000009670	Epsilon-sarcoglycans(SGCE)
ENSGALG00000014516	Uncharacterized proteins(CPEB2)
ENSGALG00000009885	UvrD_C_2 domain-containing proteins(HELB)
ENSGALG00000012778	Uncharacterized proteins(SLC35B3)
ENSGALG00000016920	Uncharacterized proteins(LMO7)
ENSGALG00000003920	Phosphoinositide 5-phosphatases(OCRL)
ENSGALG00000008797	Uncharacterized proteins(WASL)
ENSGALG00000026055	Paralemmin-1s(PALM)
ENSGALG00000039163	Uncharacterized proteins(ARHGEF11)
ENSGALG00000010567	Uncharacterized proteins(RAB3B)
ENSGALG00000003693	Uncharacterized proteins(MACF1)
ENSGALG00000006908	Uncharacterized proteins(DLG1)
ENSGALG00000026159	Enigma protein betas(PDLIM7)
ENSGALG00000015017	Tubulin_C domain-containing proteins(TUBE1)
ENSGALG00000005330	ANK_REP_REGION domain-containing proteins(SNCAIP)
ENSGALG00000014528	2-phospho-D-glycerate hydro-lyases(ENO2)
ENSGALG00000000550	Protein kinase domain-containing proteins(STRADA)
ENSGALG00000002765	Uncharacterized proteins(NBR1)
ENSGALG00000041760	Clathrin heavy chains(CLTCL1)
ENSGALG00000000215	Nudix hydrolase domain-containing proteins(DCP2)
[truncated: 1,554 more rows]
