# Supplementary material for: Position Specific Alternative Splicing and Gene Expression Profiles Along the Tonotopic Axis of Chick Cochlea
Source: Front Mol Biosci. 2021 Sep 8;8:726976. doi: 10.3389/fmolb.2021.726976 (PMC8456117; doi:10.3389/fmolb.2021.726976)
Supplement: Supplementary file 3 [file Table4.XLSX]

## Sheet: Summary
Significant AS (Skipped Exon) with FDR < 5%
	Category No.	Base vs Mid	Mid vs Apex	Base vs Apex	Number of SE event
	1	O	O	O	3
	2	O	O	X	25
	3	O	X	O	119
	4	X	O	O	29
	5	O	X	X	128
	6	X	O	X	57
	7	X	X	O	174
				Total	535

## Sheet: SE.MATS.Base.Mid.Apex.Sig
Category No.	GeneID	geneSymbol	chr	strand	exonStart_0base	exonEnd	upstreamES	upstreamEE	downstreamES	downstreamEE	IC_Base	SC_Base	IC_Mid	SC_Mid	IC_Apex	SC_Apex	IncLevel_Base	IncLevel_Mid	IncLevel_Apex	IncLevelDifference_Base.Mid	IncLevelDifference_Mid.Apex	IncLevelDifference_Base.Apex	Pvalue_Base.Mid	FDR_Base.Mid	Pvalue_Mid.Apex	FDR_Mid.Apex	Pvalue_Base.Apex	FDR_Base.Apex
1	ENSGALG00000016920	LMO7	chr1	-	154871882	154871991	154870618	154870721	154873310	154873583	251,168,249	40,57,144	210,155,266	229,195,472	154,170,176	315,281,504	0.75,0.585,0.453	0.305,0.276,0.212	0.19,0.224,0.143	0.332	0.079	0.41	8.26973e-09	8.19818e-06	0.000154598	0.0376366	2.08722e-14	2.54368e-11
1	ENSGALG00000035769	EPB41L2	chr3	+	57771700	57771847	57765155	57765334	57776992	57777550	534,468,560	38,31,52	401,386,516	60,70,109	367,253,408	97,87,135	0.851,0.859,0.813	0.73,0.691,0.657	0.605,0.541,0.55	0.148	0.127	0.276	1.0535e-09	2.18372e-06	1.8687e-05	0.00949419	0	0
1	ENSGALG00000035584	COL3A1	chr7	-	614485	614560	611259	611325	617197	617314	561,741,831	47,87,108	657,1081,1125	39,65,98	1203,1347,1395	13,40,58	0.872,0.83,0.815	0.906,0.905,0.868	0.981,0.951,0.932	-0.054	-0.062	-0.116	0.000255107	0.0274373	1.37919e-10	1.07444e-06	0	0
2	ENSGALG00000038678	EPB41L3	chr2	+	100447254	100447377	100445218	100445320	100447906	100448284	11,101,22	5,8,15	26,496,120	1,0,7	5,150,8	5,11,6	0.497,0.85,0.397	0.921,1.0,0.885	0.31,0.859,0.374	-0.354	0.421		2.7025e-09	3.85123e-06	1.00222e-07	0.000292787
2	ENSGALG00000014528	ENO2	chr1	+	77291971	77292030	77291607	77291703	77293060	77293130	53,413,77	14,10,15	90,1726,406	10,8,12	5,749,13	5,7,16	0.704,0.963,0.764	0.85,0.993,0.955	0.386,0.985,0.338	-0.122	0.363		2.93455e-07	0.000145458	0.000122581	0.0314817
2	ENSGALG00000038678	EPB41L3	chr2	+	100446034	100446736	100445218	100445320	100447906	100448284	75,66,45	5,8,15	33,184,142	1,0,7	35,89,56	5,11,6	0.652,0.507,0.272	0.804,1.0,0.717	0.466,0.502,0.538	-0.363	0.338		7.92955e-05	0.01124	5.21983e-05	0.0182079
2	ENSGALG00000038512	AGTR1	chr9	+	12399659	12399772	12398414	12398544	12429431	12430615	0,0,0	2,3,2	0,3,6	2,1,4	0,0,0	6,4,5	0.0,0.0,0.0	0.0,0.585,0.413	0.0,0.0,0.0	-0.333	0.333		5.601e-05	0.00880748	4.7398e-05	0.0170421
2	ENSGALG00000005676	TTC28	chr15	-	7606325	7606349	7605394	7605524	7608407	7608484	0,2,2	82,70,86	4,46,13	67,68,118	2,6,3	90,74,128	0.0,0.023,0.018	0.046,0.353,0.082	0.018,0.061,0.019	-0.147	0.128		1.50148e-08	1.31674e-05	1.24491e-05	0.00727372
2	ENSGALG00000003201	NA	chr11	+	2518174	2518405	2516647	2516717	2518941	2520836	94,107,114	2,7,4	138,110,131	2,1,0	76,94,149	2,7,7	0.934,0.822,0.896	0.954,0.971,1.0	0.92,0.802,0.865	-0.091	0.113		0.000278932	0.0294441	2.89968e-05	0.0119158
2	ENSGALG00000010088	RALGAPA1	chr5	-	36353785	36353926	36349570	36349738	36358240	36358402	13,27,10	126,143,155	10,58,40	89,124,136	6,20,5	96,86,138	0.041,0.073,0.026	0.045,0.163,0.109	0.025,0.088,0.015	-0.059	0.063		8.62008e-06	0.00200558	8.08086e-07	0.00145275
2	ENSGALG00000003256	ATP6V0A1	chr27	+	5372650	5372668	5371946	5372054	5374474	5374592	4,22,4	180,207,295	11,127,58	295,393,406	9,55,11	374,322,428	0.018,0.083,0.011	0.031,0.215,0.108	0.02,0.126,0.021	-0.081	0.062		2.60925e-07	0.000135213	0.000140872	0.0350247
2	ENSGALG00000001183	NA	chr18	-	1809746	1809776	1806020	1806113	1815232	1815335	6,3,6	204,241,213	13,33,23	143,155,198	6,15,3	154,151,150	0.022,0.009,0.021	0.065,0.141,0.082	0.029,0.071,0.015	-0.079	0.058		3.28382e-12	1.24791e-08	4.20828e-05	0.0158632
2	ENSGALG00000004625	ATXN2	chr15	-	6188919	6188973	6183763	6183909	6193201	6193334	2,1,5	98,74,94	4,21,12	71,88,102	1,8,3	103,89,125	0.013,0.009,0.033	0.035,0.134,0.071	0.006,0.055,0.015	-0.062	0.055		4.18069e-06	0.00117794	2.90617e-05	0.0119158
2	ENSGALG00000003135	ANK3	chr6	+	9059179	9066868	9054701	9054783	9067470	9067545	126,470,167	71,86,114	213,1750,608	125,119,144	223,728,370	126,190,166	0.022,0.066,0.018	0.021,0.159,0.051	0.022,0.047,0.028	-0.042	0.045		2.73525e-05	0.0051972	1.05104e-05	0.00682328
2	ENSGALG00000004048	PTPRS	chr28	+	4695753	4695765	4693449	4693560	4705850	4706120	2,9,8	370,341,372	5,72,23	332,343,469	3,27,2	340,344,401	0.005,0.023,0.019	0.013,0.158,0.042	0.008,0.065,0.004	-0.055	0.045		3.3716e-09	4.27088e-06	2.14844e-05	0.0102472
2	ENSGALG00000009298	TNIK	chr9	+	19765181	19765205	19764361	19764459	19769505	19769690	2,4,0	292,249,239	0,31,5	176,197,244	0,3,0	145,104,207	0.005,0.013,0.0	0.0,0.113,0.016	0.0,0.023,0.0	-0.037	0.035		5.28696e-07	0.000219178	4.09916e-06	0.00399172
2	ENSGALG00000011744	KALRN	chr7	+	27970402	27970498	27966407	27966509	27971695	27971826	0,4,0	200,189,225	1,23,9	153,147,183	2,2,0	147,135,177	0.0,0.011,0.0	0.003,0.074,0.024	0.007,0.008,0.0	-0.03	0.029		3.85098e-06	0.00112937	1.58236e-05	0.00860034
2	ENSGALG00000008378	SRGAP3	chr12	-	19387120	19387151	19386387	19386448	19388189	19388292	5,12,5	388,451,407	3,31,14	273,266,353	2,7,7	271,283,328	0.01,0.02,0.009	0.008,0.082,0.029	0.006,0.019,0.016	-0.027	0.026		1.58933e-05	0.0033554	5.96698e-05	0.019922
2	ENSGALG00000002764	ATP1B3	chr9	+	10322503	10322530	10321873	10321924	10326725	10326812	2,26,4	1267,1530,1657	8,165,69	1199,1683,1856	5,75,3	1196,1643,1652	0.001,0.013,0.002	0.005,0.072,0.028	0.003,0.035,0.001	-0.03	0.022		0	0	3.46001e-11	4.04319e-07
2	ENSGALG00000001157	DENND1A	chr17	-	9512350	9512479	9510443	9510699	9519473	9519562	0,7,0	127,151,150	0,23,11	78,136,133	0,11,0	118,115,137	0.0,0.02,0.0	0.0,0.069,0.035	0.0,0.04,0.0	-0.028	0.021		3.10909e-06	0.000971102	0.000197286	0.0426924
2	ENSGALG00000012992	WNK1	chr1	+	60594459	60594552	60592992	60593187	60600203	60600391	2,14,1	438,328,429	6,67,22	390,455,527	3,23,4	390,334,462	0.002,0.022,0.001	0.008,0.071,0.021	0.004,0.034,0.004	-0.025	0.019		5.94255e-10	1.49719e-06	3.11453e-06	0.00346617
2	ENSGALG00000006908	DLG1	chr9	-	12560857	12560956	12557199	12557253	12593576	12593741	523,601,595	4,13,11	524,456,759	10,26,28	510,427,685	5,9,9	0.985,0.959,0.965	0.963,0.898,0.932	0.981,0.96,0.975	0.039	-0.041		0.000308681	0.0313471	5.37144e-05	0.0184612
2	ENSGALG00000003304	CRTC1	chr28	-	3827429	3827516	3826567	3826748	3831151	3831253	158,133,139	1,1,1	90,138,133	0,2,12	114,115,117	0,0,0	0.988,0.986,0.987	1.0,0.974,0.856	1.0,1.0,1.0	0.044	-0.057		0.000554665	0.0468404	7.57138e-05	0.0235934
2	ENSGALG00000038678	EPB41L3	chr2	+	100445218	100445320	100440914	100441106	100447254	100447377	1,9,2	0,0,0	2,35,7	0,9,0	1,11,1	0,0,0	1.0,1.0,1.0	1.0,0.658,1.0	1.0,1.0,1.0	0.114	-0.114		7.84247e-05	0.01124	7.82707e-05	0.0240693
2	ENSGALG00000008378	SRGAP3	chr12	-	19388189	19388292	19387120	19387151	19391079	19391107	342,458,346	2,26,2	258,265,312	7,65,18	201,226,266	0,17,0	0.988,0.897,0.988	0.948,0.668,0.895	1.0,0.868,1.0	0.121	-0.119		0.000107976	0.014231	0.000158996	0.0383082
2	ENSGALG00000036671	NA	chr5	-	11706232	11706309	11706089	11706147	11706416	11706499	28,23,44	0,1,0	46,35,62	9,0,8	49,33,64	1,0,0	1.0,0.929,1.0	0.743,1.0,0.814	0.965,1.0,1.0	0.124	-0.136		1.2138e-05	0.00271332	2.15193e-06	0.00279404
2	ENSGALG00000008823	IQUB	chr1	+	22328689	22328866	22327108	22327279	22329512	22329761	4,6,12	0,1,0	3,6,10	1,4,2	15,11,25	0,0,2	1.0,0.684,1.0	0.52,0.351,0.644	1.0,1.0,0.819	0.39	-0.435		2.21953e-05	0.00436272	1.9877e-05	0.00988395
2	ENSGALG00000035761	NA	chr2	-	22669104	22669205	22668584	22668671	22671314	22671392	7,1,5	0,0,0	1,5,9	4,3,2	12,11,4	0,0,0	1.0,1.0,1.0	0.111,0.453,0.691	1.0,1.0,1.0	0.582	-0.582		4.51493e-09	4.90214e-06	3.64688e-09	2.13078e-05
3	ENSGALG00000005468	SYNRG	chr19	-	8643281	8643584	8641214	8641292	8644791	8644903	80,89,94	13,4,15	64,115,103	35,24,65	60,71,81	65,42,96	0.604,0.847,0.609	0.312,0.543,0.282	0.186,0.296,0.173	0.308		0.468	0.000309333	0.0313471			4.86611e-12	3.41221e-09
3	ENSGALG00000005468	SYNRG	chr19	-	8642336	8642561	8641214	8641292	8644791	8644903	145,180,166	13,4,15	120,135,173	35,24,65	119,113,135	65,42,96	0.774,0.933,0.773	0.513,0.634,0.45	0.36,0.453,0.302	0.294		0.455	8.06835e-08	5.25619e-05			0	0
3	ENSGALG00000008181	MADD	chr5	-	23055290	23055360	23050530	23050577	23060183	23060290	192,201,173	18,14,23	172,247,253	30,134,143	189,203,222	132,109,188	0.863,0.894,0.816	0.771,0.52,0.51	0.457,0.523,0.41	0.257		0.394	2.84213e-07	0.000144007			0	0
3	ENSGALG00000001816	MAGI3	chr26	+	3714920	3715010	3713638	3713777	3715491	3718886	113,140,108	7,4,12	103,120,124	15,16,39	81,81,109	36,30,50	0.895,0.949,0.826	0.783,0.798,0.626	0.542,0.587,0.534	0.154		0.336	8.55094e-05	0.0119614			7.77156e-16	1.74386e-12
3	ENSGALG00000044140	NA	chr4	-	10973255	10973417	10970835	10970902	10974037	10974150	57,71,82	2,2,2	88,72,106	10,12,7	61,49,69	10,13,18	0.916,0.931,0.94	0.771,0.696,0.853	0.7,0.59,0.594	0.156		0.301	0.000255049	0.0274373			5.53137e-09	2.34186e-06
3	ENSGALG00000008181	MADD	chr5	-	23093320	23093377	23092403	23092582	23095142	23095223	173,180,179	10,35,37	172,240,314	61,120,129	195,226,223	107,97,201	0.917,0.766,0.755	0.642,0.56,0.608	0.537,0.597,0.414	0.209		0.297	8.68987e-08	5.50382e-05			1.29324e-09	5.68998e-07
3	ENSGALG00000035769	EPB41L2	chr3	+	57776740	57776794	57765155	57765334	57776992	57777550	115,128,162	38,31,52	104,95,152	60,70,109	128,94,144	97,87,135	0.663,0.728,0.669	0.53,0.468,0.475	0.461,0.412,0.409	0.196		0.259	9.21923e-08	5.68129e-05			7.01661e-13	6.29783e-10
3	ENSGALG00000035769	EPB41L2	chr3	+	57771700	57771847	57765155	57765334	57779062	57779185	200,158,203	69,79,72	141,137,168	102,188,185	110,92,176	113,179,152	0.54,0.447,0.533	0.359,0.228,0.269	0.283,0.172,0.319	0.221		0.249	1.88543e-09	3.07069e-06			1.37816e-10	7.19174e-08
3	ENSGALG00000011505	MARK3	chr5	+	50377843	50377870	50375216	50375474	50384274	50384620	232,213,259	41,63,65	188,197,266	68,114,155	200,165,205	136,98,174	0.817,0.727,0.758	0.685,0.576,0.575	0.537,0.57,0.481	0.155		0.238	2.29468e-06	0.000769427			1.70974e-14	2.25676e-11
3	ENSGALG00000040844	p95-APP2	chr15	-	6921764	6921854	6918685	6918768	6923027	6923276	256,292,398	22,34,27	299,266,364	40,80,66	273,170,354	96,64,79	0.86,0.819,0.886	0.797,0.636,0.744	0.599,0.583,0.702	0.129		0.227	2.15305e-05	0.00426884			3.26073e-13	3.04864e-10
3	ENSGALG00000031186	MEI1	chr1	-	49574382	49574497	49572707	49572802	49575018	49575344	11,11,19	2,0,0	13,13,25	5,3,3	11,14,24	2,4,4	0.719,1.0,1.0	0.547,0.668,0.795	0.719,0.619,0.736	0.236		0.215	0.000334112	0.0326957			0.000525594	0.039381
3	ENSGALG00000015969	FAM135A	chr3	-	82994601	82994679	82992315	82992365	82996185	82996339	558,499,452	7,8,19	339,371,430	39,66,82	290,308,297	50,43,82	0.978,0.972,0.93	0.83,0.759,0.747	0.765,0.801,0.67	0.181		0.215	0	0			0	0
3	ENSGALG00000015846	SNAP91	chr3	+	77978677	77978701	77977679	77977791	77981655	77981739	21,9,6	21,44,22	12,14,11	60,262,87	3,9,8	96,133,87	0.446,0.142,0.18	0.139,0.041,0.093	0.025,0.052,0.069	0.165		0.207	0.000148209	0.0176928			2.18086e-06	0.000475111
3	ENSGALG00000012525	FMNL2	chr7	+	35734347	35734441	35731180	35731304	35735777	35735778	175,244,210	97,89,120	93,186,167	104,188,172	111,84,136	126,176,97	0.482,0.586,0.474	0.316,0.338,0.334	0.312,0.197,0.42	0.185		0.204	1.5386e-07	8.55652e-05			2.99555e-05	0.0042275
3	ENSGALG00000012579	BAZ2B	chr7	-	36773982	36774009	36772740	36772806	36774255	36774300	192,207,216	13,13,8	119,183,177	27,15,53	159,97,150	35,32,50	0.921,0.926,0.955	0.776,0.906,0.724	0.782,0.705,0.703	0.132		0.204	5.02153e-07	0.00021603			8.88178e-16	1.8118e-12
3	ENSGALG00000041361	ARFIP1	chr4	+	34158621	34158717	34155836	34155951	34160222	34160329	465,504,563	8,14,21	502,469,596	34,35,126	498,438,570	90,67,107	0.967,0.948,0.932	0.883,0.872,0.707	0.738,0.769,0.731	0.128		0.203	1.46604e-09	2.57132e-06			0	0
3	ENSGALG00000002606	CLSTN1	chr21	-	3509489	3509519	3507890	3508086	3514736	3514859	464,507,487	171,191,230	439,777,667	316,514,659	351,525,530	329,439,487	0.676,0.671,0.62	0.517,0.538,0.438	0.451,0.479,0.456	0.158		0.194	9.20011e-09	8.74049e-06			9.32587e-15	1.39509e-11
3	ENSGALG00000037675	COL14A1	chr2	+	136908698	136908785	136897961	136898083	136926405	136926561	64,111,141	13,4,23	101,176,299	39,46,101	241,290,443	78,80,176	0.725,0.937,0.766	0.581,0.672,0.613	0.623,0.66,0.574	0.187		0.19	0.000121588	0.0154879			3.53718e-05	0.00486938
3	ENSGALG00000015289	ARMC2	chr3	-	67340491	67340712	67335878	67336024	67341570	67341673	4,13,11	0,0,1	17,19,39	4,1,4	35,21,30	4,1,6	1.0,1.0,0.774	0.57,0.855,0.752	0.732,0.867,0.609	0.199		0.189	0.000144889	0.0176928			0.000127947	0.0139369
3	ENSGALG00000012890	DGKI	chr1	+	57614905	57614979	57614621	57614684	57616448	57616560	11,11,19	0,0,0	29,39,57	2,1,8	43,49,96	6,8,6	1.0,1.0,1.0	0.893,0.957,0.804	0.805,0.779,0.902	0.115		0.171	7.25207e-05	0.0105996			7.37607e-06	0.00133477
3	ENSGALG00000040256	RIMS2	chr2	+	130326147	130326195	130319826	130319939	130334544	130334675	4,8,12	0,0,0	14,21,51	0,15,5	16,15,25	0,8,1	1.0,1.0,1.0	1.0,0.486,0.873	1.0,0.559,0.944	0.214		0.166	1.43415e-05	0.00311521			0.000304876	0.026105
3	ENSGALG00000003741	MYO18A	chr19	-	5934059	5934104	5932858	5932984	5934799	5934939	607,538,598	89,48,123	556,618,643	163,178,278	540,427,657	175,167,213	0.825,0.885,0.77	0.702,0.705,0.615	0.68,0.638,0.68	0.153		0.161	2.15706e-09	3.27888e-06			4.98386e-11	2.79582e-08
3	ENSGALG00000004801	PHKA1	chr4	+	1890741	1890780	1890278	1890394	1891702	1891732	201,202,196	11,15,27	195,219,191	34,33,50	188,162,184	50,38,55	0.929,0.906,0.839	0.805,0.827,0.733	0.73,0.754,0.706	0.103		0.161	5.26463e-05	0.00863588			1.77997e-09	7.6809e-07
3	ENSGALG00000005660	NF1	chr19	-	9069580	9069643	9067796	9067955	9073113	9073249	132,134,140	15,20,11	76,129,162	24,27,36	80,106,111	15,38,25	0.844,0.804,0.886	0.66,0.746,0.734	0.766,0.631,0.731	0.131		0.135	0.000343978	0.033093			0.000310362	0.0263796
3	ENSGALG00000035769	EPB41L2	chr3	+	57776992	57777550	57765155	57765334	57779062	57779185	2697,2392,2894	69,79,72	2263,2140,2937	102,188,185	2510,1954,2856	113,179,152	0.856,0.821,0.859	0.771,0.634,0.707	0.771,0.624,0.741	0.141		0.133	5.38066e-09	5.57657e-06			2.77159e-07	7.77398e-05
3	ENSGALG00000041253	MYRF	chr5	+	196806	197142	196321	196409	199768	199830	31,49,54	0,1,0	82,71,129	5,3,4	87,74,121	3,3,7	1.0,0.918,1.0	0.79,0.844,0.881	0.869,0.85,0.799	0.134		0.133	0.000119724	0.015336			6.97569e-05	0.00852535
3	ENSGALG00000004881	NA	chr17	+	5536457	5536592	5534221	5534302	5537179	5537223	305,323,302	17,10,18	252,345,366	26,37,35	328,298,384	29,55,44	0.884,0.932,0.877	0.805,0.799,0.817	0.828,0.697,0.788	0.091		0.127	0.000115932	0.0149342			2.05469e-06	0.000452011
3	ENSGALG00000022739	AKAP11	chr1	+	166421668	166421752	166416857	166417013	166422478	166422525	143,155,138	2,4,6	142,183,164	5,11,25	120,116,179	17,10,21	0.975,0.955,0.926	0.939,0.9,0.781	0.793,0.863,0.822	0.079		0.126	0.000544645	0.0461652			7.82294e-07	0.000186743
3	ENSGALG00000038722	SORBS1	chr6	+	16429403	16429571	16427779	16427865	16430993	16431040	1124,1165,1312	54,53,68	848,1222,1281	89,128,82	892,949,1071	99,104,121	0.886,0.891,0.878	0.78,0.781,0.854	0.771,0.773,0.768	0.08		0.114	1.92903e-06	0.000687246			3.23348e-11	1.86041e-08
3	ENSGALG00000017126	ZDHHC20	chr1	+	178617408	178617486	178615674	178615764	178619683	178620929	145,172,224	14,5,4	136,160,206	18,21,34	168,167,183	18,27,21	0.853,0.951,0.969	0.809,0.811,0.773	0.84,0.777,0.83	0.127		0.109	8.05692e-07	0.000322291			1.34282e-05	0.00216774
3	ENSGALG00000043178	SBF1	chr1	-	583754	583832	583127	583312	584121	584214	512,495,473	21,34,33	423,440,529	45,46,60	381,313,418	46,57,54	0.932,0.891,0.89	0.841,0.843,0.832	0.823,0.755,0.813	0.066		0.107	0.000140456	0.0174051			3.4836e-08	1.2496e-05
3	ENSGALG00000017126	ZDHHC20	chr1	+	178616876	178616995	178615674	178615764	178619683	178620929	220,260,252	14,5,4	217,241,337	18,21,34	208,202,313	18,27,21	0.878,0.96,0.966	0.846,0.84,0.819	0.841,0.774,0.872	0.1		0.106	6.69821e-06	0.00167831			1.27319e-05	0.00207022
3	ENSGALG00000007700	CTTN	chr5	+	17899522	17899633	17898162	17898273	17901329	17901385	1090,904,1121	29,32,41	887,917,1168	28,76,87	831,736,897	71,69,84	0.947,0.931,0.928	0.938,0.851,0.864	0.847,0.835,0.835	0.051		0.096	1.74587e-05	0.00355424			9.12492e-13	7.58349e-10
3	ENSGALG00000014258	LIMCH1	chr4	-	68921534	68921570	68916269	68916396	68935520	68935770	467,615,596	14,12,23	465,528,637	39,22,71	417,399,581	52,36,61	0.961,0.974,0.95	0.898,0.946,0.868	0.855,0.891,0.875	0.058		0.088	2.20662e-08	1.6771e-05			1.63092e-13	1.66346e-10
3	ENSGALG00000041762	STIM1	chr1	-	194717137	194717218	194714703	194714770	194718740	194718976	147,142,218	188,183,283	133,141,184	250,242,411	115,104,148	234,181,352	0.302,0.3,0.299	0.227,0.244,0.198	0.214,0.241,0.189	0.077		0.086	0.000385025	0.0356868			8.06259e-05	0.00952191
3	ENSGALG00000002789	NA	chr7	+	2549194	2549287	2538768	2539112	2550720	2550802	413,457,440	4,18,8	398,463,526	13,77,15	399,367,450	10,44,38	0.982,0.929,0.966	0.941,0.757,0.948	0.954,0.812,0.86	0.077		0.084	9.30347e-05	0.0126267			3.75039e-07	0.000102628
3	ENSGALG00000009915	EML4	chr3	+	23749868	23750042	23745128	23745258	23752121	23752250	275,292,264	0,2,1	235,246,297	4,8,5	246,187,283	5,12,6	1.0,0.982,0.99	0.955,0.918,0.956	0.947,0.85,0.945	0.048		0.077	0.000193717	0.0215382			1.09111e-06	0.000250717
3	ENSGALG00000003781	SUN1	chr14	+	2166089	2166188	2164214	2164298	2166843	2166937	152,130,116	1,0,2	158,149,204	4,14,4	133,121,160	2,10,4	0.987,1.0,0.967	0.952,0.842,0.962	0.971,0.859,0.953	0.066		0.057	3.93894e-05	0.00670238			0.000274744	0.0240819
3	ENSGALG00000030542	SEMA6D	chr10	+	9907581	9907749	9905290	9905352	9909841	9911145	353,345,292	4,1,2	380,345,449	1,24,4	275,236,321	2,16,6	0.971,0.992,0.982	0.993,0.843,0.977	0.981,0.846,0.952	0.044		0.055	0.000589648	0.0491716			0.000166547	0.0164632
3	ENSGALG00000019228	SFT2D2	chr1	-	84108279	84108338	84107537	84107567	84108453	84108489	116,107,148	0,0,0	110,78,135	2,5,6	127,120,148	4,3,7	1.0,1.0,1.0	0.972,0.908,0.934	0.952,0.962,0.93	0.062		0.052	0.000159301	0.0186268			0.000233058	0.0215146
3	ENSGALG00000006925	CCP110	chr14	+	8582642	8582725	8582024	8582084	8587828	8587881	166,193,257	0,1,4	175,239,207	0,10,18	166,175,246	6,6,9	1.0,0.991,0.972	1.0,0.929,0.863	0.938,0.941,0.937	0.057		0.049	8.72104e-06	0.00200857			0.000168584	0.0164856
3	ENSGALG00000005914	NA	chr6	-	17792245	17792308	17791342	17791555	17793971	17794091	968,820,904	17,25,29	740,784,842	32,48,42	638,562,732	40,27,43	0.972,0.953,0.95	0.934,0.909,0.925	0.907,0.927,0.913	0.036		0.043	7.15541e-05	0.0105258			9.05148e-06	0.00158677
3	ENSGALG00000002500	GMPPB	chr12	-	2360565	2360748	2360211	2360398	2361085	2361164	568,452,561	0,6,2	552,598,632	2,20,13	529,428,494	1,31,0	1.0,0.964,0.99	0.99,0.914,0.945	0.995,0.83,1.0	0.035		0.043	3.08554e-05	0.00564189			0.000168978	0.0164856
3	ENSGALG00000013935	BCLAF1	chr3	+	55405352	55405499	55402156	55402337	55408037	55408247	938,961,1190	11,12,13	861,1039,1219	17,37,26	861,839,1045	24,33,22	0.972,0.97,0.974	0.953,0.919,0.95	0.936,0.911,0.951	0.031		0.039	0.000133416	0.0166231			1.20171e-05	0.00204282
3	ENSGALG00000001848	UBE2J2	chr21	+	2464105	2464208	2463245	2463286	2464320	2464459	240,287,210	3,0,0	246,291,408	11,6,11	211,306,310	2,6,13	0.975,1.0,1.0	0.917,0.96,0.948	0.981,0.962,0.922	0.05		0.037	5.97961e-06	0.00158536			0.000119125	0.0132446
3	ENSGALG00000002500	GMPPB	chr12	-	2360880	2361008	2360211	2360398	2361085	2361164	619,425,515	0,6,2	544,591,593	2,20,13	530,446,487	1,31,0	1.0,0.969,0.991	0.992,0.928,0.952	0.996,0.863,1.0	0.029		0.034	3.11362e-05	0.00564189			9.02562e-05	0.0102805
3	ENSGALG00000002139	CSDE1	chr26	-	3923942	3924035	3923313	3923411	3924404	3924514	1708,1635,1866	10,9,8	1480,1684,2102	25,43,32	1413,1695,2042	25,43,47	0.989,0.989,0.992	0.968,0.953,0.971	0.967,0.953,0.957	0.026		0.031	6.56632e-10	1.49719e-06			1.23423e-12	9.23167e-10
3	ENSGALG00000041030	NA	chr33	+	842954	842996	840180	840255	844004	844077	411,363,434	2,7,6	402,443,615	13,31,10	484,439,608	16,15,19	0.993,0.973,0.981	0.956,0.91,0.977	0.955,0.954,0.958	0.035		0.027	3.43685e-05	0.00612215			0.000286621	0.024832
3	ENSGALG00000003815	RPN2	chr20	+	5184292	5184378	5182277	5182407	5186292	5186671	30,69,59	1480,1581,1894	60,222,99	1677,1642,2120	50,135,70	1618,1254,1904	0.011,0.023,0.016	0.019,0.068,0.024	0.016,0.055,0.019	-0.02		-0.013	1.45032e-09	2.57132e-06			6.40113e-05	0.00797972
3	ENSGALG00000034001	SPAG9	chr18	+	10110703	10110718	10108081	10108203	10111173	10111231	1,5,7	399,385,447	5,22,19	387,490,608	5,31,9	414,381,468	0.002,0.011,0.013	0.011,0.038,0.026	0.01,0.066,0.016	-0.016		-0.022	0.000295741	0.0306407			4.08319e-05	0.00538956
3	ENSGALG00000008714	ABI2	chr7	-	13661129	13661309	13660295	13660454	13662267	13662392	0,8,2	138,130,163	0,79,18	178,164,239	4,35,1	132,138,228	0.0,0.022,0.004	0.0,0.147,0.026	0.011,0.083,0.002	-0.049		-0.023	3.57085e-09	4.2852e-06			0.000254196	0.0229072
3	ENSGALG00000004871	RPS24	chr6	-	13154608	13154626	13152888	13152927	13155455	13155566	42,49,66	2767,2534,3002	101,84,194	3219,2135,4406	160,129,171	3304,2292,3958	0.013,0.016,0.018	0.026,0.032,0.036	0.039,0.046,0.035	-0.016		-0.024	1.23959e-08	1.13055e-05			5.10703e-15	8.18547e-12
3	ENSGALG00000041013	TNS1	chr7	+	22763850	22763886	22763402	22763495	22766522	22766697	6,11,8	293,339,285	10,74,12	257,323,308	10,33,15	236,253,330	0.015,0.023,0.02	0.028,0.144,0.028	0.03,0.088,0.032	-0.047		-0.031	1.09945e-07	6.59699e-05			7.07806e-05	0.00858512
3	ENSGALG00000008839	ATP11B	chr9	-	16501122	16501146	16499720	16499786	16502094	16502233	2,2,0	300,299,332	0,44,2	251,288,450	0,30,0	279,206,327	0.005,0.005,0.0	0.0,0.11,0.004	0.0,0.105,0.0	-0.035		-0.032	5.16787e-07	0.000218208			0.000129922	0.0140728
3	ENSGALG00000003748	ANO5	chr5	+	2708525	2708570	2699424	2699485	2711229	2711300	3,6,2	208,210,186	5,16,23	174,205,248	8,20,19	175,165,237	0.01,0.019,0.007	0.019,0.051,0.06	0.031,0.077,0.052	-0.031		-0.041	6.24216e-06	0.00161736			3.72404e-07	0.000102628
3	ENSGALG00000004683	NA	chr20	-	9739510	9739552	9738242	9738291	9744105	9744207	3,10,16	456,489,553	37,47,41	523,494,842	62,46,49	578,536,756	0.005,0.014,0.02	0.047,0.063,0.033	0.07,0.057,0.044	-0.035		-0.044	3.12227e-10	8.89886e-07			2.67564e-14	3.00193e-11
3	ENSGALG00000012246	R3HDM1	chr7	+	30762017	30762119	30761256	30761411	30764619	30764880	9,15,5	110,119,129	16,63,35	120,122,166	17,23,30	105,113,150	0.039,0.059,0.019	0.062,0.204,0.095	0.074,0.092,0.09	-0.081		-0.046	3.05511e-07	0.000148212			0.00020445	0.0193572
3	ENSGALG00000042400	CASK	chr1	+	111923202	111923220	111918174	111918274	111931058	111931180	3,7,2	153,214,196	2,22,23	144,172,233	6,24,21	151,204,245	0.016,0.027,0.009	0.012,0.098,0.077	0.033,0.091,0.068	-0.045		-0.047	2.37923e-06	0.000786215			1.31226e-06	0.000297432
3	ENSGALG00000015387	ATG5	chr3	+	68473372	68473442	68450692	68450810	68476836	68476837	1,4,3	97,107,115	17,12,8	95,108,163	11,15,10	99,94,132	0.006,0.022,0.015	0.095,0.061,0.028	0.061,0.086,0.043	-0.047		-0.049	1.74428e-05	0.00355424			6.71877e-06	0.00123576
3	ENSGALG00000004034	CAPZB	chr21	-	4681715	4681828	4679439	4679937	4683116	4683193	57,121,186	385,453,436	194,257,276	416,473,675	162,208,192	406,442,490	0.065,0.111,0.167	0.18,0.203,0.161	0.158,0.181,0.155	-0.067		-0.05	7.02197e-06	0.00171392			0.000428722	0.0338573
3	ENSGALG00000014083	INTS13	chr1	-	68037022	68037046	68035580	68035665	68037184	68037313	3,1,5	175,180,179	11,8,30	216,186,307	22,12,25	223,171,270	0.014,0.004,0.022	0.039,0.034,0.073	0.074,0.054,0.069	-0.035		-0.052	3.44995e-06	0.001063			1.64658e-08	6.15795e-06
3	ENSGALG00000011645	CLASP1	chr7	-	26289867	26289975	26281813	26281917	26295031	26295199	6,8,8	79,70,107	12,24,59	103,91,129	27,17,22	100,96,94	0.035,0.052,0.035	0.053,0.113,0.18	0.115,0.078,0.101	-0.075		-0.057	2.06219e-06	0.000720427			8.42825e-05	0.00979905
3	ENSGALG00000011534	ZFYVE21	chr5	+	50569464	50569518	50568582	50568674	50570785	50570928	9,18,30	203,252,258	24,43,60	192,204,316	31,41,52	197,234,243	0.028,0.044,0.07	0.075,0.12,0.11	0.093,0.102,0.122	-0.054		-0.058	7.89446e-06	0.00187502			3.42904e-06	0.000693191
3	ENSGALG00000005139	CLTC	chr19	+	7311884	7311905	7310543	7310765	7314859	7314935	88,150,172	609,581,641	154,356,295	636,842,868	211,197,216	607,624,680	0.107,0.176,0.182	0.167,0.259,0.219	0.223,0.207,0.208	-0.06		-0.058	0.000375609	0.0350994			0.000394576	0.0318485
3	ENSGALG00000003601	ATP2B4	chr26	+	5239163	5239353	5236765	5236948	5244011	5248800	19,49,46	168,127,154	40,95,77	150,138,179	50,99,55	142,127,161	0.038,0.117,0.093	0.084,0.192,0.129	0.108,0.212,0.105	-0.052		-0.059	0.000590896	0.0491716			0.000360255	0.0297197
3	ENSGALG00000006542	ESYT2	chr2	-	9530872	9530935	9528839	9528914	9537558	9537654	10,3,15	325,296,329	33,29,49	242,196,294	36,20,41	219,234,259	0.019,0.006,0.027	0.077,0.083,0.093	0.092,0.05,0.089	-0.067		-0.06	3.66374e-15	2.78456e-11			7.40741e-13	6.39288e-10
3	ENSGALG00000000550	STRADA	chr27	-	2977141	2977170	2973597	2973700	2977969	2978027	0,3,0	66,47,65	1,11,14	43,77,111	6,3,15	53,81,85	0.0,0.047,0.0	0.018,0.1,0.089	0.081,0.028,0.12	-0.053		-0.061	8.17595e-06	0.00192185			1.36998e-05	0.00219578
3	ENSGALG00000010875	ITGB8	chr2	+	30108866	30109030	30107668	30107772	30115920	30116046	175,222,229	5,6,7	277,328,500	1,2,0	322,379,400	0,3,1	0.93,0.933,0.925	0.991,0.984,1.0	1.0,0.98,0.993	-0.062		-0.062	3.72871e-06	0.00111866			8.71996e-06	0.00154069
3	ENSGALG00000009303	avenaII	chr3	+	17375065	17375866	17373549	17373869	17377567	17377875	88,83,174	83,98,100	135,246,313	94,83,154	130,194,214	77,76,114	0.105,0.086,0.162	0.137,0.248,0.184	0.158,0.221,0.172	-0.072		-0.066	0.00017931	0.0203406			0.000166062	0.0164632
3	ENSGALG00000003052	AGFG1	chr9	+	9506695	9506743	9505484	9505577	9508137	9508296	2,14,12	213,234,261	11,68,37	228,237,327	28,41,52	262,215,318	0.006,0.039,0.03	0.032,0.162,0.071	0.067,0.114,0.099	-0.063		-0.068	2.07855e-08	1.63424e-05			6.23853e-11	3.4143e-08
3	ENSGALG00000009551	DYNC1I2	chr7	-	18062600	18062660	18061226	18061342	18065755	18065846	7,36,23	255,309,355	23,84,67	275,303,364	32,75,58	221,252,356	0.017,0.068,0.039	0.05,0.148,0.103	0.083,0.157,0.092	-0.059		-0.069	6.88843e-08	4.6195e-05			9.67598e-10	4.52332e-07
3	ENSGALG00000030065	TENM3	chr4	-	40396230	40396257	40393541	40393688	40408793	40408979	0,6,0	59,79,87	2,37,13	59,73,97	1,20,7	63,66,86	0.0,0.056,0.0	0.026,0.285,0.095	0.012,0.193,0.06	-0.117		-0.07	4.08076e-07	0.000186091			6.35057e-05	0.00796091
3	ENSGALG00000021843	AUH	chrZ	-	44307003	44307091	44279919	44280006	44307188	44307256	119,155,113	10,10,7	135,296,254	0,4,6	131,191,147	1,1,8	0.864,0.892,0.896	1.0,0.975,0.957	0.986,0.99,0.907	-0.093		-0.077	5.76361e-06	0.00154607			0.000480912	0.0369561
3	ENSGALG00000006489	CHCHD3	chr1	+	2124977	2124992	2078936	2079081	2126486	2126570	0,25,11	211,232,286	11,62,46	261,204,326	37,37,62	287,250,287	0.0,0.086,0.032	0.035,0.209,0.109	0.101,0.114,0.158	-0.078		-0.085	4.08434e-06	0.00117794			5.40442e-10	2.69488e-07
3	ENSGALG00000001110	NA	chr19	+	832173	832300	821748	821871	842036	842089	130,143,192	6,10,14	170,188,252	0,5,2	197,214,250	4,1,7	0.905,0.863,0.858	1.0,0.943,0.982	0.956,0.99,0.94	-0.1		-0.087	9.53542e-07	0.000362362			7.59133e-05	0.00906073
3	ENSGALG00000042794	ZFAND1	chr2	-	122033663	122033703	122033198	122033326	122034408	122034451	58,42,28	4,3,3	30,38,54	0,0,1	49,72,60	0,1,1	0.912,0.909,0.87	1.0,1.0,0.975	1.0,0.981,0.977	-0.095		-0.089	0.000416853	0.0380187			0.000541354	0.0400906
3	ENSGALG00000031776	NFASC	chr26	+	1932151	1932187	1931177	1931302	1932913	1933015	0,13,4	66,72,107	7,106,30	99,249,205	14,89,20	108,186,192	0.0,0.117,0.027	0.049,0.238,0.097	0.087,0.26,0.071	-0.08		-0.091	0.000115686	0.0149342			0.000110115	0.0123544
3	ENSGALG00000005867	MARCH8	chr6	-	17677113	17677959	17675023	17675204	17678261	17678341	41,37,53	67,71,89	76,113,110	66,74,101	103,82,168	61,51,100	0.061,0.052,0.059	0.109,0.139,0.103	0.151,0.145,0.151	-0.06		-0.092	1.35776e-06	0.000507513			2.90694e-11	1.71655e-08
3	ENSGALG00000015858	DOPEY1	chr3	-	78249741	78249771	78249090	78249324	78250136	78250251	0,1,0	24,22,28	0,11,4	22,34,33	2,12,0	29,26,38	0.0,0.034,0.0	0.0,0.199,0.085	0.05,0.262,0.0	-0.083		-0.093	3.91323e-05	0.00670238			0.000165247	0.0164632
3	ENSGALG00000038678	EPB41L3	chr2	+	100440169	100440205	100429804	100429971	100440914	100441106	3,18,5	136,135,178	15,102,46	96,118,170	10,43,17	122,79,169	0.016,0.089,0.02	0.103,0.389,0.166	0.057,0.286,0.069	-0.178		-0.096	2.94124e-09	3.94489e-06			0.000134975	0.0141696
3	ENSGALG00000015556	AFAP1	chr4	-	81134629	81134887	81133233	81133348	81136352	81136470	23,20,41	149,166,190	31,76,51	131,129,141	56,81,83	129,102,154	0.041,0.033,0.057	0.062,0.141,0.092	0.108,0.182,0.131	-0.055		-0.097	3.7356e-07	0.000173827			1.13243e-14	1.58816e-11
3	ENSGALG00000009670	SGCE	chr2	-	23680642	23680677	23679322	23679373	23681810	23681854	27,40,53	352,324,420	54,70,136	342,390,412	73,89,159	336,357,417	0.054,0.084,0.085	0.105,0.117,0.196	0.139,0.156,0.22	-0.065		-0.097	2.28014e-06	0.000769427			1.16387e-11	7.68119e-09
3	ENSGALG00000007531	ZFYVE27	chr6	-	22293441	22293462	22293107	22293252	22293632	22293704	0,4,5	80,120,140	7,34,43	103,136,170	12,23,35	119,114,182	0.0,0.027,0.029	0.053,0.171,0.173	0.077,0.143,0.137	-0.114		-0.1	1.60395e-11	5.22452e-08			1.91471e-10	9.76458e-08
3	ENSGALG00000016834	MCF2L	chr1	-	137612845	137612920	137609797	137609931	137614892	137615008	0,0,0	26,8,8	0,15,3	10,13,16	2,9,2	26,18,17	0.0,0.0,0.0	0.0,0.397,0.097	0.042,0.222,0.063	-0.165		-0.109	6.57274e-06	0.00166517			3.87984e-05	0.00527634
3	ENSGALG00000008797	NA	chr1	+	22250651	22250669	22249742	22249896	22253810	22254331	0,1,0	42,49,46	4,1,10	45,70,63	8,3,13	52,56,44	0.0,0.017,0.0	0.07,0.012,0.119	0.115,0.043,0.2	-0.061		-0.114	0.000146247	0.0176928			1.41379e-07	4.34576e-05
3	ENSGALG00000016734	SLC9A7	chr1	+	130334643	130334707	130330457	130330517	130337281	130337364	207,272,202	42,36,32	227,208,316	29,13,15	206,217,300	16,8,25	0.75,0.822,0.794	0.827,0.907,0.928	0.887,0.943,0.88	-0.099		-0.115	7.91137e-05	0.01124			3.37707e-06	0.000688892
3	ENSGALG00000032045	MBNL3	chr4	-	3523392	3523428	3519624	3519698	3525618	3525769	0,0,0	17,33,29	1,24,5	28,39,53	0,20,1	15,31,31	0.0,0.0,0.0	0.026,0.312,0.065	0.0,0.322,0.023	-0.134		-0.115	4.64972e-07	0.000203881			1.07324e-05	0.00186686
3	ENSGALG00000031487	FSTL4	chr13	+	16500210	16500237	16498710	16498845	16504717	16504836	6,10,2	159,165,103	7,49,11	129,131,112	8,55,11	128,101,87	0.029,0.046,0.015	0.041,0.228,0.072	0.047,0.3,0.091	-0.084		-0.116	6.5346e-06	0.00166517			2.59936e-06	0.000545112
3	ENSGALG00000038688	ADAMTS17	chr10	-	17169361	17169436	17163888	17163969	17171739	17171860	9,8,18	67,68,75	28,21,46	74,89,99	26,30,66	91,74,93	0.071,0.063,0.121	0.178,0.119,0.21	0.14,0.188,0.289	-0.084		-0.121	0.000440171	0.0393582			1.42522e-05	0.00226813
3	ENSGALG00000001492	NDRG3	chr20	+	897315	897354	895605	895657	897871	901639	12,9,34	212,269,283	50,122,118	322,317,468	81,92,159	308,357,448	0.039,0.024,0.08	0.1,0.217,0.154	0.159,0.156,0.203	-0.109		-0.125	2.51577e-13	1.26925e-09			0	0
3	ENSGALG00000001250	NA	chr24	-	1454122	1454290	1451993	1452109	1455898	1456116	1069,1064,1625	2717,2819,3015	1972,1304,3301	2507,2726,3105	2426,1748,3291	2495,2056,2853	0.128,0.123,0.167	0.227,0.151,0.284	0.266,0.241,0.301	-0.081		-0.13	5.27479e-06	0.00146671			0	0
3	ENSGALG00000012425	FERMT2	chr5	-	58399396	58399417	58398788	58398913	58401404	58401626	73,88,68	423,434,475	112,211,157	375,366,440	107,180,158	389,288,406	0.125,0.144,0.106	0.198,0.323,0.228	0.185,0.341,0.243	-0.125		-0.131	4.17625e-09	4.76113e-06			4.3414e-08	1.45398e-05
3	ENSGALG00000002536	STX2	chr15	+	3219899	3220027	3219177	3219288	3221437	3223483	29,22,32	118,141,129	42,36,99	111,118,136	64,56,91	99,101,126	0.097,0.064,0.098	0.142,0.118,0.242	0.221,0.196,0.241	-0.081		-0.133	3.64758e-05	0.00644718			2.35344e-11	1.42727e-08
3	ENSGALG00000033120	SRSF7	chr3	+	16553749	16553794	16551510	16551564	16554377	16554413	492,493,442	570,567,487	621,592,807	482,466,587	647,527,819	429,352,532	0.373,0.375,0.385	0.47,0.467,0.487	0.51,0.508,0.515	-0.097		-0.133	2.86814e-05	0.00536037			1.53436e-08	5.92473e-06
3	ENSGALG00000003748	ANO5	chr5	+	2717095	2717143	2711229	2711300	2723388	2723502	34,48,52	210,220,201	69,70,141	162,204,232	69,78,104	188,140,162	0.099,0.128,0.149	0.223,0.188,0.291	0.199,0.273,0.303	-0.109		-0.133	4.25516e-07	0.000190239			1.36777e-08	5.38445e-06
3	ENSGALG00000005330	SNCAIP	chrZ	+	81147845	81147916	81145070	81146127	81151553	81151638	15,23,46	75,71,91	58,78,116	111,120,148	84,107,116	141,114,145	0.105,0.159,0.228	0.234,0.275,0.314	0.258,0.354,0.319	-0.11		-0.146	0.00035373	0.0338216			1.24505e-05	0.00204936
3	ENSGALG00000011329	AFDN	chr3	-	42246983	42247019	42242971	42243106	42248902	42249925	4,3,9	129,139,194	22,29,46	145,144,183	29,34,53	168,103,148	0.022,0.016,0.033	0.1,0.129,0.156	0.113,0.195,0.208	-0.105		-0.148	2.78333e-13	1.26925e-09			0	0
3	ENSGALG00000038678	EPB41L3	chr2	+	100440169	100440205	100438234	100438288	100440914	100441106	12,90,27	5,7,2	47,465,177	4,4,3	38,204,73	1,0,1	0.638,0.904,0.908	0.896,0.988,0.977	0.965,1.0,0.982	-0.137		-0.166	0.000160854	0.0186778			2.45979e-06	0.000525668
3	ENSGALG00000014516	CPEB2	chr4	-	77422278	77422302	77418571	77418742	77428260	77428311	19,16,10	85,104,86	27,34,42	82,66,89	29,50,41	89,60,104	0.153,0.11,0.086	0.21,0.294,0.276	0.208,0.402,0.241	-0.144		-0.167	2.65245e-06	0.00086398			1.25122e-05	0.00204936
3	ENSGALG00000037787	MEF2D	chr25	-	1565919	1565940	1563209	1563336	1566224	1566415	9,2,16	46,30,73	13,28,45	34,39,46	18,18,29	46,32,59	0.139,0.052,0.153	0.24,0.372,0.447	0.244,0.317,0.289	-0.238		-0.169	4.18459e-06	0.00117794			0.000173617	0.0167923
3	ENSGALG00000040114	PTPRZ1	chr1	-	22917802	22917823	22917540	22917637	22920020	22920106	10,10,16	20,23,27	56,43,114	31,25,75	67,57,108	64,57,77	0.292,0.264,0.329	0.599,0.587,0.557	0.464,0.452,0.537	-0.286		-0.189	9.47409e-07	0.000362362			0.00042073	0.0334778
3	ENSGALG00000012992	WNK1	chr1	+	60583318	60583402	60578827	60580257	60586762	60586849	157,167,215	153,120,119	243,288,414	117,110,155	218,258,308	92,73,97	0.358,0.431,0.495	0.53,0.587,0.592	0.563,0.658,0.633	-0.142		-0.19	7.98594e-05	0.01124			9.2791e-07	0.000216889
3	ENSGALG00000005332	CACNA1D	chr12	+	7211179	7211206	7210524	7210892	7211976	7212126	30,19,51	12,5,8	63,60,134	1,4,10	78,78,173	2,2,9	0.663,0.75,0.834	0.98,0.922,0.913	0.968,0.968,0.938	-0.189		-0.209	5.47323e-05	0.00872693			6.10222e-07	0.000153851
3	ENSGALG00000010061	LRBA	chr4	-	33402183	33402273	33401767	33401943	33402983	33403988	2,7,12	51,32,47	16,10,47	46,26,64	40,44,44	55,36,79	0.02,0.103,0.118	0.155,0.168,0.279	0.277,0.391,0.227	-0.12		-0.218	3.85375e-05	0.00668809			7.91158e-09	3.22778e-06
3	ENSGALG00000008828	AFTPH	chr3	+	9801239	9801323	9799566	9799627	9805190	9805314	55,57,74	72,82,70	123,115,259	74,84,105	168,144,243	100,67,100	0.293,0.274,0.365	0.475,0.427,0.573	0.477,0.539,0.569	-0.181		-0.218	1.56439e-05	0.00333361			6.41947e-09	2.66753e-06
3	ENSGALG00000004273	RALGPS2	chr8	-	6329824	6329902	6328159	6328265	6333324	6333379	71,87,107	75,85,91	113,132,213	61,76,111	184,121,235	63,64,75	0.347,0.365,0.398	0.51,0.494,0.519	0.621,0.515,0.638	-0.138		-0.221	9.13246e-05	0.0125439			3.56409e-08	1.2496e-05
3	ENSGALG00000003081	SUCO	chr8	-	4505780	4505801	4505515	4505571	4508007	4508113	49,49,85	83,100,104	72,89,147	73,66,79	86,117,137	56,53,105	0.328,0.288,0.403	0.449,0.527,0.606	0.559,0.646,0.519	-0.188		-0.235	5.64494e-05	0.00881578			2.02304e-07	5.74621e-05
3	ENSGALG00000041514	NA	chr17	-	732419	732536	732218	732333	733016	733087	9,19,12	29,28,45	31,22,33	22,27,37	26,24,50	20,18,30	0.125,0.238,0.109	0.394,0.273,0.291	0.375,0.381,0.434	-0.162		-0.239	0.000481152	0.0419716			4.10647e-07	0.000111018
3	ENSGALG00000015170	VPS13A	chrZ	+	37664368	37664407	37661380	37661527	37665402	37665531	1,1,7	58,56,50	8,33,28	45,52,88	22,23,26	32,41,58	0.012,0.013,0.092	0.113,0.313,0.186	0.331,0.288,0.244	-0.165		-0.249	1.71642e-08	1.39772e-05			5.67324e-14	6.06199e-11
3	ENSGALG00000002744	PCDH15	chr6	+	6623447	6624893	6622530	6622663	6627893	6628545	36,23,100	13,14,21	132,131,272	17,19,34	192,148,374	20,15,27	0.152,0.096,0.235	0.334,0.308,0.341	0.383,0.39,0.473	-0.167		-0.254	0.000161376	0.0186778			1.72143e-07	5.02137e-05
3	ENSGALG00000015596	MAP3K7	chr3	+	75383713	75383794	75380988	75381148	75391345	75391413	100,117,166	70,70,86	197,161,367	72,68,75	279,215,381	58,47,44	0.441,0.48,0.516	0.602,0.567,0.73	0.727,0.716,0.827	-0.154		-0.278	0.000377379	0.0351209			2.15383e-14	2.54368e-11
3	ENSGALG00000005332	CACNA1D	chr12	+	7189634	7189673	7181185	7181269	7190092	7190221	13,10,28	9,5,7	32,45,84	6,3,6	80,53,117	0,7,11	0.51,0.59,0.742	0.793,0.915,0.91	1.0,0.845,0.884	-0.259		-0.296	0.000312609	0.0314			2.05296e-05	0.00309171
3	ENSGALG00000016920	LMO7	chr1	-	154886047	154886089	154884323	154884349	154887271	154887332	91,65,201	59,49,36	291,231,618	41,48,30	389,398,687	41,32,32	0.521,0.483,0.797	0.833,0.772,0.936	0.87,0.898,0.938	-0.247		-0.302	1.45859e-05	0.00313749			1.02824e-09	4.7087e-07
3	ENSGALG00000015307	ABI3BP	chr1	-	85021728	85021803	85021208	85021283	85026364	85026439	49,59,84	21,56,59	19,48,62	5,14,4	52,74,70	4,22,11	0.571,0.376,0.449	0.685,0.662,0.899	0.881,0.658,0.784	-0.283		-0.309	6.39995e-05	0.00960034			6.04569e-06	0.00113999
3	ENSGALG00000005332	CACNA1D	chr12	+	7146506	7146584	7143135	7143305	7150556	7150644	8,13,19	11,22,13	43,23,71	19,9,25	47,52,107	11,31,20	0.29,0.249,0.451	0.56,0.589,0.615	0.706,0.485,0.75	-0.258		-0.317	0.000397871	0.0367282			0.000208931	0.0196984
3	ENSGALG00000014931	RAB28	chr4	+	78025153	78025242	78013379	78013457	78062403	78062507	0,1,1	10,1,6	4,3,3	3,3,2	1,3,4	3,1,1	0.0,0.346,0.081	0.414,0.346,0.442	0.15,0.613,0.679	-0.258		-0.338	6.55343e-05	0.00976632			0.000267761	0.0236547
3	ENSGALG00000010812	RYR2	chr3	-	37391101	37391151	37385461	37385522	37394891	37395013	0,0,1	1,3,3	2,9,8	0,3,3	0,5,5	1,2,2	0.0,0.0,0.182	1.0,0.667,0.64	0.0,0.625,0.625	-0.708		-0.356	1.68126e-07	8.91497e-05			4.93923e-05	0.00633322
3	ENSGALG00000004653	NA	chr6	+	11931955	11932069	11931659	11931782	11932525	11932846	43,48,83	51,40,55	100,98,320	34,37,60	121,84,197	24,9,32	0.283,0.359,0.414	0.579,0.553,0.714	0.702,0.813,0.742	-0.263		-0.4	3.13209e-07	0.000148781			2.77556e-15	5.19006e-12
3	ENSGALG00000032889	RBFOX3	chr18	+	9819964	9820309	9810057	9810101	9833322	9833383	12,8,17	2,1,5	13,9,8	0,0,1	12,21,5	0,0,0	0.574,0.643,0.433	1.0,1.0,0.643	1.0,1.0,1.0	-0.331		-0.45	2.80053e-05	0.00527727			1.55782e-08	5.92473e-06
4	ENSGALG00000016690	NA	chr3	+	109251868	109252029	109250786	109250936	109252690	109252864	1,3,1	0,0,0	2,1,1	0,0,0	3,0,7	3,6,2	1.0,1.0,1.0	1.0,1.0,1.0	0.277,0.0,0.573		0.717	0.717			2.91633e-12	6.81576e-08	2.82308e-12	2.04345e-09
4	ENSGALG00000013846	ARFGEF3	chr3	-	54611844	54611967	54610317	54610366	54614655	54614787	5,8,2	0,0,0	6,9,15	0,0,1	3,14,22	2,10,1	1.0,1.0,1.0	1.0,1.0,0.871	0.402,0.386,0.908		0.392	0.435			2.26072e-05	0.0105671	4.39037e-07	0.00011728
4	ENSGALG00000016990	LRCH1	chr1	+	168269253	168269343	168266048	168266116	168269446	168269483	43,70,66	6,7,10	40,63,57	1,12,5	23,35,38	9,15,15	0.79,0.84,0.776	0.955,0.734,0.857	0.574,0.551,0.571		0.283	0.237			6.88437e-05	0.0222168	7.23697e-05	0.00871289
4	ENSGALG00000012689	KIF13A	chr2	+	60688013	60688052	60686956	60687103	60689359	60689459	58,55,74	26,15,24	57,74,98	16,26,35	59,58,58	45,53,56	0.616,0.725,0.689	0.719,0.672,0.668	0.485,0.44,0.427		0.236	0.226			2.03443e-07	0.000475466	3.98052e-06	0.000790433
4	ENSGALG00000008544	SLC8A1	chr3	+	16391992	16392007	16391865	16391883	16393191	16393322	0,14,1	4,12,3	0,20,6	16,35,29	0,0,1	6,12,13	0.0,0.504,0.225	0.0,0.332,0.152	0.0,0.0,0.063		0.14	0.222			2.37742e-05	0.0106851	3.34878e-05	0.00466729
4	ENSGALG00000012689	KIF13A	chr2	+	60688016	60688052	60686956	60687103	60689359	60689459	20,19,19	26,15,24	17,22,29	16,26,35	17,10,26	45,53,56	0.361,0.482,0.368	0.439,0.384,0.379	0.217,0.122,0.255		0.203	0.206			0.000170028	0.0385799	0.000468194	0.0361024
4	ENSGALG00000009885	HELB	chr1	+	34422030	34422202	34420483	34421356	34422988	34423130	24,19,22	0,0,0	35,38,71	0,1,0	24,34,38	1,3,5	1.0,1.0,1.0	1.0,0.933,1.0	0.898,0.806,0.736		0.164	0.187			2.72756e-05	0.0118048	8.14998e-06	0.00146302
4	ENSGALG00000038850	WNK2	chr12	-	6493015	6493114	6488081	6488126	6494003	6494219	123,140,128	6,1,2	117,171,179	5,6,11	89,96,90	14,7,22	0.912,0.986,0.97	0.922,0.935,0.891	0.762,0.873,0.673		0.147	0.187			9.73076e-05	0.0280965	3.55096e-08	1.2496e-05
4	ENSGALG00000006783	PLOD2	chr9	-	11514716	11514779	11513256	11513370	11515992	11516134	1237,1547,1355	573,793,735	1147,1228,1309	555,578,944	734,718,886	759,694,973	0.57,0.545,0.531	0.559,0.566,0.46	0.372,0.388,0.358		0.156	0.176			2.36475e-08	9.21108e-05	3.44169e-15	5.94062e-12
4	ENSGALG00000016990	LRCH1	chr1	+	168267144	168267231	168266048	168266116	168269446	168269483	159,186,127	6,7,10	101,125,109	1,12,5	73,85,82	9,15,15	0.934,0.934,0.872	0.982,0.848,0.921	0.813,0.752,0.745		0.147	0.143			0.000161766	0.0384108	1.52899e-05	0.00241457
4	ENSGALG00000040464	STRN3	chr5	-	34309385	34309526	34304926	34305060	34315279	34315390	88,59,63	0,1,0	68,85,101	0,1,1	71,78,108	3,2,9	1.0,0.961,1.0	1.0,0.972,0.977	0.908,0.942,0.833		0.089	0.093			6.14279e-05	0.0202202	2.41825e-05	0.00354661
4	ENSGALG00000008603	ITPKA	chr5	+	24693688	24693893	24689833	24689930	24698926	24699028	99,110,136	0,0,0	101,140,200	0,1,0	102,119,174	0,7,5	1.0,1.0,1.0	1.0,0.979,1.0	1.0,0.848,0.919		0.071	0.078			0.000115038	0.0305517	6.98805e-05	0.00852535
4	ENSGALG00000012778	SLC35B3	chr2	+	64352085	64352183	64347156	64347264	64356300	64356393	104,85,90	0,0,1	87,111,148	1,0,0	76,109,162	2,7,6	1.0,1.0,0.978	0.978,1.0,1.0	0.95,0.887,0.932		0.07	0.07			3.36724e-05	0.0133383	6.9908e-05	0.00852535
4	ENSGALG00000038850	WNK2	chr12	-	6493015	6493114	6486391	6486645	6494003	6494219	135,104,97	301,294,396	111,121,139	361,257,475	89,71,83	395,325,487	0.184,0.151,0.11	0.134,0.191,0.128	0.102,0.099,0.079		0.058	0.055			1.45186e-05	0.00807889	2.96808e-05	0.00421524
4	ENSGALG00000004719	SPTAN1	chr17	+	5717178	5717196	5716238	5716351	5720267	5720322	672,857,815	9,7,21	825,1734,1409	24,32,53	883,1050,1232	49,52,68	0.984,0.99,0.97	0.967,0.979,0.958	0.939,0.945,0.939		0.027	0.04			8.75743e-06	0.00662492	1.72155e-11	1.10371e-08
4	ENSGALG00000028032	MSRA	chr3	+	107035852	107035957	107001927	107002047	107053481	107053588	210,227,217	6,9,3	260,300,329	9,6,7	235,289,329	2,2,0	0.945,0.925,0.972	0.934,0.961,0.958	0.983,0.986,1.0		-0.039	-0.042			0.000114067	0.0305517	0.000127231	0.0139265
4	ENSGALG00000031323	NA	chr2	-	57024445	57024504	57012849	57012901	57034971	57035080	138,147,159	4,5,12	139,161,226	5,9,8	182,173,211	1,0,3	0.956,0.949,0.893	0.946,0.918,0.947	0.991,1.0,0.978		-0.053	-0.057			2.6774e-05	0.0118048	1.10096e-05	0.00189786
4	ENSGALG00000004980	kcnma1	chr6	+	13658149	13658241	13657959	13658051	13669231	13669342	2,3,2	21,41,32	1,1,0	30,37,39	9,4,19	35,29,56	0.047,0.037,0.032	0.017,0.014,0.0	0.118,0.067,0.15		-0.101	-0.073			1.53312e-08	7.16613e-05	0.000318876	0.0270009
4	ENSGALG00000044098	NA	chr2	-	502147	502282	500753	501631	502372	502501	125,151,179	7,11,4	137,99,280	9,6,13	135,156,185	1,1,1	0.884,0.854,0.95	0.866,0.875,0.902	0.983,0.985,0.987		-0.104	-0.089			1.67472e-07	0.000434887	2.319e-06	0.000500346
4	ENSGALG00000040464	STRN3	chr5	-	34315279	34315390	34304926	34305060	34319227	34319369	11,16,22	109,109,86	8,19,35	102,118,121	21,50,56	74,112,103	0.046,0.065,0.108	0.036,0.071,0.121	0.119,0.175,0.205		-0.09	-0.093			3.8914e-06	0.00395417	5.14527e-07	0.000132707
4	ENSGALG00000014514	CC2D2A	chr4	-	77269166	77269187	77268113	77268317	77269882	77270059	2,0,0	85,126,151	4,4,4	66,96,150	8,12,21	70,118,101	0.019,0.0,0.0	0.048,0.033,0.022	0.086,0.078,0.147		-0.069	-0.097			1.68775e-05	0.00891952	1.13343e-12	8.76999e-10
4	ENSGALG00000035774	NA	chr5	+	17867430	17867460	17866321	17866556	17868226	17868378	0,2,3	74,105,83	4,6,9	91,82,100	15,12,17	58,54,104	0.0,0.014,0.027	0.033,0.053,0.065	0.166,0.146,0.112		-0.091	-0.128			0.000108569	0.0298513	2.14749e-11	1.33854e-08
4	ENSGALG00000009315	PAPLN	chr5	-	26316265	26316331	26314128	26314336	26317014	26317141	9,11,27	70,93,82	28,15,51	121,92,132	85,47,152	138,119,165	0.072,0.067,0.166	0.122,0.089,0.189	0.271,0.192,0.357		-0.14	-0.172			1.33457e-05	0.00760737	4.59065e-08	1.51485e-05
4	ENSGALG00000004098	STK4	chr20	-	5362916	5362970	5361002	5361189	5363403	5363532	8,3,28	106,104,109	23,18,41	59,173,139	58,35,87	105,84,126	0.047,0.018,0.143	0.202,0.063,0.161	0.264,0.213,0.31		-0.12	-0.193			4.81297e-06	0.00449936	2.80442e-13	2.73602e-10
4	ENSGALG00000003645	PITPNM2	chr15	+	5220195	5220345	5217520	5217691	5224613	5224778	22,27,46	25,34,38	24,52,51	32,44,52	44,43,74	20,15,32	0.26,0.241,0.326	0.231,0.321,0.282	0.468,0.534,0.481		-0.216	-0.219			1.71742e-05	0.00891952	3.26504e-05	0.00457902
4	ENSGALG00000042992	NA	chr1	-	189566979	189567135	189539170	189539239	189583389	189583531	3,6,5	19,12,17	11,14,21	22,43,28	40,22,73	35,20,47	0.058,0.163,0.103	0.163,0.113,0.227	0.309,0.301,0.378		-0.162	-0.221			4.14515e-05	0.0158632	4.65134e-07	0.00012279
4	ENSGALG00000011379	SLC44A5	chr8	-	29862273	29862358	29856004	29856133	29884388	29884544	1,2,1	0,5,2	0,3,0	2,0,2	1,1,1	0,1,0	1.0,0.178,0.213	0.0,1.0,0.0	1.0,0.351,1.0		-0.45	-0.32			9.83356e-06	0.00675941	2.71409e-05	0.00387908
4	ENSGALG00000004980	kcnma1	chr6	+	13794496	13794525	13792185	13792410	13799838	13799990	1,0,2	0,2,2	3,16,23	5,5,1	27,28,30	2,0,0	1.0,0.0,0.437	0.317,0.713,0.947	0.913,1.0,1.0		-0.312	-0.492			5.16902e-05	0.0182079	0.000528116	0.039381
4	ENSGALG00000010204	KCNC2	chr1	-	37636216	37636384	37630175	37630285	37638781	37639712	2,3,0	5,0,1	4,115,7	2,4,3	11,130,9	0,0,1	0.13,1.0,0.0	0.427,0.915,0.465	1.0,1.0,0.771		-0.321	-0.547			9.73778e-05	0.0280965	7.81225e-05	0.00927508
5	ENSGALG00000015101	BNC2	chrZ	-	32590211	32590412	32467346	32467449	32690934	32691127	1,16,16	0,0,0	7,2,10	3,2,0			1.0,1.0,1.0	0.437,0.249,1.0		0.438			0.000505055	0.0432924
5	ENSGALG00000011861	SYT16	chr5	-	53984752	53985370	53959219	53959473	53998568	53998744	39,9,20	2,0,0	30,24,39	2,5,4			0.731,1.0,1.0	0.676,0.401,0.576		0.359			0.000281046	0.0295305
5	ENSGALG00000009859	TBC1D30	chr1	+	33839857	33839914	33839452	33839659	33841156	33841926	42,97,79	5,11,15	37,24,92	8,51,58			0.843,0.849,0.77	0.747,0.231,0.503		0.327			0.000342185	0.033093
5	ENSGALG00000009085	MTMR1	chr4	-	17803310	17803334	17801092	17801143	17805752	17805858	4,1,5	0,0,2	3,5,8	1,3,9			1.0,1.0,0.668	0.708,0.573,0.418		0.323			0.000482285	0.0419716
5	ENSGALG00000008631	TYRO3	chr5	+	24926734	24926835	24921250	24921568	24933614	24933701	9,29,25	0,1,2	10,20,35	2,3,12			1.0,0.935,0.861	0.713,0.768,0.592		0.241			0.000127908	0.0161128
5	ENSGALG00000003136	IKZF2	chr7	-	3651549	3651693	3645915	3646640	3658315	3658453	18,14,17	0,0,0	45,11,46	1,3,5			1.0,1.0,1.0	0.949,0.6,0.79		0.22			3.23707e-05	0.00581168
5	ENSGALG00000005156	NA	chr6	-	15904069	15904269	15903185	15903327	15905352	15905531	38,19,69	0,0,0	40,32,54	1,4,7			1.0,1.0,1.0	0.93,0.727,0.72		0.208			6.92681e-07	0.000282032
5	ENSGALG00000011329	AFDN	chr3	-	42284431	42284452	42283544	42283690	42288096	42288302	40,37,57	47,24,52	15,35,54	53,49,125			0.413,0.56,0.475	0.19,0.371,0.263		0.208			0.000324478	0.0319463
5	ENSGALG00000030908	ATP2B2	chr12	+	3991083	3991255	3984578	3984761	4001283	4001309	63,79,107	11,7,5	85,124,166	22,30,42			0.678,0.806,0.887	0.587,0.603,0.592		0.196			0.000343576	0.033093
5	ENSGALG00000004063	SLC25A14	chr4	-	1577284	1577328	1576625	1576711	1578204	1578298	40,60,49	25,44,34	39,30,67	48,75,78			0.526,0.486,0.5	0.361,0.217,0.374		0.187			0.000365426	0.0345729
5	ENSGALG00000005156	NA	chr6	-	15904940	15905082	15903185	15903327	15905352	15905531	45,30,34	0,0,0	27,52,37	1,4,7			1.0,1.0,1.0	0.918,0.843,0.686		0.184			1.4758e-06	0.000542736
5	ENSGALG00000037545	GRIP2	chr12	-	11066700	11066846	11059152	11059219	11070899	11071086	7,7,13	0,0,0	16,25,47	1,1,9			1.0,1.0,1.0	0.867,0.91,0.68		0.181			5.58029e-06	0.00153297
5	ENSGALG00000006572	TNNT3	chr5	-	14013097	14013138	14010253	14010645	14016096	14016187	5,5,6	0,0,0	5,8,18	1,0,6			1.0,1.0,1.0	0.78,1.0,0.68		0.18			0.000303395	0.0311608
5	ENSGALG00000017046	POSTN	chr1	+	172017318	172017399	172016931	172017009	172021481	172021555	218,321,299	88,121,95	89,171,84	56,109,85			0.578,0.594,0.635	0.468,0.464,0.353		0.174			5.75726e-06	0.00154607
5	ENSGALG00000014793	DLGAP1	chr2	+	100817098	100817209	100746249	100746399	100918276	100919302	34,30,29	1,0,0	22,31,32	4,2,3			0.942,1.0,1.0	0.723,0.88,0.835		0.168			6.30857e-05	0.009551
5	ENSGALG00000014159	PACSIN2	chr1	-	68475118	68475235	68474008	68474205	68475832	68475957	236,286,288	10,19,5	220,265,308	9,89,42			0.916,0.874,0.964	0.918,0.578,0.772		0.162			0.000207014	0.0226929
5	ENSGALG00000031578	CSMD3	chr2	-	134209684	134209732	134177436	134177659	134258062	134258240	4,3,1	8,21,4	0,0,0	6,5,7			0.253,0.088,0.145	0.0,0.0,0.0		0.162			0.000418703	0.0380353
5	ENSGALG00000003135	ANK3	chr6	+	9086201	9086285	9074399	9074778	9086403	9086463	8,8,9	1,0,0	14,17,30	3,2,4			0.813,1.0,1.0	0.717,0.822,0.803		0.157			0.000371128	0.0348234
5	ENSGALG00000001522	PHF20	chr20	-	931596	931779	928604	928703	946779	946953	234,211,233	14,22,9	161,174,202	19,28,43			0.855,0.772,0.901	0.75,0.687,0.624		0.156			5.35794e-05	0.0086397
5	ENSGALG00000002263	KLHL6	chr9	-	2551879	2552117	2548482	2548685	2554325	2554775	35,44,27	2,0,0	31,35,40	2,6,1			0.838,1.0,1.0	0.821,0.633,0.922		0.154			0.000583394	0.0489043
5	ENSGALG00000038678	EPB41L3	chr2	+	100433267	100433834	100429804	100429971	100438234	100438288	62,96,77	23,53,22	49,182,97	28,306,110			0.288,0.214,0.344	0.208,0.082,0.117		0.146			1.38146e-07	7.87468e-05
5	ENSGALG00000030908	ATP2B2	chr12	+	3920755	3920848	3917399	3917525	3928224	3928389	57,30,24	1,0,1	50,46,103	1,16,6			0.967,1.0,0.926	0.963,0.598,0.899		0.144			7.90551e-05	0.01124
5	ENSGALG00000005468	SYNRG	chr19	-	8642336	8642561	8641214	8641292	8643281	8643584	162,201,178	10,4,9	141,142,205	16,13,24			0.833,0.939,0.859	0.731,0.771,0.724		0.135			0.000276723	0.0293468
5	ENSGALG00000002253	HEMK1	chr12	+	1800340	1800405	1798191	1798341	1805095	1805145	12,31,36	0,0,1	34,36,61	6,3,3			1.0,1.0,0.956	0.774,0.879,0.925		0.126			0.000109962	0.0144095
5	ENSGALG00000043209	ADGRB2	chr23	-	5006633	5006687	5006340	5006529	5006779	5006884	109,133,90	7,3,1	66,92,116	9,12,14			0.91,0.966,0.983	0.826,0.833,0.843		0.119			1.9343e-05	0.00390301
5	ENSGALG00000001939	HIPK1	chr26	+	3792032	3792167	3790394	3790516	3794696	3794839	235,230,281	37,23,32	209,261,337	41,57,79			0.73,0.81,0.789	0.684,0.661,0.645		0.113			0.000305277	0.0312136
5	ENSGALG00000029610	RGS9	chr18	-	7810547	7810624	7808676	7808758	7811014	7811073	50,63,65	0,0,0	59,52,86	4,2,4			1.0,1.0,1.0	0.893,0.936,0.924		0.082			0.000367095	0.0345873
5	ENSGALG00000013427	SORBS2	chr4	-	61530973	61531018	61529553	61529740	61532140	61532207	55,46,96	0,0,3	64,73,98	3,8,6			1.0,1.0,0.957	0.936,0.863,0.918		0.08			0.000184418	0.0207138
5	ENSGALG00000004416	TTC19	chr19	+	6460624	6460686	6460317	6460373	6461242	6461337	179,151,203	6,12,4	170,187,244	19,21,22			0.948,0.886,0.969	0.847,0.846,0.873		0.079			0.000175916	0.0200553
5	ENSGALG00000010371	FAM13A	chr4	-	35383496	35383573	35377337	35377488	35386982	35387169	130,100,92	0,4,0	80,85,115	5,8,4			1.0,0.934,1.0	0.9,0.857,0.942		0.078			0.000194591	0.0215382
5	ENSGALG00000006219	PRKAG2	chr2	-	6335790	6335849	6333149	6333195	6336515	6336597	68,120,96	1,1,0	72,69,144	3,6,7			0.977,0.987,1.0	0.938,0.879,0.928		0.073			5.38063e-05	0.0086397
5	ENSGALG00000012540	RBFOX2	chr1	+	52029859	52029899	52024429	52024562	52037663	52037752	144,103,98	0,1,4	129,95,107	4,13,6			1.0,0.987,0.946	0.958,0.839,0.927		0.07			6.0903e-05	0.00931979
5	ENSGALG00000020939	SLC35C2	chr20	-	10931633	10931802	10931264	10931348	10931974	10932047	396,415,436	6,10,10	373,372,507	13,20,33			0.961,0.939,0.942	0.914,0.874,0.851		0.068			6.0413e-05	0.00930727
5	ENSGALG00000015806	RARS2	chr3	+	76716203	76716328	76715135	76715212	76718284	76718352	105,100,104	1,0,0	97,105,127	4,2,6			0.979,1.0,1.0	0.915,0.959,0.904		0.067			0.000272788	0.0290647
5	ENSGALG00000001132	NA	chr13	-	1652494	1652555	1650999	1651984	1652758	1652835	2,17,7	0,0,0	17,117,40	0,14,0			1.0,1.0,1.0	1.0,0.838,1.0		0.054			0.000238722	0.0260436
5	ENSGALG00000010517	TCTN3	chr6	+	35362700	35362809	35362247	35362375	35362884	35363003	566,625,579	18,14,12	509,546,776	20,33,46			0.938,0.955,0.958	0.924,0.888,0.89		0.05			5.5681e-05	0.00880748
5	ENSGALG00000025842	TPM2	chrZ	+	9214346	9214422	9214058	9214129	9214789	9214792	871,934,882	22,26,21	916,785,1189	20,104,39			0.957,0.953,0.96	0.963,0.811,0.945		0.05			0.000358893	0.0340963
5	ENSGALG00000014582	CADM1	chr24	-	4695680	4695752	4685738	4685771	4699244	4699417	522,433,587	1,0,0	453,332,453	4,22,7			0.997,1.0,1.0	0.985,0.898,0.974		0.047			4.06639e-08	2.89743e-05
5	ENSGALG00000017217	VSTM5	chr1	+	185842190	185842328	185841761	185842091	185843284	185843328	13,28,24	1,0,0	14,73,58	0,7,3			0.845,1.0,1.0	1.0,0.814,0.89		0.047			0.000454359	0.0401137
5	ENSGALG00000037076	GART	chr1	-	105383060	105383209	105378331	105378427	105385950	105385992	159,176,204	3,0,0	127,171,225	1,8,6			0.955,1.0,1.0	0.981,0.896,0.938		0.047			0.000481785	0.0419716
5	ENSGALG00000040655	FAM20A	chr18	-	7950663	7950714	7950314	7950393	7950943	7951128	503,606,632	30,45,10	454,512,618	29,66,44			0.917,0.899,0.977	0.912,0.837,0.903		0.047			0.000322961	0.0319463
5	ENSGALG00000008907	PLCB4	chr3	-	13960266	13960303	13955749	13957536	13962369	13962456	184,184,260	0,4,2	150,297,249	1,33,4			1.0,0.971,0.99	0.991,0.868,0.978		0.041			2.98377e-06	0.000944902
5	ENSGALG00000016735	TUBGCP5	chr1	+	130411275	130411396	130411076	130411161	130412339	130412518	224,216,234	1,1,1	167,193,223	5,0,10			0.99,0.99,0.991	0.938,1.0,0.91		0.041			0.000532838	0.045333
5	ENSGALG00000002973	NA	chr27	-	5480291	5480441	5480145	5480206	5480921	5481068	557,522,534	6,6,6	520,609,672	11,29,13			0.974,0.972,0.973	0.95,0.894,0.954		0.04			0.000155264	0.0184176
5	ENSGALG00000002478	NA	chr13	-	2457317	2457439	2455357	2455759	2458029	2458423	1214,1284,1475	20,22,14	1202,1443,1807	27,90,33			0.965,0.963,0.979	0.953,0.878,0.961		0.038			8.84278e-07	0.000347628
5	ENSGALG00000039412	NA	chr1	+	64564471	64564630	64562219	64562429	64565949	64566077	721,635,730	1,5,4	554,593,748	12,16,10			0.996,0.98,0.986	0.947,0.935,0.967		0.038			3.86345e-06	0.00112937
5	ENSGALG00000003601	ATP2B4	chr26	+	5228976	5229012	5227390	5227516	5230470	5230632	248,221,313	0,6,4	182,208,315	1,24,5			1.0,0.964,0.983	0.993,0.864,0.979		0.037			0.000455658	0.0401137
5	ENSGALG00000017126	ZDHHC20	chr1	+	178617408	178617486	178616876	178616995	178619683	178620929	286,296,391	3,4,3	267,332,421	6,11,17			0.982,0.977,0.987	0.962,0.944,0.933		0.036			0.000190502	0.0212923
5	ENSGALG00000010053	PTPRF	chr8	+	20169079	20169385	20164032	20164177	20172007	20172201	360,314,486	1,2,2	625,685,846	1,18,12			0.989,0.975,0.984	0.994,0.904,0.946		0.035			0.000451187	0.0401137
5	ENSGALG00000004798	MPRIP	chr14	+	4745909	4745971	4744707	4744793	4748076	4749364	656,543,684	10,15,9	569,680,754	11,51,25			0.976,0.957,0.979	0.97,0.892,0.949		0.034			2.98539e-05	0.00553413
5	ENSGALG00000016409	NA	chr3	-	96302864	96302972	96294659	96294806	96307329	96307556	673,651,833	2,7,3	639,710,918	7,21,8			0.994,0.978,0.993	0.978,0.942,0.982		0.021			0.000496727	0.0429011
5	ENSGALG00000006207	HM13	chr20	+	10202803	10202997	10200752	10200838	10203413	10203788	66,92,83	1427,1772,1758	76,182,113	1395,1358,1868			0.015,0.017,0.016	0.018,0.044,0.02		-0.011			3.11775e-05	0.00564189
5	ENSGALG00000003256	ATP6V0A1	chr27	+	5369464	5369539	5368616	5368724	5371946	5372054	2,6,6	220,311,291	7,32,19	299,539,461			0.005,0.011,0.012	0.013,0.033,0.023		-0.014			0.000453852	0.0401137
5	ENSGALG00000007839	NCAM1	chr24	-	5787562	5788345	5781648	5785223	5789554	5789671	19,20,16	124,121,150	10,83,29	98,117,151			0.017,0.018,0.012	0.011,0.074,0.021		-0.02			1.09982e-05	0.00248288
5	ENSGALG00000003304	CRTC1	chr28	-	3842372	3842420	3839678	3839816	3843805	3843922	0,8,1	181,177,177	2,21,5	143,152,206			0.0,0.03,0.004	0.009,0.085,0.016		-0.025			0.000494355	0.0428585
5	ENSGALG00000012044	ANK2	chr4	-	57147209	57147245	57139693	57139918	57151658	57151762	2,4,1	144,172,171	5,17,12	171,217,263			0.01,0.017,0.004	0.021,0.054,0.032		-0.025			0.000171812	0.0197416
5	ENSGALG00000045469	BCAN	chr25	+	1481190	1481619	1479959	1480253	1482107	1482290	6502,4975,6454	110,79,95	5023,4584,5657	70,44,35			0.918,0.923,0.928	0.931,0.952,0.968		-0.027			0.000155897	0.0184176
5	ENSGALG00000001183	NA	chr18	-	1790479	1790542	1787848	1788042	1791579	1791694	4,27,10	405,477,470	3,72,22	321,390,440			0.006,0.034,0.013	0.006,0.102,0.03		-0.028			2.08536e-06	0.000720427
5	ENSGALG00000008043	CORO2B	chr10	+	19236974	19237063	19231701	19231729	19245838	19246039	1334,1304,1213	58,32,54	1079,866,1306	21,12,34			0.924,0.956,0.922	0.965,0.974,0.953		-0.03			0.00024679	0.0267955
5	ENSGALG00000009085	MTMR1	chr4	-	17801092	17801143	17799859	17799935	17805752	17805858	2,1,2	70,97,106	3,5,15	74,96,132			0.019,0.007,0.012	0.026,0.033,0.07		-0.03			0.000325053	0.0319463
5	ENSGALG00000002013	MEAF6	chr23	+	3774912	3774942	3772028	3772218	3775045	3775103	3,5,4	211,205,224	5,20,12	157,165,255			0.011,0.018,0.014	0.024,0.085,0.035		-0.034			5.06606e-05	0.00843148
5	ENSGALG00000033328	PACS2	chr8	-	4114989	4115100	4112797	4112906	4118445	4118600	307,387,424	8,6,9	414,714,628	2,2,3			0.948,0.968,0.957	0.99,0.994,0.99		-0.034			5.37401e-05	0.0086397
5	ENSGALG00000004806	EDEM3	chr8	-	7950712	7950760	7949694	7950101	7951623	7951809	0,5,0	128,107,118	3,18,5	107,112,160			0.0,0.031,0.0	0.019,0.098,0.021		-0.036			9.24133e-05	0.0126175
5	ENSGALG00000040003	STXBP1	chr17	+	2948432	2948556	2947483	2947638	2949556	2951750	15,35,20	147,172,210	20,143,51	188,336,251			0.044,0.083,0.041	0.045,0.16,0.083		-0.04			0.000428246	0.0387477
5	ENSGALG00000019384	MAPK12	chr1	-	20391461	20391528	20386080	20386139	20395778	20395908	0,1,2	30,37,47	3,1,16	51,34,74			0.0,0.016,0.025	0.034,0.017,0.115		-0.042			0.00026791	0.0286789
5	ENSGALG00000010270	AREL1	chr5	-	38066755	38066880	38066606	38066666	38067789	38068051	1,2,0	52,50,53	6,7,6	33,65,76			0.008,0.017,0.0	0.075,0.046,0.034		-0.043			0.000430116	0.0387631
5	ENSGALG00000009805	PPM1H	chr1	-	33118441	33118560	33104775	33104839	33125011	33125096	198,249,237	4,10,7	297,420,626	2,3,6			0.958,0.919,0.939	0.985,0.985,0.979		-0.044			0.000336453	0.032784
5	ENSGALG00000032045	MBNL3	chr4	-	3523392	3523428	3521089	3521184	3525618	3525769	2,13,2	186,175,293	4,48,13	181,200,309			0.008,0.052,0.005	0.016,0.15,0.03		-0.044			7.141e-06	0.00171392
5	ENSGALG00000030112	ASPH	chr2	-	113758186	113758231	113756584	113756653	113759101	113759251	30,55,34	462,378,402	38,90,60	319,306,425			0.043,0.091,0.055	0.076,0.169,0.089		-0.048			6.86153e-05	0.0101591
5	ENSGALG00000016424	CPSF3	chr3	+	96607739	96607803	96606822	96606915	96608627	96608725	133,139,150	8,4,3	170,161,241	0,2,0			0.91,0.955,0.968	1.0,0.98,1.0		-0.049			0.000145368	0.0176928
5	ENSGALG00000008714	ABI2	chr7	-	13671381	13671399	13664767	13664865	13675008	13675185	1,2,8	114,120,124	3,26,9	133,126,128			0.007,0.014,0.052	0.019,0.149,0.056		-0.05			0.000287007	0.0298815
5	ENSGALG00000030812	CSNK1G1	chr10	+	1224977	1225001	1222720	1222827	1227892	1228117	1,1,0	68,75,114	1,20,2	93,86,156			0.012,0.011,0.0	0.009,0.158,0.01		-0.051			6.32516e-05	0.009551
5	ENSGALG00000043033	EYA1	chr2	-	117426249	117426312	117414172	117414259	117428116	117428244	0,0,1	52,64,90	1,15,11	86,70,150			0.0,0.0,0.007	0.007,0.116,0.043		-0.053			6.96827e-06	0.00171392
5	ENSGALG00000005584	GALNT18	chr5	+	8470145	8470331	8455623	8455738	8473793	8473931	257,225,241	7,9,1	301,237,375	1,0,1			0.928,0.897,0.988	0.991,1.0,0.992		-0.057			2.46968e-05	0.00481291
5	ENSGALG00000001962	PTBP1	chr28	+	2841290	2841324	2837121	2837199	2841845	2841938	66,82,66	2,9,2	62,69,84	0,1,0			0.961,0.872,0.961	1.0,0.981,1.0		-0.062			0.000157703	0.018535
5	ENSGALG00000014189	SULT4A1	chr1	-	69087604	69087735	69086114	69086195	69106526	69106695	66,330,91	5,5,3	118,1755,466	3,3,2			0.851,0.966,0.929	0.945,0.996,0.99		-0.062			0.000172299	0.0197416
5	ENSGALG00000013661	MICU3	chr4	-	63646420	63646516	63642011	63642112	63649009	63649048	96,156,128	3,5,8	86,233,193	1,0,1			0.942,0.941,0.891	0.978,1.0,0.99		-0.065			1.71728e-05	0.00355424
5	ENSGALG00000031129	HMCN1	chr8	-	10258935	10259056	10258172	10258436	10264492	10264599	100,138,117	4,8,1	101,64,133	0,0,1			0.919,0.886,0.981	1.0,1.0,0.984		-0.066			0.000201522	0.0221976
5	ENSGALG00000016890	MBNL2	chr1	-	145352872	145352908	145351377	145351487	145356021	145356175	0,1,1	95,72,110	1,21,12	99,88,113			0.0,0.01,0.007	0.007,0.149,0.072		-0.07			3.01512e-08	2.21767e-05
5	ENSGALG00000002548	TLN1	chrZ	+	9184748	9184799	9184453	9184552	9186240	9186408	19,19,49	223,276,280	54,24,86	170,284,247			0.053,0.044,0.104	0.174,0.053,0.187		-0.071			0.000113567	0.0147968
5	ENSGALG00000021601	EPS15L1	chr28	+	4367675	4367738	4366804	4366961	4368486	4368572	7,7,4	79,124,98	10,57,11	87,138,117			0.052,0.033,0.024	0.066,0.202,0.055		-0.071			1.01412e-05	0.0023123
5	ENSGALG00000006763	EXOC6	chr6	-	20606072	20606102	20599332	20599474	20609107	20609287	1,1,0	45,49,55	1,14,3	40,44,65			0.017,0.015,0.0	0.019,0.197,0.034		-0.073			3.72884e-05	0.0065401
5	ENSGALG00000031525	TSTA3	chr2	-	149023168	149023335	149022479	149022594	149024312	149024382	125,108,124	1,10,1	131,138,158	0,0,1			0.979,0.802,0.979	1.0,1.0,0.983		-0.074			0.000148002	0.0176928
5	ENSGALG00000017142	PSPC1	chr1	+	179187738	179187935	179185968	179186064	179191904	179191989	442,559,534	22,34,24	468,532,722	13,9,13			0.871,0.847,0.882	0.924,0.952,0.949		-0.075			7.08635e-06	0.00171392
5	ENSGALG00000030450	CLIP2	chr19	-	2764616	2764721	2761924	2762869	2767608	2767669	6,11,11	82,66,86	11,65,35	53,140,124			0.034,0.075,0.059	0.092,0.185,0.121		-0.077			3.51163e-06	0.00106758
5	ENSGALG00000040114	PTPRZ1	chr1	-	22937403	22938361	22930996	22931141	22947678	22947805	313,377,616	3,2,9	1205,953,2541	2,0,8			0.908,0.947,0.866	0.983,1.0,0.968		-0.077			0.000319329	0.0319344
5	ENSGALG00000003081	SUCO	chr8	-	4496517	4496622	4494623	4494778	4498525	4498613	225,224,283	22,18,20	290,291,487	10,14,9			0.833,0.859,0.873	0.934,0.91,0.963		-0.081			2.15205e-05	0.00426884
5	ENSGALG00000002714	TMEM132C	chr15	-	3842555	3842761	3841816	3842090	3858623	3858767	98,68,77	1,1,8	61,52,82	0,1,0			0.97,0.957,0.759	1.0,0.944,1.0		-0.086			0.000354517	0.0338216
5	ENSGALG00000001619	ATG16L1	chr9	+	1171485	1171533	1171230	1171287	1172243	1172346	0,4,0	72,75,81	6,26,3	45,72,106			0.0,0.035,0.0	0.083,0.196,0.019		-0.088			1.37344e-07	7.87468e-05
5	ENSGALG00000035935	UNC13C	chr10	-	8210781	8211001	8204850	8205078	8217389	8217461	91,107,39	3,7,0	77,55,73	0,0,0			0.905,0.827,1.0	1.0,1.0,1.0		-0.089			5.72384e-05	0.00887818
5	ENSGALG00000038152	ABCC6	chr14	-	7752782	7752844	7751988	7752120	7753395	7753521	77,83,69	9,3,10	47,65,86	3,1,1			0.841,0.945,0.81	0.906,0.976,0.982		-0.089			0.000597049	0.049503
5	ENSGALG00000003344	CLTB	chr13	+	10411550	10411604	10410988	10411100	10412078	10414162	8,95,13	576,579,694	15,420,137	660,621,1014			0.009,0.096,0.012	0.015,0.305,0.081		-0.095			0.000436072	0.0391451
5	ENSGALG00000030065	TENM3	chr4	-	40374779	40374800	40369855	40370088	40375210	40375460	0,10,3	115,96,123	5,52,18	100,119,148			0.0,0.079,0.02	0.04,0.265,0.091		-0.099			2.70759e-06	0.000869518
5	ENSGALG00000034171	EPB41L1	chr20	+	239335	239443	229682	229874	240580	240979	9,25,14	164,160,176	9,122,43	136,147,163			0.026,0.07,0.037	0.031,0.285,0.113		-0.099			2.55008e-05	0.00488608
5	ENSGALG00000006804	ODF2L	chr8	+	16072542	16072705	16072369	16072455	16073611	16073737	64,57,78	1,3,6	78,87,167	0,0,1			0.961,0.878,0.832	1.0,1.0,0.984		-0.104			7.94929e-05	0.01124
5	ENSGALG00000009107	NRXN1	chr3	+	6634686	6634704	6566764	6568218	6638983	6639013	7,5,2	57,55,56	8,21,20	69,56,77			0.094,0.072,0.029	0.089,0.241,0.18		-0.105			0.000413933	0.0379719
5	ENSGALG00000015091	HAUS6	chrZ	-	33602063	33602159	33601321	33601400	33602432	33602643	43,53,53	3,0,8	62,97,68	0,1,0			0.88,1.0,0.772	1.0,0.98,1.0		-0.109			3.87188e-05	0.00668809
5	ENSGALG00000004881	NA	chr17	+	5534221	5534302	5533765	5533888	5537179	5537223	74,44,59	6,3,7	70,117,108	2,2,0			0.872,0.89,0.823	0.951,0.97,1.0		-0.112			2.50874e-05	0.00484761
5	ENSGALG00000007557	RUBCN	chr9	-	15070389	15070434	15069040	15069136	15071013	15071550	0,0,2	41,39,45	1,20,3	32,35,32			0.0,0.0,0.03	0.021,0.283,0.061		-0.112			1.90964e-06	0.000687246
5	ENSGALG00000008544	SLC8A1	chr3	+	16391186	16391207	16388816	16388923	16391865	16391883	0,0,0	1,28,2	0,11,6	5,40,27			0.0,0.0,0.0	0.0,0.185,0.155		-0.113			6.08543e-06	0.00159487
5	ENSGALG00000036789	ADGRL2	chr8	-	17503882	17503897	17502143	17502944	17508526	17508636	5,11,0	44,82,76	10,39,25	80,82,120			0.09,0.104,0.0	0.098,0.293,0.153		-0.117			0.000101749	0.0135671
5	ENSGALG00000033138	ZMYND12	chr21	+	6467971	6468098	6467045	6467168	6469036	6469182	30,31,65	3,1,6	43,59,86	0,0,2			0.815,0.932,0.827	1.0,1.0,0.95		-0.125			0.000129597	0.0162359
5	ENSGALG00000000004	NA	chrZ	-	34439039	34439191	34437617	34437720	34440528	34440653	64,73,73	5,8,4	55,124,158	1,1,4			0.836,0.784,0.879	0.956,0.98,0.94		-0.126			0.000311723	0.0314
5	ENSGALG00000008043	CORO2B	chr10	+	19240144	19240211	19231701	19231729	19245838	19246039	202,201,216	58,32,54	166,237,239	21,12,34			0.676,0.79,0.705	0.826,0.922,0.808		-0.128			5.13306e-05	0.00848108
5	ENSGALG00000016897	GPR180	chr1	-	146457930	146458125	146454052	146454233	146460477	146460636	47,53,53	1,3,4	43,52,51	0,0,0			0.941,0.857,0.818	1.0,1.0,1.0		-0.128			0.000296986	0.0306407
5	ENSGALG00000011577	CNTNAP5	chr7	-	24592382	24592539	24584468	24584596	24618017	24618218	117,147,141	18,23,24	106,154,191	6,9,17			0.717,0.713,0.696	0.873,0.869,0.814		-0.143			0.000324257	0.0319463
5	ENSGALG00000007310	CEP164	chr24	+	5255519	5255630	5253265	5253343	5259890	5259974	7,4,6	24,24,41	8,15,14	9,24,30			0.121,0.073,0.065	0.296,0.229,0.181		-0.149			0.000574084	0.0483015
5	ENSGALG00000000296	PCNX1	chr5	-	27248074	27248207	27243701	27243886	27260040	27261741	22,29,33	0,5,4	33,43,48	0,1,0			1.0,0.713,0.78	1.0,0.949,1.0		-0.152			4.63534e-05	0.00777136
5	ENSGALG00000014931	RAB28	chr4	+	78073026	78073127	78065204	78065282	78074063	78074717	5,16,7	83,106,78	4,107,42	105,78,97			0.029,0.07,0.043	0.019,0.406,0.177		-0.153			0.000504227	0.0432924
5	ENSGALG00000015846	SNAP91	chr3	+	77984758	77984859	77981810	77981915	77985913	77987344	37,190,64	9,6,7	144,728,325	2,8,9			0.672,0.94,0.82	0.973,0.978,0.947		-0.155			1.67744e-05	0.00350892
5	ENSGALG00000033205	PHF20L1	chr2	+	141839844	141840063	141834292	141834499	141840260	141840317	38,56,34	65,42,39	53,99,82	27,43,51			0.155,0.295,0.215	0.381,0.419,0.335		-0.157			9.7599e-05	0.0130903
5	ENSGALG00000017329	FCHSD2	chr1	-	195267665	195267737	195263191	195263308	195269066	195269162	13,28,15	138,135,150	19,123,65	96,137,110			0.052,0.108,0.055	0.103,0.343,0.256		-0.162			5.52657e-08	3.81852e-05
5	ENSGALG00000006040	UCKL1	chr20	+	9696735	9696752	9695754	9695816	9701499	9701598	34,41,45	9,14,13	34,45,71	3,3,7			0.764,0.715,0.747	0.906,0.928,0.897		-0.168			9.5378e-05	0.0128681
5	ENSGALG00000038678	EPB41L3	chr2	+	100438234	100438288	100429804	100429971	100440914	100441106	18,28,8	136,135,178	15,163,56	96,118,170			0.079,0.119,0.028	0.092,0.473,0.176		-0.172			0.000182548	0.0206053
5	ENSGALG00000007098	KIF21A	chr1	+	15422261	15422300	15419823	15419934	15424271	15424408	6,57,8	292,261,236	26,364,59	204,230,316			0.015,0.136,0.024	0.084,0.532,0.118		-0.186			0.000414675	0.0379719
5	ENSGALG00000015083	DENND4C	chrZ	+	33707458	33707605	33706988	33707133	33709773	33709899	33,49,43	24,38,26	49,62,109	16,24,27			0.358,0.343,0.401	0.554,0.511,0.62		-0.194			0.000146791	0.0176928
5	ENSGALG00000004247	MORN3	chr15	-	5637178	5637338	5633628	5633686	5638857	5639015	17,13,14	0,1,6	18,27,15	0,0,0			1.0,0.833,0.473	1.0,1.0,1.0		-0.231			0.000283002	0.0295997
5	ENSGALG00000044581	NA	chr21	-	5496293	5496405	5496058	5496117	5496858	5496892	15,40,33	4,7,6	39,27,40	1,0,2			0.639,0.729,0.722	0.948,1.0,0.904		-0.254			1.28329e-05	0.00284081
5	ENSGALG00000038678	EPB41L3	chr2	+	100440372	100440438	100438234	100438288	100440914	100441106	0,2,0	5,7,2	0,8,4	4,4,3			0.0,0.147,0.0	0.0,0.546,0.445		-0.281			0.000523321	0.04469
5	ENSGALG00000015307	ABI3BP	chr1	-	85059965	85060043	85058624	85058699	85065322	85065400	5,43,41	2,11,14	9,17,43	1,1,0			0.584,0.687,0.622	0.835,0.905,1.0		-0.282			1.57956e-07	8.57513e-05
5	ENSGALG00000038678	EPB41L3	chr2	+	100438234	100438288	100429804	100429971	100440372	100440438	13,22,6	15,12,12	11,160,54	7,3,12			0.36,0.543,0.245	0.505,0.972,0.745		-0.358			8.89071e-05	0.0122993
5	ENSGALG00000006520	MYH11	chr14	-	7640149	7640170	7638045	7638138	7641876	7641979	17,13,49	12,23,21	109,51,239	6,12,17			0.539,0.318,0.659	0.938,0.778,0.921		-0.374			1.62471e-08	1.37203e-05
5	ENSGALG00000012103	CCDC73	chr5	-	5556106	5556166	5548386	5548563	5561647	5561727	1,0,0	0,4,1	2,3,1	0,0,3			1.0,0.0,0.0	1.0,1.0,0.172		-0.391			8.90045e-05	0.0122993
5	ENSGALG00000030554	KCNN3	chr25	-	1787535	1787566	1787374	1787448	1787872	1788154	2,12,5	2,2,3	4,4,6	0,0,0			0.433,0.821,0.56	1.0,1.0,1.0		-0.395			1.43458e-05	0.00311521
5	ENSGALG00000038678	EPB41L3	chr2	+	100438234	100438288	100433267	100433834	100440914	100441106	4,10,2	10,2,5	3,17,6	0,2,1			0.206,0.765,0.206	1.0,0.847,0.796		-0.489			0.000147612	0.0176928
5	ENSGALG00000015944	RIMS1	chr3	-	82401142	82401154	82372749	82373093	82402698	82402912	0,0,0	1,2,1	2,5,1	0,4,6			0.0,0.0,0.0	1.0,0.527,0.13		-0.552			4.15525e-05	0.00701807
5	ENSGALG00000006112	NA	chr2	+	5606415	5606574	5591820	5592291	5612587	5612708	1,1,2	2,2,0	2,6,1	0,0,0			0.162,0.162,1.0	1.0,1.0,1.0		-0.559			0.000105092	0.0139314
5	ENSGALG00000016788	IL18RAP	chr1	+	134006062	134006131	134004619	134004794	134006376	134006515	0,2,0	1,0,2	3,1,9	0,0,0			0.0,1.0,0.0	1.0,1.0,1.0		-0.667			0.000122708	0.0155437
6	ENSGALG00000010567	RAB3B	chr8	-	24317386	24317464	24312280	24312508	24323014	24323053			12,6,2	2,0,7	1,0,1	4,5,8		0.771,1.0,0.138	0.123,0.0,0.066		0.573				5.19147e-06	0.00466653
6	ENSGALG00000011671	SLC15A2	chr7	+	26549935	26550035	26546591	26546733	26556234	26556312			3,2,7	0,2,3	2,1,0	3,6,10		1.0,0.333,0.538	0.25,0.077,0.0		0.515				8.91196e-05	0.0267027
6	ENSGALG00000034281	TMCC2	chr26	+	2049945	2050057	2046832	2046951	2053433	2054368			34,23,45	18,1,12	99,62,131	231,130,309		0.471,0.916,0.639	0.168,0.184,0.167		0.502				4.99473e-08	0.00016676
6	ENSGALG00000011289	NKIRAS1	chr2	-	37326148	37326344	37320818	37321060	37327015	37327078			65,82,123	5,6,8	57,43,84	10,17,24		0.815,0.822,0.839	0.658,0.461,0.542		0.272				6.83151e-06	0.00570212
6	ENSGALG00000011289	NKIRAS1	chr2	-	37323375	37323513	37320818	37321060	37327015	37327051			5,6,9	5,6,8	1,2,2	10,17,24		0.296,0.296,0.321	0.04,0.047,0.034		0.264				6.62683e-07	0.00129063
6	ENSGALG00000015103	CCDC171	chrZ	+	31991405	31991587	31986465	31986640	31997347	31997494			33,65,48	0,2,2	50,28,56	4,10,8		1.0,0.92,0.895	0.816,0.498,0.713		0.263				5.84618e-05	0.0198016
6	ENSGALG00000014751	ADAMTS6	chrZ	-	20436196	20436338	20424845	20424953	20446318	20446465			25,23,22	0,0,0	18,8,17	3,1,2		1.0,1.0,1.0	0.713,0.768,0.778		0.247				0.000164352	0.0384108
6	ENSGALG00000040434	NA	chr27	-	3490483	3490544	3489323	3489396	3491592	3491648			16,15,27	0,0,0	15,14,16	1,7,2		1.0,1.0,1.0	0.903,0.554,0.832		0.237				2.53077e-06	0.00295733
6	ENSGALG00000014804	THBS4	chrZ	-	22021082	22021131	22020144	22020317	22022111	22022290			35,21,35	0,0,0	12,13,14	2,3,2		1.0,1.0,1.0	0.801,0.744,0.824		0.21				8.17246e-05	0.024805
6	ENSGALG00000033920	ANKMY1	chr17	-	757615	757832	756662	756827	758775	759212			91,135,132	2,1,0	83,115,175	5,6,13		0.935,0.977,1.0	0.84,0.858,0.809		0.135				6.62545e-07	0.00129063
6	ENSGALG00000000215	DCP2	chrZ	-	45960865	45960978	45960651	45960759	45963338	45963491			57,74,83	1,0,2	60,69,69	1,11,8		0.964,1.0,0.951	0.966,0.747,0.802		0.133				1.15859e-05	0.00711514
6	ENSGALG00000036728	PRDM16	chr21	-	1143760	1144110	1109406	1109457	1224018	1224055			92,73,137	0,0,1	64,71,77	0,2,7		1.0,1.0,0.968	1.0,0.888,0.71		0.123				0.000104605	0.0291039
6	ENSGALG00000039525	CAMTA1	chr21	-	382051	382123	340214	340368	433626	433746			29,128,42	1,1,1	21,85,48	1,8,8		0.944,0.987,0.961	0.924,0.861,0.777		0.11				1.08839e-05	0.00687477
6	ENSGALG00000041736	FSTL5	chr4	-	22985268	22985295	22981543	22981662	22997067	22997202			3,54,32	64,127,126	1,13,4	45,96,90		0.036,0.251,0.167	0.017,0.096,0.034		0.102				0.000117314	0.0308061
6	ENSGALG00000011190	NA	chr4	-	46743038	46743163	46742442	46742643	46743234	46743346			17,35,93	0,0,0	23,36,154	1,0,18		1.0,1.0,1.0	0.911,1.0,0.792		0.099				1.71238e-06	0.00250126
6	ENSGALG00000010444	ATPAF1	chr8	-	21917885	21917981	21915974	21916563	21919792	21919840			71,106,90	0,0,1	75,76,89	6,1,8		1.0,1.0,0.979	0.864,0.975,0.85		0.097				6.26745e-06	0.00542506
6	ENSGALG00000010649	CNST	chr3	-	33986407	33986429	33986133	33986230	33989619	33989734			39,38,44	0,1,1	37,43,56	2,7,4		1.0,0.969,0.973	0.938,0.834,0.92		0.083				0.000243536	0.049927
6	ENSGALG00000021171	NA	chr10	-	12344438	12344608	12343934	12344123	12344820	12345382			170,262,301	0,0,1	163,126,260	4,7,5		1.0,1.0,0.991	0.938,0.87,0.951		0.077				8.78749e-06	0.00662492
6	ENSGALG00000021843	AUH	chrZ	-	44279919	44280006	44264168	44264261	44317296	44317539			87,154,128	0,1,0	73,94,95	3,7,2		1.0,0.988,1.0	0.929,0.878,0.962		0.073				0.000100053	0.0285163
6	ENSGALG00000014413	CCDC58	chr1	-	76791197	76791257	76787498	76787800	76795127	76795274			77,86,114	1,1,1	73,92,127	5,2,12		0.98,0.982,0.986	0.901,0.966,0.869		0.071				3.52372e-05	0.0137255
6	ENSGALG00000012992	WNK1	chr1	+	60571253	60571727	60570054	60570204	60572891	60573173			197,333,276	134,177,207	170,167,209	171,167,217		0.204,0.247,0.189	0.148,0.148,0.144		0.067				9.25877e-05	0.0273907
6	ENSGALG00000039163	ARHGEF11	chr25	+	1363040	1363070	1357718	1357753	1363790	1363882			3,12,6	80,84,114	0,2,0	88,82,98		0.028,0.099,0.039	0.0,0.018,0.0		0.049				2.31409e-05	0.0106045
6	ENSGALG00000034396	TMEM50B	chr1	-	105318693	105318805	105317868	105317936	105319521	105319698			262,262,363	5,0,3	240,285,353	12,5,11		0.961,1.0,0.983	0.904,0.964,0.938		0.046				0.000221464	0.0466291
6	ENSGALG00000011319	ADGRL3	chr4	+	48695003	48695055	48676007	48676104	48697241	48697302			1,19,3	161,92,170	0,1,0	114,94,104		0.004,0.12,0.011	0.0,0.007,0.0		0.043				0.000223618	0.0466622
6	ENSGALG00000010053	PTPRF	chr8	+	20196347	20196359	20195367	20195522	20198663	20198779			9,64,11	358,417,592	4,26,5	349,427,577		0.022,0.121,0.016	0.01,0.052,0.008		0.03				0.000193945	0.0423615
6	ENSGALG00000010053	PTPRF	chr8	+	20201063	20201096	20198663	20198779	20203369	20203467			5,37,15	291,320,508	3,5,6	269,287,402		0.013,0.08,0.022	0.008,0.013,0.011		0.028				3.37416e-06	0.00358443
6	ENSGALG00000031120	HNRNPH1	chr13	+	13589298	13589437	13587649	13587793	13590444	13590623			2453,2573,3286	28,28,29	2702,2210,3203	35,42,72		0.973,0.975,0.979	0.97,0.957,0.949		0.017				0.000233302	0.0482523
6	ENSGALG00000031105	SLC4A4	chr4	+	50701039	50701136	50696131	50696293	50704501	50704545			438,383,800	8,8,14	620,527,816	4,2,3		0.965,0.96,0.967	0.987,0.993,0.993		-0.027				7.5471e-05	0.0235934
6	ENSGALG00000007018	SLC26A11	chr18	-	9634874	9635067	9634615	9634701	9635438	9635630			264,304,396	5,1,12	291,213,376	0,2,0		0.947,0.99,0.918	1.0,0.973,1.0		-0.039				0.000151425	0.0372521
6	ENSGALG00000005840	DENND5A	chr5	+	9437677	9437749	9422735	9422844	9438351	9438461			175,182,253	2,17,4	162,181,207	2,2,0		0.981,0.862,0.974	0.979,0.981,1.0		-0.048				6.93947e-05	0.0222168
6	ENSGALG00000031129	HMCN1	chr8	-	10141035	10141206	10136490	10136661	10141753	10141924			209,182,221	1,9,6	169,158,187	1,0,1		0.987,0.882,0.931	0.984,1.0,0.986		-0.057				0.000169021	0.0385799
6	ENSGALG00000033529	BRPF1	chr12	+	11492449	11492581	11491197	11491354	11492964	11493093			110,140,176	1,8,4	103,116,138	0,0,0		0.979,0.883,0.95	1.0,1.0,1.0		-0.063				0.000164031	0.0384108
6	ENSGALG00000017323	FAM168A	chr1	-	195589798	195589893	195558681	195558769	195633531	195633641			118,178,228	0,22,1	122,183,184	0,0,1		1.0,0.806,0.992	1.0,1.0,0.99		-0.064				7.63554e-06	0.00615346
6	ENSGALG00000043765	NA	chr14	+	7480370	7480547	7474661	7474741	7483424	7483558			103,122,162	0,8,4	112,128,143	0,0,1		1.0,0.846,0.936	1.0,1.0,0.981		-0.066				0.00019954	0.042784
6	ENSGALG00000009959	NA	chr1	+	35579795	35579891	35572387	35572649	35582413	35582491			389,528,872	15,74,59	472,419,723	9,29,8		0.93,0.785,0.883	0.964,0.881,0.979		-0.075				1.6722e-06	0.00250126
6	ENSGALG00000039595	BTBD11	chr1	-	53454255	53454357	53453039	53453133	53457571	53457661			100,112,107	0,12,7	131,89,105	2,1,0		1.0,0.822,0.883	0.97,0.978,1.0		-0.081				3.19383e-05	0.0128695
6	ENSGALG00000002630	ZNF76	chr26	-	4126468	4126585	4125964	4126040	4127151	4127339			70,91,130	8,5,16	124,113,120	1,4,5		0.801,0.893,0.789	0.983,0.929,0.917		-0.115				0.000193552	0.0423615
6	ENSGALG00000015490	FBXL4	chr3	+	71925295	71925540	71918371	71918717	71931812	71932026			55,69,78	1,7,4	74,122,94	0,2,0		0.941,0.741,0.85	1.0,0.946,1.0		-0.138				2.89213e-05	0.0119158
6	ENSGALG00000010158	KANK1	chrZ	+	25865673	25865775	25845897	25846032	25885567	25885684			6,5,16	28,35,81	19,31,32	26,62,61		0.096,0.066,0.089	0.266,0.198,0.206		-0.14				9.38102e-06	0.00675941
6	ENSGALG00000032092	PPP4R1	chr2	+	98710926	98711062	98696497	98696542	98729976	98730119			40,39,75	5,3,4	54,56,61	0,1,0		0.772,0.846,0.888	1.0,0.96,1.0		-0.151				1.04359e-05	0.00682328
6	ENSGALG00000002335	DOCK3	chr12	+	2145525	2145552	2142770	2142856	2145672	2145768			40,74,69	52,70,79	94,59,112	44,36,60		0.377,0.454,0.407	0.627,0.563,0.595		-0.182				9.6218e-06	0.00675941
6	ENSGALG00000012985	SLC6A13	chr1	-	60268805	60268909	60266033	60266158	60276712	60276847			17,18,21	1,3,3	7,23,33	0,0,0		0.893,0.746,0.774	1.0,1.0,1.0		-0.196				0.000166158	0.0384482
6	ENSGALG00000011593	TMEM177	chr7	+	25445827	25446074	25443948	25443986	25446757	25447660			6,4,1	10,17,19	7,7,13	5,3,13		0.147,0.064,0.015	0.287,0.402,0.224		-0.229				0.000104136	0.0291039
6	ENSGALG00000007310	CEP164	chr24	+	5257969	5258404	5255519	5255630	5259890	5259974			18,49,55	3,0,4	55,45,50	0,0,0		0.529,1.0,0.72	1.0,1.0,1.0		-0.25				0.000120758	0.0313582
6	ENSGALG00000032092	PPP4R1	chr2	+	98710977	98711062	98696497	98696542	98729976	98730119			11,12,42	5,3,4	21,15,15	0,1,0		0.543,0.684,0.85	1.0,0.89,1.0		-0.271				1.18733e-05	0.00711514
6	ENSGALG00000041760	NA	chr15	-	46117	46138	38848	42204	46856	47078			9,13,16	8,2,6	6,9,19	1,0,0		0.482,0.843,0.688	0.832,1.0,1.0		-0.273				2.34635e-06	0.00288613
6	ENSGALG00000004009	DHRS13	chr19	-	5881226	5881350	5880110	5880403	5882039	5882167			2,3,5	1,1,3	3,1,2	0,1,0		0.472,0.573,0.427	1.0,0.309,1.0		-0.279				0.000214215	0.045513
6	ENSGALG00000003361	NA	chr26	-	4744731	4744815	4744117	4744172	4745186	4745507			8,7,10	2,3,2	5,6,10	0,0,1		0.685,0.559,0.731	1.0,1.0,0.845		-0.29				0.000127214	0.0323166
6	ENSGALG00000015846	SNAP91	chr3	+	77964927	77965035	77959646	77959817	77965569	77965827			25,109,109	6,166,49	85,85,179	3,44,1		0.667,0.24,0.517	0.932,0.482,0.989		-0.326				0.000186176	0.0418376
6	ENSGALG00000001925	GNB1L	chr15	-	965599	965767	959637	959736	984120	984275			19,12,33	6,6,12	33,41,34	5,3,1		0.542,0.427,0.506	0.711,0.836,0.927		-0.333				0.000188931	0.0420524
6	ENSGALG00000012068	NA	chr4	+	57487277	57487437	57486032	57486292	57488128	57488206			7,15,21	3,2,3	57,29,61	0,0,1		0.473,0.743,0.729	1.0,1.0,0.959		-0.338				1.98243e-06	0.00272537
6	ENSGALG00000037599	NA	chr25	+	1870245	1870306	1868936	1868993	1870431	1870578			10,7,2	4,2,1	1,3,10	0,0,1		0.608,0.685,0.554	1.0,1.0,0.861		-0.338				0.000112168	0.0304823
6	ENSGALG00000015846	SNAP91	chr3	+	77964927	77965035	77955562	77955663	77966023	77966101			3,2,8	8,8,18	14,4,14	2,3,7		0.153,0.107,0.176	0.771,0.391,0.49		-0.405				0.000136116	0.034206
6	ENSGALG00000014661	FAM172A	chrZ	+	58152087	58152153	58092016	58092118	58230283	58230502			7,1,2	1,4,2	3,3,2	0,0,1		0.808,0.131,0.376	1.0,1.0,0.546		-0.41				4.31248e-05	0.0159979
6	ENSGALG00000013183	TERT	chr2	-	86038037	86038220	86036577	86036739	86041505	86041695			2,2,9	1,5,1	4,6,4	1,0,0		0.414,0.124,0.761	0.586,1.0,1.0		-0.429				2.06047e-05	0.0100323
6	ENSGALG00000004763	ALDH3A1	chr19	+	6847482	6847568	6846620	6846959	6849796	6849896			2,3,2	2,1,2	1,8,1	0,0,0		0.35,0.617,0.35	1.0,1.0,1.0		-0.561				4.71223e-05	0.0170421
6	ENSGALG00000043106	WDR17	chr4	+	44640745	44640885	44639132	44639232	44643993	44644105			2,0,0	1,3,5	2,2,1	0,1,0		0.455,0.0,0.0	1.0,0.455,1.0		-0.667				1.4509e-06	0.00242207
7	ENSGALG00000015693	USP25	chr1	+	98681035	98681149	98677988	98678128	98682978	98683074	1,1,1	0,0,0			0,0,1	1,2,2	1.0,1.0,1.0		0.0,0.0,0.189			0.937					7.01295e-12	4.76859e-09
7	ENSGALG00000010078	GLP1R	chr3	-	29404373	29404480	29400373	29400597	29407066	29407176	6,4,3	0,0,0			15,1,3	5,1,5	1.0,1.0,1.0		0.592,0.326,0.225			0.619					5.82634e-10	2.84211e-07
7	ENSGALG00000037111	NA	chr20	-	9506163	9506248	9505728	9506005	9508334	9508556	2,1,3	2,1,0			0,0,1	2,1,2	0.351,0.351,1.0		0.0,0.0,0.213			0.496					0.000273275	0.0240472
7	ENSGALG00000009884	SYT14	chr3	-	22818898	22819117	22794627	22794896	22824869	22825122	5,4,10	0,0,0			20,8,24	1,2,6	1.0,1.0,1.0		0.862,0.556,0.556			0.342					5.81411e-07	0.000148253
7	ENSGALG00000000625	MAPT	chr27	-	3131871	3131964	3128502	3128584	3134774	3134977	26,44,28	18,28,12			21,26,17	32,55,60	0.428,0.449,0.547		0.254,0.197,0.128			0.282					9.97534e-08	3.11271e-05
7	ENSGALG00000032958	AMPH	chr2	-	49331193	49331310	49324903	49324960	49333631	49333682	4,52,11	0,0,0			14,122,13	2,6,5	1.0,1.0,1.0		0.763,0.904,0.545			0.263					5.32931e-06	0.00102209
7	ENSGALG00000004955	SYN2	chr12	+	4757039	4757102	4718957	4719047	4759463	4759606	14,68,11	1,1,0			6,111,10	2,6,5	0.896,0.977,1.0		0.648,0.919,0.551			0.252					0.000147904	0.0150856
7	ENSGALG00000040156	CCDC88C	chr5	-	44308833	44309049	44306590	44307604	44309995	44310297	45,65,38	32,14,44			24,48,35	81,56,110	0.308,0.595,0.215		0.086,0.213,0.091			0.243					0.00013233	0.0140728
7	ENSGALG00000011560	PACRG	chr3	-	44511521	44511693	44419498	44419847	44610227	44610406	2,4,7	0,0,0			19,19,17	3,2,1	1.0,1.0,1.0		0.7,0.777,0.862			0.22					0.000599525	0.0432564
7	ENSGALG00000040724	AKAP9	chr2	+	22458004	22458058	22451943	22451988	22458460	22458631	55,72,69	6,2,7			51,41,45	7,15,22	0.856,0.959,0.865		0.826,0.64,0.57			0.215					6.81533e-05	0.00844913
7	ENSGALG00000003365	RAD1	chrZ	-	10561503	10561612	10559677	10559936	10563253	10563458	54,64,44	4,2,6			50,43,79	13,15,15	0.866,0.939,0.778		0.648,0.578,0.716			0.214					0.000215771	0.0202581
7	ENSGALG00000005503	WFDC1	chr11	+	16964155	16964230	16963880	16963922	16965169	16967358	23,12,17	0,0,0			16,9,22	9,0,2	1.0,1.0,1.0		0.504,1.0,0.863			0.211					1.53877e-05	0.00241457
7	ENSGALG00000002189	SNX1	chr10	-	1239876	1239990	1237757	1237901	1243008	1243052	37,42,32	0,1,1			34,25,45	3,8,4	1.0,0.952,0.937		0.841,0.594,0.84			0.205					1.10798e-05	0.00189786
7	ENSGALG00000007098	KIF21A	chr1	+	15409993	15410014	15409312	15409478	15413540	15413601	314,375,279	71,85,90			215,326,248	139,147,181	0.785,0.785,0.719		0.561,0.647,0.531			0.183					1.25813e-09	5.64621e-07
7	ENSGALG00000007179	ATP13A5	chr9	+	13169429	13169529	13168298	13168408	13169905	13169978	67,50,78	4,0,6			54,72,52	7,10,14	0.893,1.0,0.867		0.794,0.783,0.65			0.178					0.000512234	0.0388311
7	ENSGALG00000016281	DMD	chr1	+	114869867	114869996	114867896	114868076	114871717	114871888	31,15,28	0,0,0			79,83,65	5,12,5	1.0,1.0,1.0		0.873,0.751,0.85			0.175					9.24337e-07	0.000216889
7	ENSGALG00000000625	MAPT	chr27	-	3132112	3132205	3128502	3128584	3134774	3135040	116,155,162	18,28,12			98,214,163	32,55,60	0.77,0.741,0.875		0.613,0.668,0.585			0.173					2.58754e-05	0.00374592
7	ENSGALG00000030561	NA	chr17	-	784134	784183	783574	783724	784324	784446	8,18,19	0,0,0			13,26,34	3,3,3	1.0,1.0,1.0		0.744,0.853,0.884			0.173					4.90079e-05	0.00632005
7	ENSGALG00000002606	CLSTN1	chr21	-	3499541	3499592	3497597	3497755	3501510	3501673	479,512,446	292,301,348			331,639,354	490,519,741	0.521,0.53,0.459		0.309,0.449,0.24			0.171					4.00104e-05	0.00535888
7	ENSGALG00000035068	DNAJC13	chr2	+	42421866	42421881	42420466	42420610	42422534	42422617	69,70,76	2,4,8			45,53,67	8,16,23	0.968,0.938,0.892		0.83,0.742,0.717			0.17					1.09498e-06	0.000250717
7	ENSGALG00000012044	ANK2	chr4	-	57104344	57104437	57103809	57103893	57105794	57106059	89,117,137	15,8,26			121,125,170	37,36,55	0.755,0.883,0.732		0.629,0.643,0.616			0.161					0.000335765	0.0282181
7	ENSGALG00000035769	EPB41L2	chr3	+	57772950	57773055	57765155	57765334	57776992	57777550	32,25,18	38,31,52			15,11,34	97,87,135	0.291,0.282,0.144		0.07,0.058,0.109			0.16					7.80272e-07	0.000186743
7	ENSGALG00000014106	PPFIBP1	chr1	+	68338767	68338800	68337129	68337301	68341004	68341146	192,211,168	38,38,47			146,154,154	41,81,89	0.792,0.807,0.729		0.728,0.588,0.565			0.149					0.000135135	0.0141696
7	ENSGALG00000023497	MINDY4B	chr9	+	23705624	23705744	23704806	23704920	23706313	23706405	4,3,3	0,0,0			17,23,39	1,0,7	1.0,1.0,1.0		0.885,1.0,0.717			0.133					0.000142578	0.0146087
7	ENSGALG00000007920	PRR5L	chr5	+	19451615	19451664	19448174	19448255	19459659	19459717	34,30,16	0,0,0			28,38,27	6,2,1	1.0,1.0,1.0		0.758,0.927,0.948			0.122					0.00011923	0.0132446
7	ENSGALG00000009507	PLEKHH1	chr5	+	28854449	28854562	28853345	28853454	28855345	28855522	11,10,15	0,0,0			37,40,59	1,4,4	1.0,1.0,1.0		0.946,0.824,0.874			0.119					0.000238754	0.0217781
7	ENSGALG00000009905	MDM1	chr1	-	35121238	35121277	35120702	35120878	35125579	35125679	107,60,79	0,1,4			63,41,62	7,5,9	1.0,0.977,0.934		0.866,0.855,0.832			0.119					8.52598e-06	0.00151837
7	ENSGALG00000003693	MACF1	chr23	+	5466601	5466712	5465943	5466155	5468152	5470470	438,390,441	145,127,166			325,342,456	190,159,277	0.589,0.593,0.557		0.448,0.505,0.438			0.116					1.87856e-05	0.00286756
7	ENSGALG00000006172	ABCC8	chr5	-	11867105	11867226	11866822	11866953	11867844	11867958	132,97,130	2,0,8			138,141,174	10,21,10	0.968,1.0,0.88		0.862,0.752,0.887			0.116					0.000248169	0.0224543
7	ENSGALG00000036295	CAD	chr21	-	904757	904884	904500	904689	904955	905069	46,42,59	0,0,0			48,59,78	5,2,3	1.0,1.0,1.0		0.809,0.929,0.92			0.114					9.88237e-05	0.0111995
7	ENSGALG00000031895	SDK2	chr18	-	9113111	9113168	9112771	9112873	9113760	9113896	118,98,108	11,11,7			157,92,154	29,22,26	0.872,0.85,0.908		0.775,0.727,0.79			0.113					0.000721712	0.0498639
7	ENSGALG00000011371	STK36	chr7	-	22581199	22581294	22580793	22580899	22581515	22581695	33,32,49	0,0,0			43,28,73	0,4,5	1.0,1.0,1.0		1.0,0.782,0.882			0.112					0.000290223	0.0250473
7	ENSGALG00000012137	KTN1	chr5	-	56240380	56240467	56238324	56238414	56242327	56242418	251,328,280	76,84,78			226,231,250	106,96,115	0.638,0.676,0.657		0.533,0.563,0.538			0.112					0.00018698	0.0179301
7	ENSGALG00000002242	GALNT9	chr15	+	2382239	2382420	2356779	2357020	2402074	2402241	10,18,29	0,0,0			13,68,39	0,6,2	1.0,1.0,1.0		1.0,0.801,0.874			0.108					0.000172541	0.0167604
7	ENSGALG00000016781	MAP4K4	chr1	+	133779594	133779786	133778311	133778432	133782173	133782291	606,549,608	67,80,101			562,401,635	107,112,138	0.756,0.702,0.673		0.643,0.551,0.612			0.108					0.000233948	0.0215146
7	ENSGALG00000026055	PALM	chr28	+	2786356	2786488	2785384	2785447	2787689	2789928	146,226,246	5,8,12			276,382,345	29,33,40	0.926,0.924,0.898		0.804,0.833,0.788			0.108					2.00082e-05	0.00303354
7	ENSGALG00000004980	kcnma1	chr6	+	13657959	13658051	13656080	13656251	13658149	13658241	35,50,61	0,0,1			41,33,61	1,3,6	1.0,1.0,0.969		0.955,0.851,0.841			0.107					0.000141948	0.0146087
7	ENSGALG00000015953	NA	chr4	+	86671721	86671824	86670319	86670508	86671926	86672212	35,25,38	0,1,1			64,59,140	4,6,13	1.0,0.925,0.949		0.887,0.829,0.841			0.106					8.25642e-05	0.00964926
7	ENSGALG00000034044	TBC1D12	chr6	+	20071630	20071687	20065727	20065851	20076547	20076663	103,111,151	225,263,258			36,86,97	276,289,330	0.226,0.212,0.272		0.077,0.159,0.158			0.105					9.98776e-08	3.11271e-05
7	ENSGALG00000034590	CELF2	chr1	+	5923045	5923125	5912347	5912482	5927972	5928131	49,81,84	0,0,2			63,120,127	4,10,9	1.0,1.0,0.959		0.897,0.87,0.887			0.102					3.46142e-06	0.00069349
7	ENSGALG00000015091	HAUS6	chrZ	-	33595229	33595414	33594554	33594672	33596090	33596264	80,88,81	0,0,0			73,84,114	5,3,2	1.0,1.0,1.0		0.837,0.908,0.952			0.101					0.000197455	0.018854
7	ENSGALG00000004472	ASTN1	chr8	+	6765412	6765580	6764573	6764723	6765645	6765730	19,37,21	0,0,0			41,81,42	0,7,2	1.0,1.0,1.0		1.0,0.812,0.887			0.1					0.000130499	0.0140728
7	ENSGALG00000037314	RPH3AL	chr19	+	7015578	7015665	7012398	7012528	7021473	7021648	100,112,106	4,1,2			93,92,156	8,7,14	0.93,0.984,0.966		0.861,0.875,0.856			0.096					0.000106194	0.0119743
7	ENSGALG00000001925	GNB1L	chr15	-	963423	963586	959637	959736	965271	965397	50,58,67	0,0,1			79,98,94	5,3,4	1.0,1.0,0.962		0.857,0.925,0.899			0.094					0.000230265	0.0214294
7	ENSGALG00000015846	SNAP91	chr3	+	77959646	77959817	77959486	77959501	77964927	77965035	28,86,49	0,1,0			133,176,197	3,8,11	1.0,0.969,1.0		0.942,0.89,0.869			0.089					4.03894e-05	0.0053627
7	ENSGALG00000014263	PHC1	chr1	+	76197414	76197570	76196312	76196462	76198667	76199166	168,141,171	1,2,4			121,129,202	8,7,9	0.985,0.965,0.944		0.855,0.878,0.898			0.088					0.000359474	0.0297197
7	ENSGALG00000039163	ARHGEF11	chr25	+	1376936	1377029	1376269	1376542	1377283	1377483	323,380,369	9,21,7			242,280,327	25,19,33	0.949,0.904,0.965		0.834,0.884,0.837			0.088					4.24762e-06	0.000836072
7	ENSGALG00000006978	APOOL	chr4	-	8762912	8763004	8761305	8761392	8763996	8764095	187,223,207	12,5,9			189,216,220	20,19,21	0.89,0.959,0.923		0.831,0.856,0.845			0.08					0.000494992	0.0377794
7	ENSGALG00000008888	NA	chr4	+	17237173	17237317	17231297	17231443	17241392	17241563	93,117,126	1,1,1			99,177,116	7,1,8	0.974,0.98,0.981		0.853,0.986,0.856			0.08					0.000305968	0.026105
7	ENSGALG00000015307	ABI3BP	chr1	-	85034151	85034232	85029680	85029755	85065322	85065400	7,4,9	17,60,62			1,1,1	36,24,26	0.185,0.036,0.074		0.015,0.023,0.021			0.079					0.000436276	0.0342294
7	ENSGALG00000001382	CDC2L1	chr21	+	2012978	2013101	2011771	2011902	2014133	2014229	429,378,397	21,19,16			380,296,440	24,36,43	0.902,0.899,0.918		0.877,0.787,0.821			0.078					0.000231111	0.0214294
7	ENSGALG00000014668	MCTP1	chrZ	+	57745566	57745686	57703830	57703950	57761857	57761911	30,31,37	1,0,0			91,55,141	8,2,4	0.932,1.0,1.0		0.838,0.926,0.941			0.076					0.000387975	0.0315426
7	ENSGALG00000026518	RUNDC3A	chr27	-	3173170	3173277	3172859	3173002	3173372	3173510	24,48,30	0,1,0			46,87,58	1,10,1	1.0,0.959,1.0		0.957,0.808,0.966			0.076					0.000293675	0.0252481
7	ENSGALG00000046299	CNKSR1	chr23	-	237668	237737	237266	237475	238103	238163	15,17,24	0,0,0			44,63,71	0,3,7	1.0,1.0,1.0		1.0,0.926,0.857			0.072					0.000485383	0.0371724
7	ENSGALG00000002426	EXOSC3	chr6	-	4415786	4415938	4414241	4414532	4417356	4417506	125,118,126	0,0,0			106,122,142	8,0,3	1.0,1.0,1.0		0.84,1.0,0.949			0.07					0.000412518	0.0331747
7	ENSGALG00000033405	DBN1	chr13	-	10146739	10146868	10145432	10146004	10148783	10148898	208,222,271	5,3,5			244,228,279	12,12,15	0.948,0.97,0.959		0.899,0.892,0.89			0.065					0.000415442	0.0331747
7	ENSGALG00000008747	ITGA8	chr2	+	20414058	20414196	20412818	20412973	20414673	20414741	151,167,288	5,0,3			254,280,342	12,10,18	0.927,1.0,0.976		0.899,0.922,0.889			0.064					8.13584e-05	0.00955812
7	ENSGALG00000003081	SUCO	chr8	-	4512663	4512804	4512338	4512486	4515771	4515917	285,307,317	1,1,9			263,306,292	7,9,19	0.992,0.992,0.936		0.94,0.934,0.864			0.061					8.90503e-05	0.0101949
7	ENSGALG00000028807	AP1AR	chr4	-	57562470	57562569	57559644	57559706	57563369	57563466	80,128,119	1,0,1			108,115,129	1,10,4	0.976,1.0,0.984		0.982,0.852,0.942			0.061					0.000138725	0.0144113
7	ENSGALG00000009915	EML4	chr3	+	23756319	23756352	23755859	23755885	23767163	23767287	190,171,194	1,2,0			160,152,210	6,17,4	0.993,0.985,1.0		0.952,0.871,0.975			0.06					6.94673e-07	0.000169432
7	ENSGALG00000030542	SEMA6D	chr10	+	9905700	9905757	9905290	9905352	9909841	9911145	123,114,191	4,1,2			129,123,136	2,16,6	0.951,0.986,0.984		0.976,0.83,0.935			0.06					0.000445632	0.0347206
7	ENSGALG00000040224	TIRAP	chr24	+	416157	416310	415561	415654	417247	417328	199,180,134	0,1,1			134,127,172	1,10,2	1.0,0.986,0.981		0.981,0.834,0.971			0.06					0.00028477	0.0247673
7	ENSGALG00000017246	ME3	chr1	+	188983130	188983264	188917282	188917477	188984241	188984391	130,139,144	0,1,2			171,172,158	3,9,5	1.0,0.983,0.969		0.961,0.891,0.931			0.056					0.000341721	0.0286115
7	ENSGALG00000005125	LSM14B	chr20	+	7918737	7918854	7918146	7918282	7920658	7920829	287,284,310	4,1,2			252,236,357	12,2,18	0.971,0.992,0.986		0.906,0.982,0.901			0.053					6.45569e-06	0.00120716
7	ENSGALG00000003781	SUN1	chr14	+	2164614	2164725	2164214	2164298	2166843	2166937	114,109,125	1,0,2			122,151,162	2,10,4	0.982,1.0,0.967		0.967,0.877,0.95			0.052					0.000615265	0.0442498
7	ENSGALG00000006916	GDE1	chr14	-	8569019	8569112	8568182	8568394	8570289	8570395	232,315,294	1,1,4			282,209,232	6,10,8	0.992,0.994,0.974		0.961,0.915,0.938			0.049					4.39628e-05	0.00575145
7	ENSGALG00000007766	KIAA1217	chr2	-	16945337	16945457	16939544	16939667	16949269	16949416	156,178,221	2,0,2			191,159,214	0,8,9	0.973,1.0,0.98		1.0,0.9,0.915			0.046					0.000621255	0.0444585
7	ENSGALG00000030185	PTDSS1	chr2	+	127413768	127413920	127410620	127410779	127415400	127415542	218,213,223	1,1,1			211,211,234	2,8,6	0.989,0.988,0.989		0.977,0.913,0.939			0.046					0.000430025	0.0338573
7	ENSGALG00000009364	PRKCI	chr9	-	19903829	19903915	19902406	19902547	19905074	19905125	161,186,218	0,3,1			167,177,185	5,3,9	1.0,0.971,0.992		0.947,0.969,0.917			0.043					0.000528037	0.039381
7	ENSGALG00000010517	TCTN3	chr6	+	35362700	35362809	35362247	35362375	35362884	35363007	566,625,579	18,14,12			557,536,655	30,24,31	0.938,0.955,0.958		0.899,0.914,0.91			0.043					0.000643302	0.0453879
7	ENSGALG00000005707	IFT20	chr19	-	9326917	9327003	9326009	9326113	9327186	9327381	582,584,670	5,5,13			694,576,759	17,8,46	0.984,0.984,0.965		0.956,0.975,0.899			0.034					1.23693e-05	0.00204936
7	ENSGALG00000032092	PPP4R1	chr2	+	98717723	98717766	98710926	98711062	98719299	98719406	5,19,3	83,137,117			1,3,3	119,80,130	0.04,0.088,0.018		0.006,0.026,0.016			0.033					0.000199081	0.0189288
7	ENSGALG00000002765	NBR1	chr27	+	5603073	5603280	5602461	5602626	5604563	5604723	1499,1409,1564	12,12,14			1111,968,1350	25,15,23	0.976,0.975,0.973		0.935,0.955,0.95			0.028					0.000368133	0.0302583
7	ENSGALG00000007070	OTOA	chr14	+	8808179	8808315	8807894	8807968	8810246	8810437	2371,2611,3686	46,40,64			3720,3824,5937	127,75,157	0.956,0.965,0.961		0.925,0.956,0.941			0.02					0.000648112	0.0454469
7	ENSGALG00000015770	APP	chr1	-	102685008	102685176	102670451	102670585	102695063	102695266	6425,5913,7624	78,112,129			7583,6186,9993	155,195,200	0.968,0.952,0.957		0.948,0.922,0.949			0.019					0.000324701	0.0273908
7	ENSGALG00000002546	COL5A1	chr17	+	8030219	8030288	8028913	8029026	8033864	8034098	5200,4765,5322	75,66,70			3790,3300,4428	36,27,24	0.976,0.977,0.978		0.984,0.986,0.991			-0.01					4.40862e-05	0.00575145
7	ENSGALG00000013990	RPS12	chr3	-	56965558	56965610	56964992	56965109	56965748	56965780	4094,3949,4234	40,81,56			3901,4183,5099	34,34,28	0.985,0.97,0.98		0.987,0.988,0.992			-0.011					5.93901e-06	0.00112937
7	ENSGALG00000034948	UAP1L1	chr17	-	849303	849444	847699	847885	854715	854920	933,919,838	21,12,9			682,577,725	3,4,4	0.949,0.969,0.975		0.99,0.984,0.987			-0.023					0.000371158	0.0303957
7	ENSGALG00000004048	PTPRS	chr28	+	4717751	4717778	4717252	4717315	4719565	4719683	0,3,3	298,305,344			10,14,14	284,302,377	0.0,0.008,0.007		0.027,0.035,0.028			-0.025					1.23484e-05	0.00204936
7	ENSGALG00000015355	CD47	chr1	-	87439296	87439321	87434455	87436836	87441551	87441583	11,18,15	532,526,610			26,27,32	474,408,553	0.016,0.027,0.019		0.042,0.05,0.044			-0.025					4.47134e-05	0.00579957
7	ENSGALG00000015355	CD47	chr1	-	87438647	87438675	87434455	87436836	87441551	87441583	11,10,20	532,526,610			31,23,35	474,408,553	0.016,0.015,0.025		0.049,0.042,0.047			-0.027					3.24063e-06	0.000667125
7	ENSGALG00000003189	NFYC	chr23	+	4952839	4952947	4949235	4949373	4953647	4953707	708,802,944	14,33,37			884,1044,1236	11,22,23	0.96,0.921,0.925		0.975,0.958,0.963			-0.03					0.000547867	0.0404394
7	ENSGALG00000007796	BCAS1	chr20	+	12619933	12619999	12616534	12616699	12622506	12622776	89,53,81	431,534,628			155,129,228	724,835,846	0.111,0.056,0.072		0.114,0.085,0.14			-0.033					0.000558632	0.0409645
7	ENSGALG00000013605	LRRC16A	chr2	-	90286715	90286727	90284287	90284369	90288794	90288864	2,3,5	189,197,162			12,11,12	171,155,252	0.009,0.013,0.027		0.059,0.06,0.041			-0.037					0.000132254	0.0140728
7	ENSGALG00000005180	COL11A1	chr8	+	11224992	11225109	11211590	11211719	11225740	11225836	19117,17475,18180	995,1210,910			10198,8027,9518	366,320,294	0.899,0.869,0.902		0.928,0.92,0.937			-0.038					1.61785e-07	4.84039e-05
7	ENSGALG00000005646	TSC2	chr14	+	6328338	6328407	6327003	6327219	6330292	6330453	18,19,19	196,171,214			20,24,54	169,147,197	0.052,0.062,0.05		0.065,0.088,0.14			-0.043					0.000441434	0.0345134
7	ENSGALG00000030055	RIPOR1	chr11	+	1155804	1155945	1155501	1155631	1156546	1157359	24,14,19	223,259,260			49,29,46	206,157,261	0.043,0.022,0.029		0.09,0.071,0.068			-0.045					1.49855e-07	4.54405e-05
7	ENSGALG00000034948	UAP1L1	chr17	-	850390	850587	847699	847885	854715	854920	509,543,573	21,12,9			426,312,505	3,4,4	0.891,0.938,0.955		0.98,0.963,0.977			-0.045					0.000241631	0.0219512
7	ENSGALG00000023950	NA	chr26	+	2660822	2661008	2660508	2660691	2661167	2661261	513,429,499	8,12,24			526,346,491	3,4,8	0.957,0.926,0.879		0.984,0.968,0.955			-0.048					0.00022487	0.0210244
7	ENSGALG00000008542	ADD3	chr6	+	25825944	25826040	25824756	25824880	25827242	25827920	361,317,539	1707,1612,1874			436,357,686	1403,978,1603	0.097,0.091,0.128		0.137,0.157,0.179			-0.052					6.56248e-07	0.000161819
7	ENSGALG00000010680	TTC7B	chr5	-	44127368	44127392	44114935	44115014	44127798	44127920	0,1,0	54,58,59			0,9,3	40,50,53	0.0,0.014,0.0		0.0,0.127,0.044			-0.052					0.000588156	0.042573
7	ENSGALG00000015808	SLC35A1	chr3	-	76731916	76732076	76731407	76731560	76738837	76739015	199,168,159	4,3,6			180,168,243	1,0,1	0.95,0.956,0.911		0.986,1.0,0.989			-0.053					0.000555845	0.0408938
7	ENSGALG00000026981	NHSL1	chr3	+	54531755	54531807	54531227	54531357	54534870	54534897	3,0,4	51,55,98			17,3,19	111,60,117	0.037,0.0,0.026		0.092,0.032,0.097			-0.053					3.73565e-05	0.00511123
7	ENSGALG00000011645	CLASP1	chr7	-	26305220	26305244	26298481	26298589	26306877	26307048	0,0,0	80,79,60			5,5,6	66,75,75	0.0,0.0,0.0		0.058,0.051,0.061			-0.057					5.03984e-05	0.00642551
7	ENSGALG00000001774	NEO1	chr10	+	1922413	1922446	1921542	1921737	1925722	1925791	31,29,24	441,371,438			47,30,63	344,187,336	0.05,0.056,0.04		0.093,0.108,0.124			-0.06					9.70646e-08	3.11147e-05
7	ENSGALG00000041505	NA	chr17	+	6681377	6681566	6680607	6680690	6681705	6681900	605,559,592	22,25,26			563,543,805	13,10,8	0.905,0.886,0.887		0.937,0.949,0.972			-0.06					1.60382e-05	0.00249917
7	ENSGALG00000004108	CCAR1	chr6	+	10750353	10750564	10748515	10748629	10751370	10751454	165,168,159	3,5,4			209,164,275	0,1,1	0.946,0.915,0.927		1.0,0.981,0.989			-0.061					0.000390132	0.0316035
7	ENSGALG00000031390	STAU2	chr2	-	118288675	118288789	118227845	118227934	118307126	118307434	855,931,988	130,111,116			828,726,1057	76,57,89	0.755,0.797,0.799		0.836,0.856,0.847			-0.063					0.000526943	0.039381
7	ENSGALG00000012281	PLA2G6	chr1	+	51027718	51027869	51027043	51027207	51028040	51028177	116,159,177	4,6,9			154,230,281	2,5,0	0.92,0.913,0.887		0.968,0.948,1.0			-0.065					0.000461097	0.0356778
7	ENSGALG00000010733	CEP170	chr3	+	35404820	35404871	35399696	35401493	35406495	35406730	2,6,2	88,76,82			7,15,16	80,74,85	0.015,0.05,0.016		0.055,0.118,0.111			-0.068					1.76506e-05	0.00273146
7	ENSGALG00000003578	FN1	chr7	-	4402072	4402342	4400343	4400531	4403832	4403946	1682,1291,1436	869,828,788			2267,1744,2036	901,777,848	0.343,0.296,0.33		0.405,0.378,0.394			-0.069					0.000701424	0.0487284
7	ENSGALG00000012339	ATL1	chr5	+	58023924	58023939	58022039	58022471	58024628	58025515	10,8,10	153,151,172			13,46,23	164,158,200	0.054,0.044,0.048		0.064,0.202,0.091			-0.07					7.26107e-05	0.00871289
7	ENSGALG00000001711	PPCDC	chr10	-	2308678	2308827	2302430	2302526	2311357	2311480	96,82,119	1,8,2			111,103,127	1,0,1	0.975,0.805,0.96		0.978,1.0,0.981			-0.073					0.00062213	0.0444585
7	ENSGALG00000015656	NA	chrZ	+	65832498	65832537	65830122	65830301	65836616	65836709	4,6,28	207,206,237			24,8,61	132,124,203	0.014,0.021,0.078		0.116,0.044,0.178			-0.075					1.72436e-07	5.02137e-05
7	ENSGALG00000005631	TRPM2	chr9	-	5203295	5203462	5202824	5203005	5203651	5203832	307,388,236	29,13,24			202,577,178	8,12,9	0.799,0.918,0.786		0.904,0.947,0.881			-0.076					0.000535633	0.0397982
7	ENSGALG00000035804	SQSTM1	chr13	-	13465428	13465518	13464681	13464926	13465967	13466124	590,721,858	88,96,111			890,882,1339	72,67,106	0.779,0.798,0.803		0.867,0.874,0.869			-0.077					6.68863e-06	0.00123576
7	ENSGALG00000003429	PBX1	chr8	-	5229212	5229325	5227683	5227773	5235923	5236083	217,277,210	212,242,249			333,321,505	241,246,311	0.325,0.35,0.284		0.393,0.38,0.433			-0.082					0.000698108	0.0486486
7	ENSGALG00000004004	PHKB	chr11	-	7694874	7694892	7693134	7693224	7698521	7698634	0,1,8	53,64,69			4,10,13	56,58,56	0.0,0.013,0.089		0.057,0.127,0.164			-0.082					0.000722214	0.0498639
7	ENSGALG00000024034	PI4KB	chr25	-	2718247	2718292	2715256	2715484	2722181	2723145	31,37,65	116,167,209			57,50,126	153,116,225	0.156,0.133,0.177		0.204,0.229,0.279			-0.082					0.000257715	0.0230393
7	ENSGALG00000043373	ARVCF	chr15	-	1067182	1067296	1064141	1065786	1069814	1069906	45,49,53	236,235,272			74,88,152	211,257,250	0.082,0.089,0.083		0.141,0.138,0.221			-0.082					6.39744e-08	2.08047e-05
7	ENSGALG00000004980	kcnma1	chr6	+	13691938	13691950	13688391	13688460	13698123	13698210	0,0,0	38,67,49			2,5,6	36,42,45	0.0,0.0,0.0		0.047,0.096,0.106			-0.083					2.10678e-05	0.0031516
7	ENSGALG00000003284	CRLF3	chr18	-	6694031	6694239	6685644	6685757	6695524	6695667	86,127,141	7,3,3			147,112,140	1,1,1	0.8,0.932,0.938		0.979,0.973,0.978			-0.087					0.000426519	0.0338186
7	ENSGALG00000000830	EMSY	chr1	-	193764314	193764464	193762646	193762820	193766587	193766917	10,16,21	70,74,95			33,25,36	60,58,76	0.054,0.08,0.081		0.18,0.147,0.159			-0.09					1.81484e-05	0.00278925
7	ENSGALG00000008926	CADPS2	chr1	+	22752755	22752776	22750456	22750580	22764217	22764321	0,0,1	15,15,26			2,4,4	24,25,22	0.0,0.0,0.031		0.064,0.117,0.131			-0.094					0.00057673	0.042017
7	ENSGALG00000042400	CASK	chr1	+	111960183	111960252	111954189	111954258	111961590	111961626	62,56,54	145,150,199			93,76,130	120,174,187	0.202,0.181,0.138		0.314,0.205,0.291			-0.096					0.000186306	0.0179301
7	ENSGALG00000041821	NAA25	chr15	-	6327106	6327350	6326417	6326483	6327645	6327771	113,74,87	2,4,3			125,116,147	0,0,1	0.943,0.843,0.894		1.0,1.0,0.977			-0.099					0.000414964	0.0331747
7	ENSGALG00000007766	KIAA1217	chr2	-	16940098	16941778	16939544	16939667	16945337	16945457	359,286,434	63,66,86			480,428,592	60,48,72	0.243,0.196,0.221		0.31,0.334,0.316			-0.1					0.000163346	0.0163631
7	ENSGALG00000004108	CCAR1	chr6	+	10750353	10750564	10749472	10749639	10751370	10751454	293,298,267	20,25,24			369,274,428	10,7,23	0.825,0.793,0.782		0.922,0.926,0.857			-0.102					0.000262788	0.0233072
7	ENSGALG00000014683	PEX5	chr1	+	77442955	77443121	77442598	77442814	77443305	77443463	273,298,258	26,37,30			288,230,332	16,10,21	0.798,0.752,0.764		0.871,0.896,0.856			-0.103					0.000257648	0.0230393
7	ENSGALG00000039786	FGFR1	chr22	-	2365420	2365684	2364592	2364676	2371192	2371337	1252,1041,968	964,972,952			1067,679,1092	553,363,601	0.263,0.227,0.218		0.346,0.339,0.333			-0.103					2.48421e-08	9.13824e-06
7	ENSGALG00000043240	ARPP21	chr2	+	45616743	45616803	45615156	45615235	45617738	45617879	27,37,49	4,2,3			41,43,22	0,1,0	0.808,0.92,0.911		1.0,0.964,1.0			-0.108					0.000645249	0.0453879
7	ENSGALG00000008444	NA	chr1	+	1201058	1201302	1198474	1198529	1202381	1202530	60,79,74	1,6,3			117,89,120	2,0,0	0.946,0.793,0.878		0.944,1.0,1.0			-0.109					0.000142073	0.0146087
7	ENSGALG00000002645	NA	chr15	-	3357177	3357298	3355620	3355738	3358816	3358928	203,107,204	20,17,8			282,171,273	8,5,7	0.821,0.74,0.92		0.941,0.939,0.946			-0.115					5.95803e-05	0.00755323
7	ENSGALG00000006439	ARHGEF6	chr4	-	4405947	4405968	4404877	4404971	4408188	4408314	108,124,135	153,170,169			99,108,143	80,108,99	0.368,0.376,0.398		0.506,0.452,0.544			-0.12					0.00037649	0.0307202
7	ENSGALG00000015107	PIP5K1B	chrZ	+	34534826	34534979	34523460	34523591	34544993	34545205	42,43,41	4,1,3			36,40,55	0,0,1	0.806,0.944,0.844		1.0,1.0,0.956			-0.121					0.000636153	0.0451464
7	ENSGALG00000007302	ATXN7	chr12	+	13598605	13598710	13578151	13578220	13623060	13623319	64,68,72	8,9,3			57,69,68	2,0,2	0.796,0.787,0.921		0.933,1.0,0.943			-0.124					0.000157126	0.0158818
7	ENSGALG00000026846	JMJD7	chr5	+	25136773	25136933	25135755	25135832	25138452	25138830	74,99,76	6,5,10			81,104,116	4,1,1	0.826,0.884,0.745		0.886,0.976,0.978			-0.128					0.000261685	0.0233014
7	ENSGALG00000007547	ABI1	chr2	+	16085181	16085262	16084315	16084416	16086910	16087087	95,135,162	176,137,147			181,188,283	136,106,196	0.23,0.353,0.378		0.424,0.495,0.444			-0.134					0.000345146	0.0287908
7	ENSGALG00000005294	PPFIBP2	chr5	+	7385506	7385539	7384208	7384317	7387169	7387231	83,131,137	468,473,558			171,134,148	314,234,304	0.118,0.172,0.156		0.291,0.301,0.268			-0.138					1.02551e-12	8.21839e-10
7	ENSGALG00000016281	DMD	chr1	+	115445949	115445988	115445056	115445193	115451538	115451604	76,124,104	44,35,33			116,194,166	29,29,24	0.554,0.718,0.694		0.742,0.828,0.833			-0.146					0.000528263	0.039381
7	ENSGALG00000020249	RAPGEF2	chr4	+	22300864	22300882	22298066	22298234	22335648	22335780	8,8,9	46,61,78			12,21,45	48,54,77	0.128,0.1,0.089		0.175,0.248,0.331			-0.146					2.31597e-05	0.00341895
7	ENSGALG00000004088	FNBP1	chr17	-	6211672	6211687	6208163	6208273	6219535	6219718	16,45,34	97,97,110			48,52,72	106,69,99	0.125,0.287,0.212		0.283,0.396,0.387			-0.147					0.000637791	0.0451464
7	ENSGALG00000013778	EXOC1	chr4	-	65376934	65376979	65375596	65375760	65380345	65380451	9,23,7	43,69,73			19,39,35	59,57,50	0.126,0.187,0.062		0.182,0.321,0.326			-0.151					0.00013707	0.0143056
7	ENSGALG00000042396	SLC12A7	chr2	+	55690556	55690673	55687328	55687436	55692413	55692595	31,35,31	52,43,42			67,39,74	43,32,47	0.216,0.273,0.254		0.418,0.36,0.42			-0.152					0.000133115	0.0140895
7	ENSGALG00000015846	SNAP91	chr3	+	77966758	77966842	77966208	77966280	77967754	77967838	28,83,36	8,29,11			116,184,198	16,29,27	0.655,0.609,0.64		0.798,0.775,0.799			-0.156					0.000502298	0.038207
7	ENSGALG00000032889	RBFOX3	chr18	+	9832004	9832058	9810057	9810101	9833322	9833383	14,18,29	2,1,5			14,10,15	0,0,0	0.82,0.921,0.79		1.0,1.0,1.0			-0.156					0.000131465	0.0140728
7	ENSGALG00000004529	VPS29	chr15	-	5985913	5985925	5983935	5984127	5986336	5986374	111,79,112	146,106,131			128,113,165	93,81,92	0.404,0.4,0.433		0.551,0.555,0.616			-0.162					1.39174e-06	0.000312292
7	ENSGALG00000036447	A2ML1	chr1	+	76110600	76110691	76110105	76110226	76111125	76111194	15,14,22	2,3,5			8,16,15	1,0,1	0.797,0.71,0.697		0.807,1.0,0.887			-0.163					0.000564704	0.0412749
7	ENSGALG00000015307	ABI3BP	chr1	-	85024306	85024381	85022460	85022535	85026364	85026439	26,51,79	1,11,15			40,61,65	0,2,1	0.937,0.726,0.751		1.0,0.946,0.974			-0.169					5.12894e-07	0.000132707
7	ENSGALG00000038041	PHF14	chr2	+	26214269	26214383	26193479	26193597	26248427	26248502	37,29,19	52,65,47			30,39,52	27,35,32	0.25,0.173,0.159		0.342,0.342,0.432			-0.178					2.52869e-05	0.0036845
7	ENSGALG00000013846	ARFGEF3	chr3	-	54574968	54574977	54571738	54572963	54576126	54576257	0,0,0	5,21,11			4,3,6	12,26,20	0.0,0.0,0.0		0.234,0.096,0.216			-0.182					4.54691e-06	0.000887202
7	ENSGALG00000011528	NA	chr5	+	50546077	50546144	50541431	50541562	50547501	50547567	67,70,105	109,139,127			123,95,178	97,65,112	0.269,0.232,0.331		0.432,0.467,0.488			-0.185					3.80608e-08	1.31392e-05
7	ENSGALG00000005294	PPFIBP2	chr5	+	7392534	7392576	7390920	7390981	7393793	7393938	105,139,166	130,142,124			146,154,218	98,59,77	0.363,0.408,0.485		0.512,0.648,0.666			-0.19					3.90605e-05	0.00527999
7	ENSGALG00000031313	NA	chr10	-	1537343	1537406	1536607	1536685	1537508	1537658	37,44,36	10,12,11			60,42,93	4,5,7	0.694,0.692,0.668		0.902,0.837,0.891			-0.192					8.85569e-05	0.0101904
7	ENSGALG00000035482	SEC24B	chr4	-	37571331	37571436	37568319	37568400	37576334	37576520	64,74,90	22,27,45			73,75,127	14,15,13	0.587,0.572,0.494		0.718,0.709,0.827			-0.2					2.71267e-05	0.00387908
7	ENSGALG00000015596	MAP3K7	chr3	+	75383713	75383794	75380988	75381148	75391348	75391413	102,120,145	190,202,171			230,200,343	160,147,171	0.229,0.247,0.319		0.443,0.429,0.526			-0.201					6.94339e-11	3.70959e-08
7	ENSGALG00000015307	ABI3BP	chr1	-	85030996	85031071	85029680	85029755	85034151	85034232	26,55,39	8,5,10			11,45,19	1,1,0	0.65,0.863,0.69		0.863,0.963,1.0			-0.208					5.12185e-06	0.000990769
7	ENSGALG00000029198	YDJC	chr15	-	366438	366598	365457	365557	374889	375053	23,37,34	3,2,5			30,33,44	0,0,0	0.747,0.877,0.723		1.0,1.0,1.0			-0.218					1.8413e-06	0.000409078
7	ENSGALG00000017462	FNIP1	chr13	-	16694773	16694857	16693754	16693826	16697012	16697104	20,19,37	48,48,45			43,35,103	50,23,44	0.185,0.177,0.309		0.319,0.453,0.56			-0.22					0.000237247	0.0217289
7	ENSGALG00000004502	KIF19	chr18	+	9211967	9212093	9211282	9211393	9212165	9212342	46,24,56	8,4,4			99,58,100	0,0,1	0.718,0.726,0.861		1.0,1.0,0.978			-0.224					8.22031e-09	3.29385e-06
7	ENSGALG00000015307	ABI3BP	chr1	-	85024306	85024381	85021728	85021803	85026364	85026439	6,1,6	3,0,3			2,5,3	0,1,0	0.533,1.0,0.533		1.0,0.741,1.0			-0.225					0.000121026	0.0133779
7	ENSGALG00000009645	ESRRG	chr3	+	20136451	20136550	19997178	19997408	20141602	20141661	3,3,1	16,9,24			4,11,20	5,10,18	0.086,0.143,0.021		0.287,0.356,0.358			-0.25					6.36778e-07	0.000158763
7	ENSGALG00000015006	MAB21L3	chr1	-	80317414	80317706	80314921	80315103	80321733	80321874	22,17,18	4,1,2			32,21,35	0,1,0	0.584,0.813,0.697		1.0,0.843,1.0			-0.25					6.25722e-05	0.00788797
7	ENSGALG00000041193	NFYB	chr1	+	54685731	54685822	54682342	54682401	54689282	54689376	41,24,20	8,4,5			21,31,28	1,0,0	0.729,0.759,0.677		0.917,1.0,1.0			-0.251					1.74547e-07	5.02137e-05
7	ENSGALG00000000652	ACOT7	chr21	+	606482	606497	606045	606160	606743	606830	33,87,51	108,85,127			168,242,226	162,93,174	0.21,0.471,0.259		0.474,0.694,0.53			-0.253					0.000167376	0.0164726
7	ENSGALG00000026159	PDLIM7	chr13	-	10165810	10165956	10158785	10158844	10168270	10168301	17,10,12	4,2,2			6,9,23	0,0,2	0.633,0.67,0.709		1.0,1.0,0.824			-0.271					0.00057977	0.0421018
7	ENSGALG00000010226	MUTYH	chr8	-	21105706	21105851	21105158	21105344	21106244	21106303	9,4,5	4,5,0			5,3,5	0,1,0	0.479,0.246,1.0		1.0,0.55,1.0			-0.275					0.000127167	0.0139265
7	ENSGALG00000003920	OCRL	chr4	-	1668164	1668188	1666181	1666301	1671576	1671812	24,20,35	44,43,47			53,67,75	26,27,40	0.305,0.273,0.375		0.622,0.667,0.602			-0.313					6.85665e-10	3.27354e-07
7	ENSGALG00000023036	FRMPD1	chrZ	+	81568073	81568221	81567474	81567657	81568899	81569712	5,13,7	3,3,2			13,30,16	1,0,2	0.402,0.636,0.585		0.84,1.0,0.763			-0.327					0.000668412	0.0467243
7	ENSGALG00000015846	SNAP91	chr3	+	77959646	77959817	77955562	77955663	77966023	77966101	12,19,13	3,9,17			23,50,40	2,3,7	0.596,0.438,0.22		0.809,0.86,0.678			-0.364					0.00016024	0.0161238
7	ENSGALG00000015442	FSD1L	chrZ	+	55020314	55020337	55017025	55017127	55022603	55022725	5,14,40	24,31,20			35,61,63	19,14,17	0.145,0.269,0.619		0.6,0.78,0.751			-0.366					0.000348377	0.0289527
7	ENSGALG00000015017	NA	chr3	+	65970758	65970816	65967316	65967369	65971097	65971213	9,5,11	3,5,3			16,26,20	0,0,2	0.655,0.388,0.699		1.0,1.0,0.864			-0.374					2.51499e-06	0.000532395
7	ENSGALG00000037816	NA	chr4	-	11257119	11257269	11254519	11254660	11259151	11259288	4,12,18	15,17,11			30,46,63	13,11,9	0.096,0.22,0.396		0.48,0.626,0.737			-0.377					2.15501e-05	0.0032024
7	ENSGALG00000031647	NA	chr11	-	646293	646386	645589	645712	646642	646827	5,8,9	3,2,2			21,14,32	0,0,0	0.463,0.675,0.7		1.0,1.0,1.0			-0.387					2.77396e-06	0.000576342
7	ENSGALG00000014218	PHF21B	chr1	-	70002006	70002029	70000473	70000632	70005167	70005222	0,2,0	4,3,2			1,3,5	5,1,2	0.0,0.351,0.0		0.14,0.709,0.67			-0.389					0.000637011	0.0451464
7	ENSGALG00000032790	SCRIB	chr2	-	149367592	149367649	149364488	149364572	149367908	149368028	4,8,9	5,6,10			9,14,23	5,0,1	0.338,0.459,0.364		0.534,1.0,0.936			-0.436					0.00015391	0.0156271
7	ENSGALG00000040256	RIMS2	chr2	+	130373970	130374036	130366253	130366370	130389470	130389580	2,4,7	6,4,2			20,13,16	1,3,1	0.167,0.376,0.678		0.923,0.723,0.906			-0.444					0.000283607	0.0247621
7	ENSGALG00000012004	PRSS12	chr4	+	55370837	55371036	55370141	55370186	55379666	55379805	0,4,6	3,0,2			1,1,1	0,0,0	0.0,1.0,0.501		1.0,1.0,1.0			-0.5					4.01218e-05	0.00535888
7	ENSGALG00000035051	NA	chr1	-	50497585	50497745	50495303	50495619	50511876	50511974	28,26,19	14,7,9			3,5,10	0,0,0	0.435,0.588,0.448		1.0,1.0,1.0			-0.51					3.88163e-08	1.3197e-05
7	ENSGALG00000044731	NA	chr31	+	21011	21146	20280	20515	21300	21338	2,1,8	4,4,4			1,2,10	1,0,0	0.175,0.096,0.46		0.299,1.0,1.0			-0.523					1.22808e-05	0.00204936
7	ENSGALG00000028512	LCOR	chr6	-	22457254	22457320	22449204	22449337	22485106	22485273	0,2,3	3,2,0			2,2,1	0,0,0	0.0,0.376,1.0		1.0,1.0,1.0			-0.541					8.4758e-05	0.00980353
7	ENSGALG00000015846	SNAP91	chr3	+	77959486	77959501	77955562	77955663	77966023	77966101	0,7,1	3,9,17			6,14,10	2,3,7	0.0,0.403,0.049		0.723,0.802,0.554			-0.542					3.43298e-05	0.0047551
7	ENSGALG00000015846	SNAP91	chr3	+	77959486	77959501	77955562	77955663	77964927	77965035	0,8,1	3,0,2			8,22,19	0,0,1	0.0,1.0,0.303		1.0,1.0,0.943			-0.547					0.000449319	0.0348868
7	ENSGALG00000029261	RTN4	chr3	+	2555449	2555519	2513750	2514266	2557480	2557539	1,0,4	4,2,3			7,3,2	2,0,0	0.128,0.0,0.44		0.673,1.0,1.0			-0.702					7.10241e-06	0.0012957
