# Supplementary material for: Position Specific Alternative Splicing and Gene Expression Profiles Along the Tonotopic Axis of Chick Cochlea
Source: Front Mol Biosci. 2021 Sep 8;8:726976. doi: 10.3389/fmolb.2021.726976 (PMC8456117; doi:10.3389/fmolb.2021.726976)
Supplement: Supplementary file 5 [file Table1.XLSX]

## Sheet: Up-trend
geneID	geneSymbol	avgFPKM-C.Base	avgFPKM-C.Mid	avgFPKM-C.Apex	FC_M/B	FC_A/M	FC_A/B	slope(CTRL(A-B)/B)
ENSGALG00000000112	PLP1	290.63	482.522	465.583	1.66026	0.964895	1.60198	0.601979
ENSGALG00000000154	DENND2D	3.63928	6.46879	7.74292	1.77749	1.19697	2.1276	1.1276
ENSGALG00000000226	TMEM9	3.48683	7.53394	9.53814	2.16068	1.26602	2.73547	1.73547
ENSGALG00000000309	LAD1	2.08461	3.41787	3.35407	1.63958	0.981333	1.60897	0.608972
ENSGALG00000000364	STC1	8.91494	9.09517	15.2097	1.02022	1.67229	1.7061	0.706096
ENSGALG00000000378	SLC25A37	2.47113	3.26874	7.67585	1.32277	2.34826	3.10621	2.10621
ENSGALG00000000379	-	3.44051	5.35869	6.03358	1.55753	1.12594	1.75369	0.753688
ENSGALG00000000441	KCNA10	0.285266	1.6631	2.73026	5.83002	1.64167	9.57095	8.57095
ENSGALG00000000451	MEIG1	0.241169	0.347434	1.08287	1.44062	3.11678	4.4901	3.4901
ENSGALG00000000458	TMPRSS9	13.7274	34.1259	44.6919	2.48597	1.30962	3.25567	2.25567
ENSGALG00000000558	SLC1A6	2.13632	2.53199	5.86783	1.18521	2.31748	2.7467	1.7467
ENSGALG00000000568	LGR6	0.27993	1.05122	1.73744	3.75528	1.65279	6.20671	5.20671
ENSGALG00000000583	SOX13	15.8508	25.2515	26.7373	1.59307	1.05884	1.68681	0.686809
ENSGALG00000000619	ANGPTL4	6.80849	8.5018	11.089	1.24871	1.30431	1.6287	0.628696
ENSGALG00000000632	CHTF8	1.06292	1.56374	1.91365	1.47117	1.22376	1.80036	0.800364
ENSGALG00000000639	LRRN2	0.89344	1.54089	1.58899	1.72467	1.03122	1.7785	0.778504
ENSGALG00000000645	ESPN	16.2564	44.3286	67.4036	2.72684	1.52055	4.14628	3.14628
ENSGALG00000000652	ACOT7	27.9394	53.225	52.3604	1.90502	0.983755	1.87407	0.874069
ENSGALG00000000653	CNTN2	0.714755	2.86566	3.71715	4.00929	1.29714	5.2006	4.2006
ENSGALG00000000681	PAK1	6.67145	13.7998	14.435	2.06849	1.04603	2.1637	1.1637
ENSGALG00000000695	MFSD4A	4.50772	7.01344	8.25819	1.55587	1.17748	1.83201	0.832008
ENSGALG00000000769	RAB7B	5.21361	7.41783	8.23957	1.42278	1.11078	1.5804	0.580397
ENSGALG00000000806	LINGO3	1.30055	1.24045	2.48129	0.953789	2.00032	1.90788	0.907885
ENSGALG00000000893	TAT	1.68935	2.88386	3.33126	1.70708	1.15514	1.97191	0.971914
ENSGALG00000000901	CHST4	0.781753	1.80319	2.83972	2.30659	1.57483	3.6325	2.6325
ENSGALG00000000909	GFAP	6.08145	13.7135	13.3267	2.25497	0.971797	2.19137	1.19137
ENSGALG00000000918	-	2.2088	3.11889	3.5102	1.41203	1.12546	1.58919	0.589186
ENSGALG00000000920	CGN	19.1604	30.0067	30.8765	1.56607	1.02899	1.61147	0.611472
ENSGALG00000000949	HBEGF	4.8719	6.69555	10.2761	1.37432	1.53477	2.10927	1.10927
ENSGALG00000001035	-	1.06873	3.13898	4.16187	2.93712	1.32587	3.89423	2.89423
ENSGALG00000001081	TTC34	1.42091	3.69697	4.85807	2.60184	1.31407	3.419	2.419
ENSGALG00000001084	ATP8B3	0.966672	1.53578	3.12805	1.58873	2.03678	3.23589	2.23589
ENSGALG00000001111	DNAH9	0.219839	0.462921	1.05304	2.10572	2.27476	4.79003	3.79003
ENSGALG00000001115	MMEL1	13.7889	28.6459	28.1936	2.07746	0.984211	2.04465	1.04465
ENSGALG00000001122	CALN1	0.429616	0.885362	1.08244	2.06082	1.22259	2.51955	1.51955
ENSGALG00000001136	-	0.920129	1.77423	2.97093	1.92824	1.67449	3.22882	2.22882
ENSGALG00000001141	HES5	1.16725	6.46472	6.39767	5.5384	0.989628	5.48095	4.48095
ENSGALG00000001171	Sema6B	2.96812	7.17287	7.7464	2.41664	1.07996	2.60987	1.60987
ENSGALG00000001207	PLCH2	4.74311	7.77434	9.07769	1.63908	1.16765	1.91387	0.913867
ENSGALG00000001261	CFAP52	0.850843	2.84066	5.54028	3.33864	1.95035	6.51152	5.51152
ENSGALG00000001316	CPNE2	1.83847	2.36968	2.81964	1.28894	1.18988	1.53369	0.533686
ENSGALG00000001331	ST14	17.5165	26.1829	32.7829	1.49476	1.25208	1.87155	0.871549
ENSGALG00000001410	SPNS3	0.726711	1.08574	1.12327	1.49404	1.03457	1.54568	0.545684
ENSGALG00000001459	TNNC1	24.0772	46.8358	53.7225	1.94523	1.14704	2.23126	1.23126
ENSGALG00000001506	-	3.01441	3.68187	5.84833	1.22142	1.58841	1.94013	0.940128
ENSGALG00000001518	ZNF750	0.760098	1.0174	1.50172	1.33852	1.47603	1.97569	0.975688
ENSGALG00000001527	VWA1	41.1853	73.8962	81.3799	1.79424	1.10127	1.97594	0.975943
ENSGALG00000001534	-	1.31091	2.48212	3.99191	1.89343	1.60826	3.04513	2.04513
ENSGALG00000001558	MOV10	1.82616	2.26354	2.91608	1.23951	1.28828	1.59684	0.596835
ENSGALG00000001564	ATP2A3	7.53324	23.997	22.955	3.18548	0.956575	3.04716	2.04716
ENSGALG00000001604	-	11.4177	17.9741	19.8484	1.57423	1.10428	1.73839	0.738386
ENSGALG00000001605	PPM1J	4.26288	6.23435	7.45081	1.46247	1.19512	1.74783	0.747834
ENSGALG00000001606	INPP5B	35.1008	50.9416	72.6666	1.45129	1.42647	2.07022	1.07022
ENSGALG00000001608	UNC5D	0.575148	0.955122	1.29022	1.66065	1.35084	2.24328	1.24328
ENSGALG00000001611	B3GAT1	0.45144	2.79804	3.87414	6.19804	1.38459	8.58173	7.58173
ENSGALG00000001620	-	12.6158	21.7468	22.4338	1.72378	1.03159	1.77823	0.778233
ENSGALG00000001662	ATP10B	0.652286	1.14031	1.23963	1.74818	1.0871	1.90044	0.900443
ENSGALG00000001727	LZTS1	1.39819	2.40963	2.70796	1.72339	1.12381	1.93676	0.936763
ENSGALG00000001740	MGAT5B	4.22315	9.39593	9.896	2.22486	1.05322	2.34328	1.34328
ENSGALG00000001749	ACSBG2	12.1492	16.0221	20.5052	1.31878	1.27981	1.68779	0.687789
ENSGALG00000001826	WWC1	17.2031	22.3255	25.8077	1.29776	1.15597	1.50018	0.500175
ENSGALG00000001862	ST6GALNAC1	0.41879	0.644317	1.16754	1.53852	1.81206	2.78789	1.78789
ENSGALG00000001863	-	0.898264	1.2047	1.51557	1.34114	1.25805	1.68722	0.687224
ENSGALG00000001883	ST6GALNAC2	29.3428	51.8779	52.3365	1.76799	1.00884	1.78362	0.783623
ENSGALG00000001894	-	0.93542	3.08222	5.21111	3.29502	1.6907	5.57087	4.57087
ENSGALG00000001925	GNB1L	15.1393	19.9331	30.0242	1.31664	1.50625	1.98319	0.983194
ENSGALG00000001933	CORO2A	2.20917	3.99322	4.33973	1.80756	1.08677	1.96441	0.964412
ENSGALG00000001935	TTLL10	1.25441	4.85515	6.59887	3.87048	1.35915	5.26055	4.26055
ENSGALG00000001983	FNDC7	0.63935	1.79433	3.34554	2.80649	1.86451	5.23273	4.23273
ENSGALG00000001996	DNALI1	5.54271	7.3264	10.1982	1.32181	1.39198	1.83993	0.839932
ENSGALG00000002001	STXBP3	12.6687	14.9388	20.5891	1.17919	1.37823	1.6252	0.625199
ENSGALG00000002009	-	2.12106	2.9503	3.93302	1.39095	1.33309	1.85427	0.85427
ENSGALG00000002015	SNCG	12.6917	59.3925	59.0935	4.67964	0.994966	4.65608	3.65608
ENSGALG00000002090	GPSM2	14.0657	21.6474	32.6526	1.53902	1.50838	2.32143	1.32143
ENSGALG00000002142	DGKQ	3.43142	4.18186	6.07268	1.2187	1.45215	1.76973	0.769727
ENSGALG00000002152	GABRP	0.828756	0.992169	1.61256	1.19718	1.62529	1.94576	0.94576
ENSGALG00000002165	UNC13B	2.75867	4.36455	6.40388	1.58212	1.46725	2.32137	1.32137
ENSGALG00000002203	FGF-18	2.27833	2.81083	3.6303	1.23372	1.29154	1.5934	0.593403
ENSGALG00000002240	C3orf18	5.26143	8.35744	8.07597	1.58843	0.966321	1.53494	0.534937
ENSGALG00000002335	DOCK3	9.55773	18.9068	20.2038	1.97816	1.0686	2.11387	1.11387
ENSGALG00000002367	-	0.880565	1.36717	1.4622	1.5526	1.06951	1.66053	0.660528
ENSGALG00000002370	SH2D4B	2.38873	6.55405	10.4511	2.74374	1.5946	4.37518	3.37518
ENSGALG00000002389	ITGB4	8.51499	14.2853	16.676	1.67767	1.16735	1.95843	0.958433
ENSGALG00000002470	CYP27A1	14.4976	24.1734	26.5329	1.66741	1.09761	1.83016	0.830162
ENSGALG00000002525	RASGEF1A	7.19422	11.2671	11.2879	1.56613	1.00185	1.56903	0.569026
ENSGALG00000002551	CFAP70	2.9519	4.92728	5.7441	1.66919	1.16577	1.9459	0.945899
ENSGALG00000002577	-	10.6627	14.8401	57.7483	1.39177	3.89138	5.41592	4.41592
ENSGALG00000002579	RIMBP2	2.73154	6.65309	9.91364	2.43566	1.49008	3.62933	2.62933
ENSGALG00000002598	TPST1	34.338	38.0621	53.9325	1.10845	1.41696	1.57063	0.570634
ENSGALG00000002599	ARHGEF39	1.22442	1.79049	2.74194	1.46231	1.5314	2.23938	1.23938
ENSGALG00000002638	-	1.02242	1.4062	1.58571	1.37537	1.12765	1.55094	0.550937
ENSGALG00000002647	PLS1	2.25374	6.38921	12.4778	2.83493	1.95295	5.53647	4.53647
ENSGALG00000002675	SCUBE3	0.604097	1.11545	1.43118	1.84648	1.28305	2.36913	1.36913
ENSGALG00000002705	CISD1	35.5851	47.7737	54.3004	1.34252	1.13662	1.52593	0.525931
ENSGALG00000002728	SLC16A3	5.05748	9.54637	9.0897	1.88757	0.952163	1.79728	0.797278
ENSGALG00000002744	PCDH15	3.57503	5.37904	6.0609	1.50461	1.12676	1.69534	0.695342
ENSGALG00000002756	TMEM121	3.79871	4.27558	7.89097	1.12553	1.84559	2.07728	1.07728
ENSGALG00000002775	FA2H	10.4667	18.7483	19.2455	1.79124	1.02652	1.83873	0.838733
ENSGALG00000002958	DNER	70.3057	179.764	243.14	2.55689	1.35255	3.45832	2.45832
ENSGALG00000002987	SERPINF2	43.0141	72.8216	74.7718	1.69297	1.02678	1.73831	0.738308
ENSGALG00000002988	PHGDH	1.65851	1.93649	3.34529	1.16761	1.7275	2.01705	1.01705
ENSGALG00000002992	DAW1	1.54586	1.7378	3.55707	1.12417	2.04688	2.30103	1.30103
ENSGALG00000003045	E2F1	4.38716	5.67838	10.3547	1.29432	1.82354	2.36024	1.36024
ENSGALG00000003065	NECAB3	11.0587	12.8924	18.4538	1.16582	1.43137	1.66872	0.668716
ENSGALG00000003073	RHOBTB1	1.68979	5.24092	6.28072	3.10153	1.1984	3.71687	2.71687
ENSGALG00000003085	CDK1	5.26839	9.16185	13.2876	1.73902	1.45032	2.52214	1.52214
ENSGALG00000003105	ANKFN1	0.515286	1.85063	2.94814	3.59146	1.59305	5.72137	4.72137
ENSGALG00000003106	-	2.24731	5.07575	5.26693	2.25859	1.03766	2.34365	1.34365
ENSGALG00000003110	-	0.597091	1.84028	2.82207	3.08208	1.5335	4.72637	3.72637
ENSGALG00000003126	ERBB4	9.33122	15.0435	19.8109	1.61217	1.3169	2.12307	1.12307
ENSGALG00000003135	ANK3	14.582	21.9043	22.9435	1.50215	1.04744	1.57342	0.573416
ENSGALG00000003212	TSPO2	7.61802	12.5777	33.8867	1.65104	2.69419	4.44822	3.44822
ENSGALG00000003227	RAB11FIP4	2.39073	4.4357	5.58109	1.85538	1.25822	2.33448	1.33448
ENSGALG00000003258	DNAAF1	4.02311	6.56865	8.70232	1.63273	1.32483	2.16308	1.16308
ENSGALG00000003374	ESRP2	7.42381	10.3541	13.2875	1.39472	1.28331	1.78985	0.789854
ENSGALG00000003432	AGXT2	0.900978	1.28273	1.71045	1.4237	1.33345	1.89844	0.898437
ENSGALG00000003446	PRLR	5.97251	12.0092	13.474	2.01074	1.12198	2.25601	1.25601
ENSGALG00000003462	-	255.695	636.859	783.795	2.4907	1.23072	3.06535	2.06535
ENSGALG00000003464	TTC25	1.4741	2.51262	3.6518	1.70452	1.45338	2.47731	1.47731
ENSGALG00000003478	GFI1B	1.19104	1.47588	2.79407	1.23915	1.89316	2.34592	1.34592
ENSGALG00000003485	CCND3	10.6919	13.0566	18.433	1.22116	1.41178	1.72401	0.724007
ENSGALG00000003509	SPACA9	0.721212	1.17974	1.36242	1.63578	1.15484	1.88907	0.889067
ENSGALG00000003545	CFAP77	0.489089	0.523333	1.18672	1.07002	2.26762	2.4264	1.4264
ENSGALG00000003562	NPTX2	13.6066	13.108	20.9829	0.963352	1.60077	1.54211	0.542106
ENSGALG00000003567	FNDC5	1.68899	4.29015	4.21004	2.54006	0.981328	2.49263	1.49263
ENSGALG00000003568	PPP1R16B	8.66044	11.1228	13.6981	1.28432	1.23153	1.58169	0.581686
ENSGALG00000003582	SLC1A3	76.5613	93.846	122.446	1.22576	1.30475	1.59932	0.599316
ENSGALG00000003584	KPNA2	4.76547	5.4884	7.89026	1.1517	1.43763	1.65571	0.655714
ENSGALG00000003589	VTN	5.10147	5.08146	8.91325	0.996076	1.75407	1.74719	0.747191
ENSGALG00000003595	SARM1	1.40191	2.44521	2.57237	1.7442	1.052	1.83491	0.834906
ENSGALG00000003655	GAS2	20.6759	33.4672	49.3037	1.61865	1.4732	2.3846	1.3846
ENSGALG00000003709	PLAT	15.2371	25.3826	33.2085	1.66584	1.30832	2.17945	1.17945
ENSGALG00000003742	CPAMD8	16.2672	26.411	32.9964	1.62358	1.24934	2.0284	1.0284
ENSGALG00000003777	NELL1	5.81272	17.3121	26.8722	2.97831	1.55222	4.62299	3.62299
ENSGALG00000003789	FAM78A	4.12343	8.42142	10.6057	2.04233	1.25938	2.57207	1.57207
ENSGALG00000003821	RAMP1	6.96132	9.16753	10.612	1.31692	1.15756	1.52442	0.524425
ENSGALG00000003833	CACNA1E	0.493391	0.591994	1.00492	1.19985	1.69752	2.03676	1.03676
ENSGALG00000003879	MFSD2A	19.908	34.2606	34.4824	1.72094	1.00647	1.73208	0.732083
ENSGALG00000003881	ERCC6L	0.618829	1.09016	1.67328	1.76164	1.5349	2.70395	1.70395
ENSGALG00000003922	TOP2A	2.64483	3.34523	5.32956	1.26482	1.59318	2.01509	1.01509
ENSGALG00000003923	COL6A3	5.35462	9.25971	11.5373	1.72929	1.24596	2.15464	1.15464
ENSGALG00000003928	LHX3	1.32312	3.74944	6.80761	2.83379	1.81564	5.14514	4.14514
ENSGALG00000003933	QSOX1	119.074	175.105	195.378	1.47056	1.11577	1.64081	0.640812
ENSGALG00000003952	RBPJL	2.07026	3.09864	4.19255	1.49674	1.35303	2.02513	1.02513
ENSGALG00000003999	NAV2	4.18895	6.81811	8.7582	1.62764	1.28455	2.09079	1.09079
ENSGALG00000004028	MATN4	55.0918	80.4847	156.518	1.46092	1.9447	2.84105	1.84105
ENSGALG00000004070	MICALL2	11.1911	19.0855	25.105	1.70542	1.31539	2.24329	1.24329
ENSGALG00000004078	-	1.52529	3.35335	3.87499	2.19851	1.15556	2.5405	1.5405
ENSGALG00000004083	GRIA1	1.43167	1.97938	2.41493	1.38257	1.22005	1.68679	0.686795
ENSGALG00000004103	FAM81A	0.659157	2.27925	4.31047	3.45783	1.89118	6.53937	5.53937
ENSGALG00000004106	DHCR7	24.1276	34.3101	38.0275	1.42203	1.10835	1.5761	0.576099
ENSGALG00000004146	RIMS4	3.23071	5.44511	7.16318	1.68542	1.31552	2.21721	1.21721
ENSGALG00000004161	CCNB2	5.05826	5.2358	7.71364	1.0351	1.47325	1.52496	0.524959
ENSGALG00000004167	SRGN	21.8135	37.9374	37.2799	1.73917	0.98267	1.70903	0.709029
ENSGALG00000004195	-	2.14496	2.7314	3.92153	1.2734	1.43572	1.82825	0.828252
ENSGALG00000004199	TMEM184A	5.48436	10.8987	11.9746	1.98723	1.09871	2.1834	1.1834
ENSGALG00000004221	IL22RA1	1.32018	1.92048	2.69287	1.45471	1.40219	2.03977	1.03977
ENSGALG00000004222	HK1	58.0162	105.67	103.482	1.82138	0.9793	1.78368	0.783682
ENSGALG00000004246	SLC6A4	6.73302	25.2653	67.1031	3.75244	2.65594	9.96628	8.96628
ENSGALG00000004252	-	2.41085	3.61601	3.77639	1.49989	1.04435	1.56642	0.566417
ENSGALG00000004257	TSPAN15	26.2533	47.3043	53.7976	1.80184	1.13727	2.04918	1.04918
ENSGALG00000004260	PKP3	2.1723	3.02852	3.92525	1.39415	1.29609	1.80695	0.806954
ENSGALG00000004266	TNFAIP8L1	9.16286	13.6779	16.9004	1.49276	1.23559	1.84444	0.844443
ENSGALG00000004290	ANGPTL1	12.2347	16.3778	19.3359	1.33864	1.18062	1.58041	0.580415
ENSGALG00000004297	DNAH1	0.713765	0.982521	2.46387	1.37653	2.5077	3.45193	2.45193
ENSGALG00000004322	-	0.979035	2.90179	5.44678	2.96393	1.87704	5.56342	4.56342
ENSGALG00000004376	KCNJ2	1.25447	1.25414	7.58707	0.999738	6.04961	6.04802	5.04802
ENSGALG00000004444	SHCBP1	0.57589	0.69008	1.2307	1.19828	1.78341	2.13704	1.13704
ENSGALG00000004495	DNAI2	0.767635	1.56026	2.66127	2.03255	1.70566	3.46685	2.46685
ENSGALG00000004530	MMD2	7.70707	19.9384	24.3157	2.58703	1.21954	3.15499	2.15499
ENSGALG00000004607	-	348.657	620.046	610.701	1.77838	0.984929	1.75158	0.751578
ENSGALG00000004627	-	2.04913	3.40564	3.31746	1.662	0.974109	1.61896	0.618965
ENSGALG00000004631	DRAXIN	3.44002	6.29164	6.74788	1.82895	1.07252	1.96158	0.961583
ENSGALG00000004669	ASPA	0.860395	1.32298	1.40555	1.53765	1.06241	1.63361	0.633607
ENSGALG00000004675	RGS9BP	6.94174	21.7116	44.6942	3.12769	2.05854	6.43848	5.43848
ENSGALG00000004740	TMOD2	4.74953	7.73512	7.80304	1.62861	1.00878	1.64291	0.642908
ENSGALG00000004747	-	0.60376	0.913967	1.10161	1.51379	1.2053	1.82458	0.824575
ENSGALG00000004804	TGM3	5.07035	9.4227	10.1961	1.85839	1.08208	2.01093	1.01093
ENSGALG00000004814	RHPN2	8.54588	20.3164	30.151	2.37734	1.48407	3.52814	2.52814
ENSGALG00000004849	WSCD2	24.7932	57.424	56.0473	2.31611	0.976027	2.26059	1.26059
ENSGALG00000004870	PIH1D3	4.68904	5.4194	7.16039	1.15576	1.32125	1.52705	0.527048
ENSGALG00000004897	GTSE1	0.705426	0.791204	1.23492	1.1216	1.56081	1.7506	0.7506
ENSGALG00000004978	MYO15A	9.96877	30.7857	46.2606	3.08822	1.50267	4.64056	3.64056
ENSGALG00000005024	EFCC1	2.74613	3.70333	4.73672	1.34856	1.27904	1.72487	0.724871
ENSGALG00000005031	DRP2	102.341	158.681	184.844	1.55051	1.16488	1.80616	0.806162
ENSGALG00000005038	CENPI	0.665285	0.86357	1.26993	1.29804	1.47056	1.90885	0.90885
ENSGALG00000005043	-	3.43099	4.65718	7.56481	1.35739	1.62433	2.20485	1.20485
ENSGALG00000005062	FoxN4	0.222649	0.797039	1.55877	3.57981	1.9557	7.00105	6.00105
ENSGALG00000005078	NUP210	1.79203	3.04765	3.39723	1.70067	1.11471	1.89575	0.895746
ENSGALG00000005087	FAM83G	0.92756	1.84422	1.86088	1.98825	1.00903	2.00621	1.00621
ENSGALG00000005122	MYO1H	10.6579	29.3465	43.6223	2.7535	1.48646	4.09296	3.09296
ENSGALG00000005123	WNT7A	5.08709	10.9534	13.0693	2.15318	1.19317	2.56911	1.56911
ENSGALG00000005128	PTPDC1	32.7133	50.6065	52.9309	1.54697	1.04593	1.61802	0.618024
ENSGALG00000005204	-	22.1055	70.0429	195.713	3.16858	2.79419	8.85362	7.85362
ENSGALG00000005245	SGPP2	10.8257	17.4332	16.9751	1.61036	0.973721	1.56804	0.568038
ENSGALG00000005247	-	0.345848	0.609736	1.11772	1.76301	1.83313	3.23183	2.23183
ENSGALG00000005303	CCDC13	2.71122	4.23921	4.55744	1.56358	1.07507	1.68096	0.680959
ENSGALG00000005318	OVCH2	0.572102	1.23748	1.52915	2.16303	1.2357	2.67286	1.67286
ENSGALG00000005319	CDH8	1.12681	3.12001	3.24541	2.76888	1.04019	2.88017	1.88017
ENSGALG00000005332	CACNA1D	6.45361	9.75621	14.5763	1.51174	1.49405	2.25863	1.25863
ENSGALG00000005359	-	3.09065	3.4115	4.87609	1.10381	1.42931	1.57769	0.57769
ENSGALG00000005413	HS3ST6	9.35012	31.5391	37.6807	3.37312	1.19473	4.02997	3.02997
ENSGALG00000005419	ERC2	0.640628	0.926002	1.11793	1.44546	1.20727	1.74506	0.745059
ENSGALG00000005443	TMIE	0.398132	1.32085	2.23708	3.31762	1.69367	5.61895	4.61895
ENSGALG00000005502	KCNG4	1.81119	6.97129	13.86	3.84901	1.98815	7.65241	6.65241
ENSGALG00000005541	GJB1	15.1723	33.674	32.4466	2.21943	0.963552	2.13854	1.13854
ENSGALG00000005589	SYNGR3	6.13767	9.95152	9.8509	1.62138	0.989889	1.60499	0.604989
ENSGALG00000005610	SLC44A3	11.4674	16.169	20.0669	1.41	1.24107	1.74991	0.749912
ENSGALG00000005619	-	17.8615	32.0287	37.1962	1.79317	1.16134	2.08248	1.08248
ENSGALG00000005647	ABCD3	30.1772	41.4599	46.7837	1.37388	1.12841	1.5503	0.550297
ENSGALG00000005739	SCD	15.088	20.9004	23.9125	1.38524	1.14411	1.58487	0.58487
ENSGALG00000005763	VILL	25.7283	39.2224	42.8488	1.52448	1.09246	1.66544	0.665436
ENSGALG00000005768	ETV5	14.112	22.7547	29.8182	1.61244	1.31042	2.11297	1.11297
ENSGALG00000005808	KREMEN1	11.204	23.0742	31.5288	2.05946	1.36641	2.81407	1.81407
ENSGALG00000005811	-	1.54705	2.95016	5.548	1.90696	1.88058	3.58618	2.58618
ENSGALG00000005855	-	16.3629	24.9978	32.1296	1.52771	1.2853	1.96356	0.963558
ENSGALG00000005909	-	22.7615	48.5022	50.2894	2.13089	1.03685	2.2094	1.2094
ENSGALG00000005932	MYT1	1.69659	5.23084	5.82276	3.08316	1.11316	3.43204	2.43204
ENSGALG00000006008	HOMER2	7.56192	13.5687	16.1787	1.79435	1.19236	2.1395	1.1395
ENSGALG00000006037	MCM2	7.31219	10.1308	11.1895	1.38547	1.1045	1.53026	0.530258
ENSGALG00000006048	-	2.28646	3.06777	4.17013	1.34171	1.35934	1.82384	0.823835
ENSGALG00000006051	CDC7	0.571958	0.947195	1.06816	1.65606	1.12771	1.86756	0.867556
ENSGALG00000006054	CALCA	1.85119	2.11865	4.35658	1.14448	2.0563	2.35339	1.35339
ENSGALG00000006064	TEKT1	0.706035	1.61208	2.50938	2.28329	1.55661	3.55418	2.55418
ENSGALG00000006069	SMTNL2	10.1825	16.0205	28.1139	1.57334	1.75487	2.761	1.761
ENSGALG00000006087	GPC3	0.833351	1.05058	1.78691	1.26067	1.70088	2.14424	1.14424
ENSGALG00000006109	MAPK8	10.7357	14.3707	18.9836	1.33859	1.32099	1.76827	0.768269
ENSGALG00000006110	PLK1	2.0487	2.92877	4.76253	1.42957	1.62612	2.32466	1.32466
ENSGALG00000006192	USH1C	7.68141	9.92996	15.0158	1.29273	1.51217	1.95483	0.954829
ENSGALG00000006194	SLC52A3	6.02934	8.7685	9.84597	1.45431	1.12288	1.63301	0.633011
ENSGALG00000006203	C20orf96	5.89655	7.15568	10.7875	1.21354	1.50754	1.82946	0.829456
ENSGALG00000006217	S100B	5.32769	12.809	13.1326	2.40424	1.02526	2.46497	1.46497
ENSGALG00000006221	KIF1A	19.9361	47.3674	50.1712	2.37597	1.05919	2.5166	1.5166
ENSGALG00000006260	KLHL30	0.559499	1.09093	1.57611	1.94983	1.44474	2.81699	1.81699
ENSGALG00000006292	-	7.76529	11.5569	12.9387	1.48827	1.11957	1.66622	0.666222
ENSGALG00000006300	-	47.2779	77.2479	116.03	1.63391	1.50205	2.45422	1.45422
ENSGALG00000006322	-	0.525658	0.767403	1.25074	1.45989	1.62983	2.37938	1.37938
ENSGALG00000006344	-	1.9379	3.86557	11.2746	1.99472	2.91667	5.81796	4.81796
ENSGALG00000006346	CXCL14	221.767	308.086	411.722	1.38924	1.33639	1.85656	0.856556
ENSGALG00000006368	PTPN5	3.43943	4.20743	5.27419	1.22329	1.25354	1.53345	0.533447
ENSGALG00000006379	SHH	0.495263	1.84423	1.88179	3.72373	1.02037	3.79958	2.79958
ENSGALG00000006388	IL16	4.32104	5.5954	7.07892	1.29492	1.26513	1.63824	0.638244
ENSGALG00000006460	TTLL9	6.18178	9.40534	9.99836	1.52146	1.06305	1.61739	0.617392
ENSGALG00000006490	SCN3B	8.83443	36.9609	56.4809	4.18373	1.52813	6.39327	5.39327
ENSGALG00000006512	HSPA8	250.26	406.062	399.767	1.62256	0.984496	1.5974	0.597403
ENSGALG00000006522	HCK	0.702252	0.897587	1.25	1.27815	1.39263	1.77999	0.779992
ENSGALG00000006546	CD81	66.8584	91.8631	102.264	1.37399	1.11322	1.52956	0.52956
ENSGALG00000006567	UBASH3B	5.32759	8.90849	9.12148	1.67214	1.02391	1.71212	0.712122
ENSGALG00000006633	TMEM243	1.23559	3.52003	5.33924	2.84887	1.51682	4.32121	3.32121
ENSGALG00000006637	-	1.70711	3.61203	6.90014	2.11587	1.91032	4.04199	3.04199
ENSGALG00000006638	GRIK4	4.84663	12.9928	19.6645	2.68079	1.51349	4.05735	3.05735
ENSGALG00000006647	DUSP8	7.31493	13.3283	14.573	1.82206	1.09339	1.99223	0.992227
ENSGALG00000006655	MAP3K13	8.91077	11.8245	15.5267	1.32699	1.3131	1.74247	0.742468
ENSGALG00000006679	BPIFB4	1.04991	1.53634	3.20259	1.4633	2.08456	3.05034	2.05034
ENSGALG00000006689	ABHD2	12.2364	12.4845	20.0145	1.02028	1.60314	1.63565	0.635645
ENSGALG00000006710	RAB36	0.396677	0.890252	2.17828	2.24427	2.44681	5.49131	4.49131
ENSGALG00000006717	-	0.174878	0.67977	1.01692	3.8871	1.49598	5.81501	4.81501
ENSGALG00000006723	-	14.777	22.2574	24.5915	1.50622	1.10487	1.66418	0.664178
ENSGALG00000006792	VSTM2L	10.2389	10.9206	16.7906	1.06658	1.53752	1.63988	0.639882
ENSGALG00000006804	ODF2L	5.03012	7.15289	14.2272	1.42201	1.98902	2.82841	1.82841
ENSGALG00000006807	PLSCR5	18.3838	34.3718	58.2927	1.86968	1.69594	3.17088	2.17088
ENSGALG00000006819	AGBL1	0.642269	0.662862	1.01889	1.03206	1.53711	1.5864	0.586396
ENSGALG00000006835	TNNC2	8.80179	18.0135	34.59	2.04657	1.92023	3.92988	2.92988
ENSGALG00000006856	CD151	229.727	436.651	470.095	1.90074	1.07659	2.04632	1.04632
ENSGALG00000006901	AATK	89.2809	149.612	145.747	1.67575	0.974162	1.63245	0.632451
ENSGALG00000006911	TMC5	1.45724	1.52145	2.40345	1.04406	1.57971	1.64932	0.649318
ENSGALG00000006919	POF1B	14.7148	19.3642	24.0829	1.31597	1.24368	1.63665	0.636651
ENSGALG00000006950	LIMK2	7.69599	10.025	12.3069	1.30263	1.22762	1.59914	0.599135
ENSGALG00000006964	-	10.9513	18.6457	21.629	1.7026	1.16	1.97501	0.975014
ENSGALG00000007000	NR2F2	96.2733	109.663	161.047	1.13908	1.46856	1.67281	0.672814
ENSGALG00000007007	-	1.68229	3.04255	3.21757	1.80858	1.05753	1.91262	0.912619
ENSGALG00000007042	CCDC40	0.936462	1.32643	1.73639	1.41642	1.30908	1.85421	0.854206
ENSGALG00000007132	ACOX2	3.28711	4.45001	4.94273	1.35378	1.11072	1.50367	0.503672
ENSGALG00000007153	-	122.398	187.778	192.553	1.53417	1.02543	1.57318	0.573178
ENSGALG00000007157	FAM46D	0.538698	0.804814	1.0105	1.494	1.25557	1.87582	0.875825
ENSGALG00000007174	TNFSF15	0.706587	1.06152	1.2144	1.50232	1.14402	1.71869	0.718687
ENSGALG00000007178	-	44.6759	65.8976	105.262	1.47501	1.59736	2.35612	1.35612
ENSGALG00000007191	TK1	2.87858	3.50638	5.38522	1.21809	1.53583	1.87079	0.870792
ENSGALG00000007216	TVP23A	1.24569	1.79293	2.02146	1.4393	1.12746	1.62276	0.622759
ENSGALG00000007267	MVD	17.9652	25.2456	29.8189	1.40525	1.18115	1.65981	0.65981
ENSGALG00000007284	SYNPR	32.1364	60.3971	59.5215	1.8794	0.985503	1.85215	0.852152
ENSGALG00000007305	-	4.9059	7.95981	8.90837	1.6225	1.11917	1.81585	0.815849
ENSGALG00000007314	DSCAML1	1.92411	5.49042	8.49963	2.85349	1.54809	4.41744	3.41744
ENSGALG00000007319	BICDL1	1.33416	3.31514	4.83747	2.48482	1.45921	3.62586	2.62586
ENSGALG00000007324	TP63	1.29252	1.53816	2.92493	1.19004	1.90158	2.26296	1.26296
ENSGALG00000007371	IGDCC3	1.10343	1.33299	2.14043	1.20805	1.60573	1.93981	0.939809
ENSGALG00000007383	HSPB8	24.911	37.4494	38.6194	1.50333	1.03124	1.55029	0.550292
ENSGALG00000007406	TMPRSS4	1.07456	1.7145	1.99133	1.59553	1.16146	1.85315	0.853149
ENSGALG00000007410	IGDCC4	1.31508	3.29947	4.28261	2.50895	1.29797	3.25654	2.25654
ENSGALG00000007412	MPZL2	18.1488	35.2364	40.1728	1.94153	1.14009	2.21353	1.21353
ENSGALG00000007416	CD3E	8.20291	13.8361	15.0384	1.68673	1.0869	1.8333	0.833296
ENSGALG00000007417	ARMC4	0.654259	1.5377	2.09319	2.35029	1.36125	3.19933	2.19933
ENSGALG00000007447	TUBB1	6.40308	8.20089	11.638	1.28077	1.41911	1.81756	0.817561
ENSGALG00000007493	NSDHL	4.847	8.41788	9.19032	1.73672	1.09176	1.89608	0.896083
ENSGALG00000007515	SFRP5	2.48626	3.35572	4.88067	1.34971	1.45443	1.96306	0.963058
ENSGALG00000007562	FGF4	1.20382	2.72107	3.1754	2.26035	1.16697	2.63776	1.63776
ENSGALG00000007570	-	2.38267	5.42412	6.45724	2.27648	1.19047	2.71008	1.71008
ENSGALG00000007607	IQCG	0.45965	1.14036	1.31611	2.48092	1.15412	2.86328	1.86328
ENSGALG00000007647	MYO3A	7.66634	21.1233	20.9227	2.75533	0.990502	2.72916	1.72916
ENSGALG00000007668	BMP7	5.22514	11.4881	17.2735	2.19862	1.5036	3.30585	2.30585
ENSGALG00000007680	ENKUR	1.22553	2.15547	3.62913	1.7588	1.68369	2.96127	1.96127
ENSGALG00000007703	-	4.58835	7.42568	12.1746	1.61838	1.63952	2.65337	1.65337
ENSGALG00000007717	GCNT7	3.2227	3.67353	5.13	1.13989	1.39648	1.59183	0.591834
ENSGALG00000007758	OSBP2	15.31	24.6204	26.8798	1.60812	1.09177	1.7557	0.755701
ENSGALG00000007781	GAL3ST1	40.7753	61.0419	69.4939	1.49703	1.13846	1.70431	0.704314
ENSGALG00000007796	BCAS1	47.4292	76.6404	76.6898	1.61589	1.00064	1.61693	0.616933
ENSGALG00000007862	CNTN3	1.20826	1.83536	2.78521	1.51901	1.51753	2.30515	1.30515
ENSGALG00000007892	SPAG6	1.15812	1.86877	3.32078	1.61363	1.77699	2.8674	1.8674
ENSGALG00000007907	CCDC157	0.878541	1.16988	1.45595	1.33161	1.24454	1.65724	0.657241
ENSGALG00000007936	-	143.163	214.042	227.938	1.4951	1.06492	1.59216	0.592157
ENSGALG00000007945	CRYAB	19.011	42.1548	41.5916	2.21739	0.986638	2.18776	1.18776
ENSGALG00000007972	TRPC5	0.208199	0.509105	1.18064	2.44528	2.31906	5.67075	4.67075
ENSGALG00000007976	-	0.746555	2.39498	2.36647	3.20805	0.988095	3.16985	2.16985
ENSGALG00000008060	PRKAR2B	2.11182	4.0717	5.30363	1.92805	1.30256	2.5114	1.5114
ENSGALG00000008080	C1QTNF4	9.26751	13.3816	14.2253	1.44393	1.06305	1.53496	0.534964
ENSGALG00000008088	ACSL4	20.8996	39.9118	50.9676	1.9097	1.277	2.43869	1.43869
ENSGALG00000008095	KIF23	2.37925	2.59054	3.87382	1.08881	1.49537	1.62817	0.628169
ENSGALG00000008103	CEP41	16.7344	44.3838	93.8179	2.65225	2.11378	5.60628	4.60628
ENSGALG00000008111	MEST	3.80922	5.85982	6.66445	1.53832	1.13731	1.74956	0.749555
ENSGALG00000008181	MADD	28.6149	40.0194	48.3709	1.39855	1.20869	1.69041	0.690413
ENSGALG00000008188	TRIM36	7.37809	29.7624	61.2507	4.03389	2.05799	8.3017	7.3017
ENSGALG00000008206	TESC	12.2595	19.9065	22.6631	1.62377	1.13848	1.84862	0.848619
ENSGALG00000008281	NEURL1	3.90211	5.83777	7.10647	1.49606	1.21733	1.82119	0.821188
ENSGALG00000008294	ITPR1	27.4313	40.9127	43.9542	1.49146	1.07434	1.60234	0.602338
ENSGALG00000008298	LRRC17	0.916798	1.50401	1.91535	1.6405	1.2735	2.08917	1.08917
ENSGALG00000008330	TMEM60	29.085	37.3915	47.764	1.28559	1.2774	1.64222	0.642223
ENSGALG00000008409	-	8.37337	13.9386	13.5999	1.66463	0.975703	1.62418	0.624185
ENSGALG00000008417	CFAP58	0.690992	0.981201	1.06994	1.41999	1.09044	1.54841	0.548411
ENSGALG00000008418	LARGE2	21.1794	33.1649	32.828	1.5659	0.989844	1.55	0.549996
ENSGALG00000008428	CDK15	0.771424	0.885255	1.27746	1.14756	1.44304	1.65597	0.655973
ENSGALG00000008456	CACNA1B	0.529186	2.41245	3.59664	4.5588	1.49086	6.79655	5.79655
ENSGALG00000008465	SORCS1	17.9049	29.0772	29.7953	1.62398	1.02469	1.66409	0.664088
ENSGALG00000008469	SPINT1	33.4711	44.0177	53.6532	1.3151	1.2189	1.60297	0.602974
ENSGALG00000008475	ARRDC1	11.5672	20.2992	24.9096	1.7549	1.22712	2.15347	1.15347
ENSGALG00000008525	ABHD12	61.4549	94.6563	102.826	1.54026	1.08631	1.6732	0.673198
ENSGALG00000008562	DYTN	0.4948	1.58329	1.73178	3.19986	1.09378	3.49995	2.49995
ENSGALG00000008584	NUSAP1	2.05564	2.10834	3.34534	1.02564	1.58672	1.62739	0.627395
ENSGALG00000008591	CACNB2	3.07718	4.6588	5.90967	1.51399	1.2685	1.92048	0.920484
ENSGALG00000008615	LTK	1.48782	3.12837	5.95282	2.10266	1.90285	4.00104	3.00104
ENSGALG00000008616	-	35.8063	53.8521	56.5583	1.50398	1.05025	1.57956	0.579563
ENSGALG00000008733	LPAR3	1.1489	2.19203	2.20049	1.90794	1.00386	1.91531	0.915307
ENSGALG00000008787	-	8.03964	12.2058	12.2313	1.5182	1.00209	1.52137	0.521373
ENSGALG00000008803	-	3.39259	5.59616	6.30437	1.64952	1.12655	1.85828	0.858277
ENSGALG00000008823	IQUB	0.963817	1.23021	1.90839	1.27639	1.55127	1.98003	0.980031
ENSGALG00000008861	BSPRY	0.724529	1.27684	1.28376	1.76231	1.00542	1.77186	0.771855
ENSGALG00000008875	PLCB1	3.71528	6.08968	6.73412	1.63909	1.10582	1.81255	0.812548
ENSGALG00000008910	CERKL	1.55237	4.31883	7.63724	2.78208	1.76836	4.91972	3.91972
ENSGALG00000008932	-	4.31615	6.81334	7.44457	1.57857	1.09265	1.72482	0.724817
ENSGALG00000008933	CASP7	1.12504	1.74574	1.99282	1.55171	1.14153	1.77133	0.771326
ENSGALG00000008940	SPTBN5	0.404101	0.524355	2.0958	1.29758	3.9969	5.18631	4.18631
ENSGALG00000008960	KCNK12	1.09185	2.09131	2.748	1.91538	1.31401	2.51683	1.51683
ENSGALG00000008969	EPCAM	77.774	118.445	144.386	1.52293	1.21901	1.85648	0.856477
ENSGALG00000008980	VWA2	2.75888	5.03089	6.65889	1.82353	1.3236	2.41362	1.41362
ENSGALG00000009012	ZNF385B	9.77881	15.0502	15.8612	1.53906	1.05389	1.622	0.621998
ENSGALG00000009026	-	1.47601	2.14617	2.44474	1.45403	1.13912	1.65631	0.656313
ENSGALG00000009033	FAM183A	0.246608	0.461538	1.32412	1.87155	2.86893	5.36933	4.36933
ENSGALG00000009037	SPTLC3	0.931351	1.36194	1.82006	1.46233	1.33637	1.95421	0.954211
ENSGALG00000009129	DLX5	1.3317	3.55203	3.91513	2.66729	1.10222	2.93994	1.93994
ENSGALG00000009207	TRIM2	8.35707	15.8887	16.4625	1.90123	1.03611	1.96989	0.969892
ENSGALG00000009241	SFRP2	50.3778	76.7042	85.8572	1.52258	1.11933	1.70426	0.704265
ENSGALG00000009301	CHRNA1	3.00548	4.58073	4.91333	1.52413	1.07261	1.63479	0.634792
ENSGALG00000009302	EMX2	5.07593	14.6271	25.8801	2.88165	1.76933	5.09859	4.09859
ENSGALG00000009312	RPL22L1	75.0342	103.803	138.789	1.38341	1.33704	1.84968	0.849677
ENSGALG00000009315	PAPLN	23.4409	24.3067	46.3274	1.03694	1.90596	1.97635	0.976353
ENSGALG00000009349	SLC7A14	20.7854	38.1525	54.7584	1.83554	1.43525	2.63447	1.63447
ENSGALG00000009352	DPF3	2.60423	4.31097	4.98588	1.65537	1.15656	1.91453	0.914533
ENSGALG00000009365	CYP51	36.6899	51.6702	58.0799	1.4083	1.12405	1.58299	0.582995
ENSGALG00000009403	GRK5	2.46268	4.3102	6.03878	1.75021	1.40104	2.45211	1.45211
ENSGALG00000009405	GRIA2	0.835676	1.61551	1.90442	1.93317	1.17884	2.2789	1.2789
ENSGALG00000009452	GALNT16	3.00145	4.25212	5.9126	1.41669	1.39051	1.96992	0.969916
ENSGALG00000009458	-	1.11014	2.95056	3.20157	2.65783	1.08507	2.88394	1.88394
ENSGALG00000009470	SERPINI1	13.9714	21.4529	25.936	1.53548	1.20898	1.85636	0.856363
ENSGALG00000009473	EFCAB1	2.57698	3.97002	5.4725	1.54057	1.37845	2.12361	1.12361
ENSGALG00000009507	PLEKHH1	1.21757	1.93697	3.35073	1.59085	1.72989	2.75199	1.75199
ENSGALG00000009514	NRCAM	13.7632	25.4756	27.377	1.85099	1.07464	1.98914	0.98914
ENSGALG00000009538	-	12.8488	20.1145	33.8076	1.56548	1.68075	2.63118	1.63118
ENSGALG00000009552	-	0.633097	0.96235	1.64969	1.52007	1.71423	2.60575	1.60575
ENSGALG00000009560	MSMO1	49.1936	69.7211	80.3577	1.41728	1.15256	1.6335	0.633497
ENSGALG00000009562	-	0.436318	1.00253	0.974368	2.2977	0.97191	2.23316	1.23316
ENSGALG00000009604	DBX2	0.749159	2.255	2.67922	3.01004	1.18812	3.5763	2.5763
ENSGALG00000009606	-	2.34394	4.74886	5.80303	2.02601	1.22198	2.47576	1.47576
ENSGALG00000009652	-	1.37831	3.16763	3.57743	2.2982	1.12937	2.59552	1.59552
ENSGALG00000009687	KCNK2	1.37896	1.88313	2.24481	1.36562	1.19207	1.6279	0.627903
ENSGALG00000009689	-	17.035	26.3066	25.8291	1.54426	0.98185	1.51624	0.516236
ENSGALG00000009723	FMN1	6.19191	8.02696	10.7529	1.29636	1.33959	1.7366	0.736599
ENSGALG00000009791	PROX1	1.23352	2.98625	4.04171	2.42092	1.35344	3.27657	2.27657
ENSGALG00000009792	-	8.65997	12.3365	12.9906	1.42454	1.05302	1.50007	0.500071
ENSGALG00000009807	FLVCR1	18.0412	28.4978	29.5625	1.57959	1.03736	1.63861	0.638606
ENSGALG00000009822	TMEM206	17.1374	26.7155	29.6625	1.5589	1.11031	1.73087	0.730869
ENSGALG00000009837	DTL	0.644122	1.01919	1.55308	1.58229	1.52384	2.41116	1.41116
ENSGALG00000009854	NEK2	0.834838	1.18223	2.32203	1.41612	1.96411	2.78141	1.78141
ENSGALG00000009861	RD3	1.37606	2.11056	2.68412	1.53377	1.27176	1.95059	0.950586
ENSGALG00000009864	TRAF5	0.930242	1.35384	2.17021	1.45536	1.60301	2.33296	1.33296
ENSGALG00000009875	HMGI-C	0.43724	0.999663	1.04273	2.2863	1.04308	2.38481	1.38481
ENSGALG00000009884	SYT14	1.2323	2.76134	3.5653	2.2408	1.29115	2.8932	1.8932
ENSGALG00000009895	GRIP1	7.41896	8.96676	12.396	1.20863	1.38244	1.67085	0.670853
ENSGALG00000009902	CFAP57	0.604216	1.63471	2.70927	2.7055	1.65734	4.48393	3.48393
ENSGALG00000009919	KCNG3	1.71964	3.15422	4.44449	1.83423	1.40906	2.58454	1.58454
ENSGALG00000009965	MPL	1.36645	1.8748	2.67393	1.37203	1.42625	1.95685	0.956852
ENSGALG00000009971	CDC20	2.64981	3.43894	5.70646	1.29781	1.65937	2.15354	1.15354
ENSGALG00000010001	EGLN3	1.73879	2.24729	3.25664	1.29245	1.44914	1.87294	0.87294
ENSGALG00000010044	KCNMB4	0.595188	0.927918	1.37996	1.55903	1.48716	2.31853	1.31853
ENSGALG00000010053	PTPRF	33.6063	53.7718	53.5664	1.60005	0.99618	1.59394	0.593938
ENSGALG00000010061	LRBA	7.93739	10.0221	13.5165	1.26264	1.34868	1.70289	0.702893
ENSGALG00000010078	GLP1R	0.764653	0.943098	1.14801	1.23337	1.21728	1.50135	0.501352
ENSGALG00000010117	SLC25A21	1.03545	1.32983	1.98899	1.2843	1.49567	1.9209	0.920898
ENSGALG00000010122	SH2D4A	3.39738	5.97261	6.11314	1.758	1.02353	1.79937	0.799366
ENSGALG00000010133	PTCH2	3.37366	5.69424	5.53117	1.68785	0.971363	1.63952	0.639516
ENSGALG00000010158	KANK1	14.2632	19.2159	24.7728	1.34723	1.28918	1.73683	0.736833
ENSGALG00000010204	KCNC2	0.217902	2.46335	3.62225	11.3049	1.47045	16.6233	15.6233
ENSGALG00000010208	CAPS2	1.00371	2.46646	4.74891	2.45735	1.9254	4.73138	3.73138
ENSGALG00000010224	-	22.505	39.8105	67.0407	1.76896	1.68399	2.97892	1.97892
ENSGALG00000010242	-	4.53603	6.40855	7.8568	1.41281	1.22599	1.73209	0.732089
ENSGALG00000010293	-	1.47572	1.9011	4.47124	1.28825	2.35192	3.02986	2.02986
ENSGALG00000010299	RSPH9	1.18971	2.23819	4.44207	1.88129	1.98467	3.73372	2.73372
ENSGALG00000010303	-	3.5378	4.60557	6.70657	1.30182	1.45618	1.89569	0.895688
ENSGALG00000010312	PLCH1	7.11495	10.1854	12.5543	1.43155	1.23258	1.7645	0.764496
ENSGALG00000010342	-	34.977	61.1172	64.8365	1.74736	1.06085	1.85369	0.85369
ENSGALG00000010379	SNCA	295.994	474.656	474.745	1.6036	1.00019	1.6039	0.603899
ENSGALG00000010384	-	6.13753	11.5626	13.0202	1.88392	1.12606	2.1214	1.1214
ENSGALG00000010385	TJAP1	16.1745	28.4455	40.0087	1.75866	1.4065	2.47356	1.47356
ENSGALG00000010386	DLK2	2.54793	6.41503	11.3246	2.51774	1.76533	4.44464	3.44464
ENSGALG00000010392	-	1.38428	1.69	2.81298	1.22085	1.66448	2.03209	1.03209
ENSGALG00000010417	-	1.01624	1.39756	1.55801	1.37523	1.1148	1.53311	0.53311
ENSGALG00000010457	-	1.83164	2.50862	3.40592	1.36961	1.35769	1.8595	0.859497
ENSGALG00000010497	SLC29A4	9.0619	12.9599	14.3018	1.43016	1.10354	1.57824	0.578237
ENSGALG00000010518	NRXN3	0.680414	1.66888	3.38179	2.45274	2.02638	4.97019	3.97019
ENSGALG00000010537	CDKN2C	1.86799	2.8989	4.15455	1.55188	1.43315	2.22408	1.22408
ENSGALG00000010540	TTC39A	1.18302	2.08445	2.16528	1.76197	1.03877	1.83029	0.830289
ENSGALG00000010579	-	4.74939	7.90585	8.94714	1.66461	1.13171	1.88385	0.883852
ENSGALG00000010625	SRD5A2	1.91049	2.2058	3.33357	1.15457	1.51128	1.74488	0.744879
ENSGALG00000010635	-	2.00836	2.95776	4.62092	1.47272	1.5623	2.30084	1.30084
ENSGALG00000010636	PRIMPOL	0.975954	1.37926	1.46694	1.41325	1.06357	1.50309	0.503086
ENSGALG00000010707	GPR68	1.09042	1.17079	2.22358	1.07371	1.89921	2.03919	1.03919
ENSGALG00000010708	ICA1	12.0868	16.2894	21.463	1.34771	1.31761	1.77574	0.775744
ENSGALG00000010738	TC2N	2.18677	2.71255	4.49439	1.24044	1.65689	2.05527	1.05527
ENSGALG00000010752	CDCP2	4.97543	11.429	14.8418	2.2971	1.2986	2.98301	1.98301
ENSGALG00000010798	DHCR24	6.63153	9.63676	10.3025	1.45317	1.06908	1.55356	0.553558
ENSGALG00000010820	CHGA	47.4622	96.8317	102.072	2.04019	1.05411	2.15059	1.15059
ENSGALG00000010900	SPC25	2.83315	2.83918	4.41755	1.00213	1.55592	1.55923	0.559234
ENSGALG00000010909	PRKG2	2.34155	3.63306	4.54242	1.55156	1.2503	1.93992	0.93992
ENSGALG00000010930	STK39	18.1229	32.4005	31.48	1.78782	0.971591	1.73703	0.737031
ENSGALG00000010933	-	3.10797	9.44745	13.3565	3.03975	1.41377	4.2975	3.2975
ENSGALG00000010935	PTPRQ	1.06492	2.69275	4.42302	2.52859	1.64256	4.15337	3.15337
ENSGALG00000010983	NPY	5.23917	9.12508	9.7665	1.7417	1.07029	1.86413	0.864129
ENSGALG00000010988	MPP6	13.978	20.6899	20.9805	1.48018	1.01405	1.50097	0.500969
ENSGALG00000010995	ITGB3BP	1.36006	1.47598	2.10239	1.08523	1.42441	1.54581	0.545805
ENSGALG00000011003	SLC35F3	3.70798	8.72047	8.36406	2.35181	0.95913	2.25569	1.25569
ENSGALG00000011086	ACTA1	3.73047	5.53219	6.19218	1.48297	1.1193	1.65989	0.65989
ENSGALG00000011113	SGIP1	0.573415	2.11317	2.33586	3.68523	1.10539	4.0736	3.0736
ENSGALG00000011139	CCDC85C	3.14379	4.99731	5.17383	1.58958	1.03532	1.64573	0.645727
ENSGALG00000011141	ITGB6	4.78195	6.39015	16.5199	1.33631	2.58521	3.45463	2.45463
ENSGALG00000011166	-	5.82004	19.9121	20.3063	3.42129	1.0198	3.48902	2.48902
ENSGALG00000011170	WIPF3	0.738272	1.50542	2.25699	2.03912	1.49924	3.05712	2.05712
ENSGALG00000011190	-	1.48874	2.20129	3.08664	1.47863	1.4022	2.07333	1.07333
ENSGALG00000011203	HPSE	1.44961	2.05456	2.45735	1.41731	1.19605	1.69518	0.695178
ENSGALG00000011205	SMOC2	21.8546	27.2309	38.7873	1.246	1.42439	1.77479	0.774788
ENSGALG00000011207	DUSP6	14.1672	18.0866	24.955	1.27665	1.37975	1.76146	0.761463
ENSGALG00000011219	GCGR	2.20101	3.7123	3.88073	1.68664	1.04537	1.76316	0.76316
ENSGALG00000011220	SLC25A29	23.1855	31.2194	54.5498	1.34651	1.74731	2.35276	1.35276
ENSGALG00000011225	SLC25A47	1.46285	3.94521	4.99467	2.69694	1.26601	3.41434	2.41434
ENSGALG00000011252	-	1.512	2.81793	3.11479	1.86371	1.10534	2.06004	1.06004
ENSGALG00000011281	SGO1	0.556427	0.660098	1.09864	1.18632	1.66436	1.97446	0.974461
ENSGALG00000011288	DACT2	1.53373	2.28558	3.35239	1.4902	1.46676	2.18577	1.18577
ENSGALG00000011289	NKIRAS1	9.19834	15.3991	15.3747	1.67412	0.998415	1.67146	0.671464
ENSGALG00000011294	THRB	5.21434	6.33386	9.04552	1.2147	1.42812	1.73474	0.734738
ENSGALG00000011296	FRMD1	3.29346	5.89799	8.10914	1.79082	1.3749	2.46219	1.46219
ENSGALG00000011369	LHX8	0.839392	1.07734	1.57564	1.28347	1.46253	1.87712	0.877116
ENSGALG00000011376	ANKRD9	2.2001	4.09796	5.98725	1.86263	1.46103	2.72136	1.72136
ENSGALG00000011391	AMN	0.655495	1.29403	2.22416	1.97413	1.71878	3.39309	2.39309
ENSGALG00000011404	HOPX	6.42211	9.40129	13.0969	1.4639	1.3931	2.03935	1.03935
ENSGALG00000011419	DUSP4	1.0554	1.71731	2.31491	1.62717	1.34799	2.1934	1.1934
ENSGALG00000011426	-	7.4419	12.3201	15.4816	1.6555	1.25661	2.08032	1.08032
ENSGALG00000011473	RPS6KA2	1.48382	3.52501	5.10062	2.37563	1.44698	3.43748	2.43748
ENSGALG00000011484	CMTM8	16.9368	22.6327	29.3466	1.3363	1.29665	1.73271	0.73271
ENSGALG00000011537	PDE10A	1.77299	2.45381	2.85571	1.384	1.16378	1.61067	0.610673
ENSGALG00000011560	PACRG	3.05936	4.42435	4.9954	1.44617	1.12907	1.63282	0.632824
ENSGALG00000011562	PRKN	1.88797	2.75142	2.86912	1.45734	1.04278	1.51968	0.519682
ENSGALG00000011605	EPB41L5	14.8187	20.3666	22.4877	1.37439	1.10415	1.51752	0.517523
ENSGALG00000011609	-	5.65448	9.78262	12.1898	1.73006	1.24607	2.15577	1.15577
ENSGALG00000011681	DEPDC7	15.4447	23.8238	24.597	1.54253	1.03245	1.59259	0.592589
ENSGALG00000011696	JAG2	6.84148	9.91431	12.6035	1.44915	1.27124	1.84222	0.842217
ENSGALG00000011806	-	7.12989	11.9234	25.1906	1.67232	2.1127	3.5331	2.5331
ENSGALG00000011911	-	19.2463	33.5241	39.3527	1.74185	1.17386	2.04469	1.04469
ENSGALG00000011914	CENPM	0.70578	0.858539	1.23606	1.21644	1.43972	1.75134	0.751336
ENSGALG00000012018	UGT8	109.793	188.431	200.504	1.71624	1.06407	1.8262	0.826202
ENSGALG00000012059	OSBPL11	22.1836	24.5621	33.6384	1.10722	1.36953	1.51636	0.516365
ENSGALG00000012068	-	0.716424	1.12444	2.95104	1.56952	2.62445	4.11912	3.11912
ENSGALG00000012092	ESYT3	0.297411	1.00716	1.73869	3.38641	1.72633	5.84607	4.84607
ENSGALG00000012112	DBI	117.752	166.021	194.079	1.40992	1.169	1.64821	0.648209
ENSGALG00000012131	ELOVL6	8.22797	15.8141	17.1893	1.92199	1.08696	2.08914	1.08914
ENSGALG00000012142	KCNA4	0.303969	0.817144	1.05122	2.68825	1.28646	3.45831	2.45831
ENSGALG00000012160	KIF18A	0.671146	0.758811	2.67353	1.13062	3.52331	3.98353	2.98353
ENSGALG00000012163	BDNF	2.54315	6.42133	27.1571	2.52495	4.22921	10.6786	9.67856
ENSGALG00000012165	-	1.95808	1.94989	2.98645	0.995816	1.5316	1.52519	0.525195
ENSGALG00000012178	PDGFB	5.4665	7.87811	9.48224	1.44116	1.20362	1.73461	0.734609
ENSGALG00000012285	BAIAP2L2	4.4453	16.4532	23.9457	3.70127	1.45538	5.38674	4.38674
ENSGALG00000012290	SOX10	70.4796	135.335	147.907	1.9202	1.09289	2.09858	1.09858
ENSGALG00000012293	C22orf23	1.78179	3.06779	4.95238	1.72174	1.61432	2.77944	1.77944
ENSGALG00000012295	CDKL1	4.45128	5.03737	6.69509	1.13167	1.32909	1.50408	0.504082
ENSGALG00000012395	PLEKHG1	35.7441	69.9499	78.1926	1.95696	1.11784	2.18757	1.18757
ENSGALG00000012396	PTGER2	2.55108	3.08567	3.85657	1.20955	1.24983	1.51174	0.511738
ENSGALG00000012401	GPR137C	5.10739	7.59416	9.44453	1.4869	1.24366	1.84919	0.849189
ENSGALG00000012416	-	2.76035	4.60735	4.83246	1.66912	1.04886	1.75067	0.750669
ENSGALG00000012429	BMP4	49.0419	52.8693	79.5499	1.07804	1.50465	1.62208	0.622082
ENSGALG00000012538	NR4A2	1.46578	2.19631	2.36126	1.4984	1.0751	1.61093	0.610928
ENSGALG00000012555	CCDC148	1.49683	2.10359	2.34886	1.40537	1.1166	1.56923	0.569229
ENSGALG00000012576	RASEF	1.50069	2.08172	2.91416	1.38718	1.39988	1.94188	0.941882
ENSGALG00000012612	FBP2	0.365404	0.894252	1.13955	2.4473	1.2743	3.1186	2.1186
ENSGALG00000012680	E2F3	4.4944	5.67966	7.10417	1.26372	1.25081	1.58067	0.580672
ENSGALG00000012681	MBOAT1	9.4739	15.9467	17.5701	1.68323	1.1018	1.85458	0.854583
ENSGALG00000012700	RNF182	0.437778	0.911432	1.31067	2.08195	1.43804	2.99392	1.99392
ENSGALG00000012712	RBM24	9.89919	16.6952	27.149	1.68652	1.62616	2.74255	1.74255
ENSGALG00000012744	TMEM170B	3.09435	5.08516	6.56232	1.64337	1.29048	2.12074	1.12074
ENSGALG00000012816	SLC22A23	12.2447	20.0871	19.6427	1.64047	0.977875	1.60418	0.604177
ENSGALG00000012821	-	57.9235	131.195	164.482	2.26497	1.25372	2.83964	1.83964
ENSGALG00000012836	PRC1	7.11934	7.93395	12.0985	1.11442	1.52491	1.69939	0.699391
ENSGALG00000012845	MYLK4	0.608241	1.19217	2.37453	1.96002	1.99178	3.90393	2.90393
ENSGALG00000012850	RAB19	4.45461	8.78301	9.77901	1.97167	1.1134	2.19526	1.19526
ENSGALG00000012872	-	1.0583	1.2449	1.65102	1.17632	1.32622	1.56006	0.560063
ENSGALG00000012890	DGKI	1.76296	4.02424	6.18666	2.28267	1.53735	3.50925	2.50925
ENSGALG00000012941	CDH12	0.243112	0.437447	1.08258	1.79936	2.47476	4.453	3.453
ENSGALG00000012947	-	6.75108	14.466	14.4738	2.14277	1.00054	2.14393	1.14393
ENSGALG00000013006	ROPN1L	10.4492	15.5858	20.3877	1.49157	1.30809	1.95112	0.951119
ENSGALG00000013063	SRD5A1	2.66521	4.26409	7.7493	1.59991	1.81734	2.90757	1.90757
ENSGALG00000013081	VWC2	4.10599	5.7774	7.92399	1.40706	1.37155	1.92986	0.92986
ENSGALG00000013086	IKZF1	1.19836	1.17162	1.86952	0.97768	1.59568	1.56006	0.560064
ENSGALG00000013183	TERT	1.27916	2.2377	2.39036	1.74935	1.06822	1.8687	0.868698
ENSGALG00000013208	-	0.684641	0.680797	1.1201	0.994386	1.64527	1.63604	0.636037
ENSGALG00000013212	-	0.685627	0.787463	1.4882	1.14853	1.88987	2.17057	1.17057
ENSGALG00000013225	VAT1L	3.80856	6.71922	6.77597	1.76424	1.00845	1.77914	0.779143
ENSGALG00000013239	-	4.10143	5.67833	6.7161	1.38447	1.18276	1.6375	0.637501
ENSGALG00000013253	INSRR	0.677439	1.10486	1.28509	1.63093	1.16313	1.89698	0.896978
ENSGALG00000013293	GLDN	113.024	194.516	204.282	1.72101	1.05021	1.80742	0.807419
ENSGALG00000013311	ANO3	1.03766	1.12303	2.48513	1.08227	2.21289	2.39494	1.39494
ENSGALG00000013376	CAPSL	0.450018	0.995364	1.60986	2.21183	1.61736	3.57733	2.57733
ENSGALG00000013420	-	1.10812	1.35574	2.07491	1.22347	1.53046	1.87247	0.872468
ENSGALG00000013481	IKZF3	0.29812	0.569906	1.15014	1.91167	2.01813	3.85799	2.85799
ENSGALG00000013503	FAM149A	1.46378	2.88595	4.08034	1.97157	1.41387	2.78754	1.78754
ENSGALG00000013535	CYP4V2	3.19707	5.82946	6.04806	1.82337	1.0375	1.89175	0.891748
ENSGALG00000013575	-	2.88524	4.115	5.14883	1.42622	1.25123	1.78454	0.78454
ENSGALG00000013576	MTNR1A	0.450109	1.64433	5.47816	3.65317	3.33155	12.1707	11.1707
ENSGALG00000013604	VIP	31.3938	47.2606	52.9691	1.50541	1.12079	1.68725	0.687247
ENSGALG00000013640	-	831.268	1468.77	1482.16	1.7669	1.00912	1.78301	0.783006
ENSGALG00000013697	CNDP1	0.951834	1.48428	1.91899	1.55939	1.29287	2.0161	1.0161
ENSGALG00000013727	SYNJ2	13.0718	25.3477	35.6888	1.93912	1.40797	2.73022	1.73022
ENSGALG00000013846	ARFGEF3	2.33122	3.65496	4.36774	1.56783	1.19502	1.87358	0.873584
ENSGALG00000013900	MAP7	8.95068	20.9038	20.1424	2.33544	0.963579	2.25038	1.25038
ENSGALG00000013956	MYB	0.799205	0.93962	1.28034	1.17569	1.36262	1.60202	0.60202
ENSGALG00000014117	-	0.593622	1.76749	8.40636	2.97747	4.7561	14.1611	13.1611
ENSGALG00000014163	TTLL1	1.60671	2.97892	3.46388	1.85405	1.16279	2.15588	1.15588
ENSGALG00000014232	RIBC2	0.359042	0.379267	4.26315	1.05633	11.2405	11.8737	10.8737
ENSGALG00000014261	UCHL1	31.0535	70.1933	72.5478	2.2604	1.03354	2.33622	1.33622
ENSGALG00000014268	CHRNA9	5.11798	8.93833	8.98133	1.74645	1.00481	1.75486	0.754857
ENSGALG00000014372	SLC34A2	20.7832	52.5097	55.6396	2.52654	1.05961	2.67714	1.67714
ENSGALG00000014412	CSTA	10.9394	14.7574	18.9839	1.34901	1.2864	1.73537	0.735373
ENSGALG00000014505	FGFBP1	0.707849	1.32655	2.96251	1.87406	2.23324	4.18522	3.18522
ENSGALG00000014513	CDCA3	2.04471	2.65108	4.53118	1.29655	1.70918	2.21605	1.21605
ENSGALG00000014668	MCTP1	0.917825	1.78428	3.15607	1.94403	1.76882	3.43864	2.43864
ENSGALG00000014687	EPHA1	1.30654	3.28965	3.50339	2.51784	1.06497	2.68143	1.68143
ENSGALG00000014689	FAM131B	4.66997	5.79048	7.20035	1.23994	1.24348	1.54184	0.54184
ENSGALG00000014695	CLCN1	0.392695	0.682734	2.19838	1.73858	3.21996	5.59817	4.59817
ENSGALG00000014722	-	0.483723	0.850929	1.063	1.75912	1.24922	2.19754	1.19754
ENSGALG00000014730	ELOVL7	22.9626	40.205	47.5433	1.75089	1.18252	2.07047	1.07047
ENSGALG00000014788	CENPH	1.65558	2.23648	3.03043	1.35087	1.355	1.83043	0.830432
ENSGALG00000014800	ATP6V1A	39.5937	55.7958	62.5876	1.40921	1.12173	1.58075	0.580747
ENSGALG00000014801	NDC80	0.884384	1.00931	1.46186	1.14125	1.44839	1.65297	0.652974
ENSGALG00000014813	HOMER1	1.26849	1.8271	2.14839	1.44037	1.17585	1.69365	0.693655
ENSGALG00000014818	TRIM45	2.26677	3.6688	4.69051	1.61852	1.27848	2.06925	1.06925
ENSGALG00000014845	PLCXD3	3.01226	4.10946	4.60916	1.36425	1.1216	1.53014	0.530135
ENSGALG00000014862	-	30.4118	42.4135	49.6716	1.39464	1.17113	1.6333	0.633302
ENSGALG00000014872	FGF10	10.2483	40.6315	62.482	3.96473	1.53777	6.09684	5.09684
ENSGALG00000014875	HCN1	5.18835	9.70492	10.7824	1.87052	1.11102	2.07819	1.07819
ENSGALG00000014877	EMB	8.18745	10.9466	18.1397	1.33699	1.65712	2.21555	1.21555
ENSGALG00000014884	ISL1	8.50279	32.8495	41.2896	3.86338	1.25693	4.85601	3.85601
ENSGALG00000014907	DCBLD1	12.5172	15.8572	22.5747	1.26684	1.42362	1.80349	0.803492
ENSGALG00000014908	FST	3.73252	6.9876	8.21303	1.87209	1.17537	2.2004	1.2004
ENSGALG00000014934	HS3ST1	19.2003	33.4282	33.5267	1.74103	1.00295	1.74616	0.746157
ENSGALG00000014943	FAM169A	4.01964	5.56183	6.09221	1.38366	1.09536	1.51561	0.515611
ENSGALG00000014948	HMGCR	26.995	36.893	40.5189	1.36666	1.09828	1.50098	0.500978
ENSGALG00000014950	-	1.21679	3.60637	6.19827	2.96385	1.7187	5.09398	4.09398
ENSGALG00000014958	ANKDD1B	1.09799	1.88215	5.90577	1.71418	3.13777	5.37871	4.37871
ENSGALG00000014973	-	5.17065	8.28256	9.12572	1.60184	1.1018	1.76491	0.764907
ENSGALG00000014976	GATA6	0.468679	0.762815	1.82632	1.62759	2.39418	3.89674	2.89674
ENSGALG00000014984	F2RL1	5.23734	7.22119	8.3632	1.37879	1.15815	1.59684	0.596841
ENSGALG00000014989	S100Z	9.13911	50.7678	52.4947	5.555	1.03402	5.74397	4.74397
ENSGALG00000014999	-	3.54972	12.8117	15.0363	3.60923	1.17363	4.2359	3.2359
ENSGALG00000015013	MSX1	0.248376	1.99642	2.07132	8.03792	1.03752	8.33946	7.33946
ENSGALG00000015055	SLC22A16	0.663365	0.774491	1.12122	1.16752	1.44769	1.6902	0.690203
ENSGALG00000015066	WASF1	9.50003	23.9303	29.2388	2.51897	1.22183	3.07776	2.07776
ENSGALG00000015068	GPR6	0.547413	1.37869	2.89883	2.51856	2.10259	5.2955	4.2955
ENSGALG00000015069	B4GALT4	21.3333	28.1874	33.4656	1.32129	1.18725	1.56871	0.568706
ENSGALG00000015075	-	61.4689	102.483	102.611	1.66724	1.00125	1.66932	0.669317
ENSGALG00000015128	AQP4	0.50096	1.02916	1.09174	2.05438	1.06081	2.1793	1.1793
ENSGALG00000015136	ILDR1	2.01888	3.80153	4.04535	1.88299	1.06414	2.00376	1.00376
ENSGALG00000015142	DSG2	15.7989	26.7296	27.6968	1.69187	1.03619	1.75309	0.75309
ENSGALG00000015150	RORB	3.41604	9.50442	11.5391	2.7823	1.21408	3.37792	2.37792
ENSGALG00000015154	TRPM6	0.749634	1.02601	1.61661	1.36868	1.57563	2.15654	1.15654
ENSGALG00000015164	-	2.02899	4.17858	9.22135	2.05944	2.20681	4.54479	3.54479
ENSGALG00000015218	SLC19A2	1.13635	1.67253	1.73261	1.47184	1.03592	1.52472	0.524716
ENSGALG00000015219	-	6.73499	14.8041	16.3021	2.19809	1.10119	2.42051	1.42051
ENSGALG00000015221	CCDC181	0.80919	1.54996	2.18103	1.91545	1.40715	2.69533	1.69533
ENSGALG00000015233	ATP1B1	56.9004	142.19	157.531	2.49893	1.10789	2.76853	1.76853
ENSGALG00000015244	TBX19	0.723314	0.85929	1.45254	1.18799	1.69039	2.00817	1.00817
ENSGALG00000015289	ARMC2	1.23213	2.39793	3.09751	1.94617	1.29174	2.51396	1.51396
ENSGALG00000015326	CLTA	99.3284	123.545	154.231	1.2438	1.24838	1.55274	0.552738
ENSGALG00000015344	NXPE3	4.65642	8.06898	7.70599	1.73287	0.955014	1.65492	0.654918
ENSGALG00000015345	-	0.88571	1.28985	2.3818	1.45629	1.84657	2.68915	1.68915
ENSGALG00000015389	TMPRSS7	10.8155	25.1365	49.3071	2.32412	1.96158	4.55894	3.55894
ENSGALG00000015396	CD200	21.7152	34.4601	34.4303	1.58691	0.999134	1.58554	0.58554
ENSGALG00000015489	FAXC	5.33074	12.361	16.5947	2.31881	1.34251	3.11303	2.11303
ENSGALG00000015511	ROBO1	9.90973	15.7226	22.0516	1.58658	1.40254	2.22525	1.22525
ENSGALG00000015595	GPR78	3.07334	8.43248	10.8502	2.74375	1.28671	3.53042	2.53042
ENSGALG00000015669	PTBP3	2.24572	3.04634	4.06109	1.35651	1.3331	1.80837	0.808368
ENSGALG00000015691	SMC2	3.67862	4.2788	7.30388	1.16315	1.70699	1.98549	0.985494
ENSGALG00000015701	-	2.46783	5.25717	6.43431	2.13028	1.22391	2.60727	1.60727
ENSGALG00000015708	FGFR3	41.0749	53.6302	61.7526	1.30567	1.15145	1.50342	0.503417
ENSGALG00000015712	SLBP	0.519356	0.738532	1.18167	1.42201	1.60003	2.27527	1.27527
ENSGALG00000015737	NCAM2	1.7624	3.12256	3.30013	1.77177	1.05687	1.87252	0.87252
ENSGALG00000015810	-	0.628202	1.18072	1.28545	1.87953	1.08869	2.04623	1.04623
ENSGALG00000015841	CLDN8	22.319	49.6283	57.7644	2.22359	1.16394	2.58813	1.58813
ENSGALG00000015842	TIAM1	5.51011	8.83826	9.89773	1.60401	1.11987	1.79628	0.796285
ENSGALG00000015849	ME1	16.7542	25.3945	27.5774	1.51571	1.08596	1.646	0.645996
ENSGALG00000015876	ELOVL4	5.24043	13.2322	18.5629	2.52502	1.40286	3.54225	2.54225
ENSGALG00000015877	SH3BGRL2	7.88347	16.5573	20.6878	2.10025	1.24947	2.6242	1.6242
ENSGALG00000015895	HTR1B	8.39973	19.0448	20.865	2.26731	1.09558	2.48401	1.48401
ENSGALG00000015898	MYO6	39.8208	60.9092	75.2357	1.52958	1.23521	1.88936	0.889356
ENSGALG00000015944	RIMS1	0.866704	2.15445	2.14765	2.48579	0.996847	2.47795	1.47795
ENSGALG00000015953	-	1.42901	3.21975	4.31577	2.25313	1.34041	3.0201	2.0201
ENSGALG00000015959	SMAP1	47.8055	55.3701	98.6117	1.15824	1.78096	2.06277	1.06277
ENSGALG00000015967	LRRTM1	0.732478	1.2255	1.28417	1.67309	1.04787	1.75319	0.753187
ENSGALG00000016001	LZTS3	7.70855	10.3828	12.4767	1.34693	1.20166	1.61855	0.618549
ENSGALG00000016017	SLC4A11	1.49215	2.43126	3.09006	1.62937	1.27097	2.07088	1.07088
ENSGALG00000016020	CLIC6	3.98088	8.81656	10.2647	2.21473	1.16426	2.57851	1.57851
ENSGALG00000016094	SFXN5	2.27787	3.89838	4.19405	1.71141	1.07584	1.84121	0.841214
ENSGALG00000016144	TMPRSS2	4.16262	7.34406	9.04361	1.76429	1.23142	2.17258	1.17258
ENSGALG00000016165	-	4.59539	4.89757	11.6195	1.06576	2.3725	2.52851	1.52851
ENSGALG00000016169	TMPRSS3	3.37566	9.03464	13.2916	2.67641	1.47118	3.93748	2.93748
ENSGALG00000016183	-	1.87454	2.6783	3.88707	1.42878	1.45132	2.07362	1.07362
ENSGALG00000016221	EFHC2	0.918179	1.24438	1.45044	1.35527	1.16559	1.57969	0.579688
ENSGALG00000016276	KHDRBS2	4.42855	6.17905	7.06191	1.39528	1.14288	1.59463	0.594631
ENSGALG00000016281	DMD	16.6748	24.2032	27.1796	1.45148	1.12298	1.62999	0.629986
ENSGALG00000016300	TINAG	0.448664	1.07841	1.03117	2.40359	0.956195	2.2983	1.2983
ENSGALG00000016301	MLIP	9.58029	16.1915	17.4139	1.69008	1.07549	1.81768	0.817676
ENSGALG00000016304	LRRC1	11.9651	16.5653	18.4582	1.38447	1.11427	1.54268	0.542677
ENSGALG00000016326	-	2.16955	4.06951	6.13586	1.87574	1.50776	2.82817	1.82817
ENSGALG00000016379	SMS	32.5484	49.0336	57.3275	1.50648	1.16915	1.7613	0.761301
ENSGALG00000016438	MELK	0.629397	0.819317	1.67774	1.30175	2.04773	2.66563	1.66563
ENSGALG00000016442	-	2.47839	3.58934	6.87575	1.44826	1.9156	2.77428	1.77428
ENSGALG00000016444	ODC1	18.7085	24.5139	30.0723	1.31031	1.22674	1.60742	0.607417
ENSGALG00000016446	ATP6V1C2	17.7201	37.4345	40.4441	2.11255	1.0804	2.28239	1.28239
ENSGALG00000016448	KCNF1	1.78907	2.86937	10.1816	1.60383	3.54837	5.69099	4.69099
ENSGALG00000016471	-	4.03557	4.9395	6.24832	1.22399	1.26497	1.54831	0.548311
ENSGALG00000016480	SDC1	30.4653	46.2677	52.8554	1.5187	1.14238	1.73494	0.734939
ENSGALG00000016498	MFSD2B	0.990481	1.02287	1.78307	1.0327	1.74321	1.80021	0.80021
ENSGALG00000016507	fndc4	21.4352	37.6022	40.5406	1.75423	1.07814	1.89131	0.891311
ENSGALG00000016560	SELENOI	14.2622	20.1605	22.3227	1.41356	1.10725	1.56516	0.565162
ENSGALG00000016577	OTOF	21.6593	60.2765	129.968	2.78294	2.15619	6.00055	5.00055
ENSGALG00000016582	PBK	2.69312	2.74625	4.47299	1.01973	1.62876	1.66089	0.660892
ENSGALG00000016591	DRC1	0.658089	1.15328	1.5848	1.75247	1.37417	2.40818	1.40818
ENSGALG00000016609	CENPO	2.02282	4.04635	5.29602	2.00035	1.30884	2.61814	1.61814
ENSGALG00000016620	PNOC	0.0284186	0.30481	1.02101	10.7257	3.34966	35.9275	34.9275
ENSGALG00000016653	FAM167A	0.688212	1.61742	2.17566	2.35018	1.34514	3.16132	2.16132
ENSGALG00000016665	FDFT1	25.0685	36.3305	42.9848	1.44925	1.18316	1.71469	0.714693
ENSGALG00000016670	-	0.908504	1.8548	2.27344	2.0416	1.22571	2.5024	1.5024
ENSGALG00000016674	EFHC1	0.607735	1.62404	2.05634	2.67228	1.26619	3.38361	2.38361
ENSGALG00000016675	PAQR8	10.5898	23.7886	27.2493	2.24637	1.14548	2.57316	1.57316
ENSGALG00000016676	MCM3	3.33267	3.96876	5.2245	1.19086	1.31641	1.56766	0.567659
ENSGALG00000016684	RHAG	1.80102	2.43159	5.23078	1.35012	2.15117	2.90435	1.90435
ENSGALG00000016687	P2RY8	1.61005	2.36382	2.43793	1.46817	1.03135	1.5142	0.514195
ENSGALG00000016692	-	1.11668	1.53428	1.78879	1.37397	1.16588	1.60188	0.601882
ENSGALG00000016702	PPP2R3B	1.84227	2.25582	2.80261	1.22448	1.24239	1.52128	0.521284
ENSGALG00000016707	CLIC5	6.04126	14.2119	24.0194	2.35247	1.6901	3.9759	2.9759
ENSGALG00000016767	-	3.2184	4.53791	4.83768	1.40999	1.06606	1.50313	0.503132
ENSGALG00000016804	SLC5A7	0.053653	0.0786247	1.09742	1.46543	13.9577	20.4541	19.4541
ENSGALG00000016826	ADPRHL1	1.15316	3.61055	8.21427	3.13099	2.27508	7.12325	6.12325
ENSGALG00000016828	GRTP1	2.18665	3.58604	4.59156	1.63997	1.2804	2.09981	1.09981
ENSGALG00000016834	MCF2L	1.8959	3.89997	5.23681	2.05706	1.34278	2.76218	1.76218
ENSGALG00000016836	TUBGCP3	15.1489	21.508	24.4993	1.41977	1.13908	1.61723	0.617227
ENSGALG00000016837	MYO16	1.80673	4.79461	7.55487	2.65376	1.5757	4.18152	3.18152
ENSGALG00000016904	SLITRK6	5.33039	8.70517	9.3677	1.63312	1.07611	1.75741	0.757414
ENSGALG00000016906	SPRY2	16.1386	20.9905	25.9752	1.30064	1.23748	1.60951	0.609506
ENSGALG00000016913	SLAIN1	0.736847	1.51243	1.70545	2.05258	1.12762	2.31452	1.31452
ENSGALG00000016920	LMO7	26.5537	42.2604	52.5078	1.59151	1.24248	1.97742	0.977421
ENSGALG00000016934	-	7.50189	9.33369	11.756	1.24418	1.25952	1.56707	0.567066
ENSGALG00000016967	ENOX1	9.42499	10.9636	14.3274	1.16325	1.30682	1.52015	0.52015
ENSGALG00000017016	-	0.870738	0.838735	1.3199	0.963247	1.57367	1.51584	0.515837
ENSGALG00000017019	-	11.047	17.3142	20.8595	1.56732	1.20476	1.88826	0.888258
ENSGALG00000017025	CKAP2	2.78665	3.23007	4.63981	1.15912	1.43644	1.66501	0.665014
ENSGALG00000017052	CCNA1	1.05991	1.29996	2.02767	1.22649	1.5598	1.91307	0.91307
ENSGALG00000017077	HSPH1	6.34049	10.3738	11.7271	1.63611	1.13046	1.84956	0.849557
ENSGALG00000017104	-	6.96529	10.7268	11.7989	1.54004	1.09994	1.69396	0.693958
ENSGALG00000017128	SKA3	0.777188	1.02623	1.58566	1.32044	1.54513	2.04026	1.04026
ENSGALG00000017166	RAB39A	2.34004	4.84756	6.10086	2.07157	1.25854	2.60716	1.60716
ENSGALG00000017169	ELMOD1	6.10046	16.6994	28.1287	2.7374	1.68441	4.61091	3.61091
ENSGALG00000017189	C11orf70	1.44723	2.62909	3.94048	1.81664	1.4988	2.72277	1.72277
ENSGALG00000017195	PGR	0.799075	1.24365	1.42208	1.55636	1.14348	1.77966	0.779663
ENSGALG00000017217	VSTM5	1.80068	3.45378	3.61166	1.91805	1.04571	2.00572	1.00572
ENSGALG00000017266	KCTD14	0.671699	1.01507	1.19418	1.5112	1.17646	1.77786	0.777855
ENSGALG00000017276	-	2.006	3.67106	4.61153	1.83004	1.25619	2.29887	1.29887
ENSGALG00000017304	PGM2L1	21.4588	35.0253	38.5278	1.63221	1.1	1.79543	0.795433
ENSGALG00000017317	DNAJB13	2.46229	4.14585	6.55208	1.68373	1.5804	2.66097	1.66097
ENSGALG00000017644	COTL1	60.0209	87.9271	96.7763	1.46494	1.10064	1.61238	0.612377
ENSGALG00000017828	SNORA7	10.0288	13.6923	19.1453	1.36529	1.39826	1.90904	0.909035
ENSGALG00000017850	SNORA21	0	5.20093	5.98227	5200.93	1.15023	5982.27	5982.27
ENSGALG00000017862	SNORA23	0	0.680163	2.59791	680.163	3.81954	2597.91	2597.91
ENSGALG00000018819	TBCEL	17.0811	20.3538	25.7039	1.1916	1.26286	1.50482	0.504815
ENSGALG00000018942	NRGN	96.1026	348.282	571.894	3.62407	1.64204	5.95087	4.95087
ENSGALG00000018976	LYSMD2	22.5327	31.8216	35.1156	1.41224	1.10352	1.55843	0.558432
ENSGALG00000019145	-	0.302196	0.697946	2.78242	2.30958	3.98658	9.20733	8.20733
ENSGALG00000019221	-	4.29115	4.51162	6.9576	1.05138	1.54215	1.62139	0.621386
ENSGALG00000019622	TRIM71	0.54569	0.690225	1.09135	1.26487	1.58115	1.99994	0.999943
ENSGALG00000019651	AGR3	39.6541	44.8187	82.6774	1.13024	1.84471	2.08496	1.08496
ENSGALG00000019690	WDR86	8.15632	12.77	13.2114	1.56565	1.03457	1.61977	0.619771
ENSGALG00000019967	MTFR2	1.60307	1.83274	2.45166	1.14327	1.3377	1.52935	0.529351
ENSGALG00000019979	DYNLT1	13.6238	17.733	21.4251	1.30162	1.2082	1.57262	0.57262
ENSGALG00000019987	LRP11	10.2894	29.9854	48.8605	2.91421	1.62948	4.74864	3.74864
ENSGALG00000020143	GABRG1	3.58439	4.95057	5.44675	1.38115	1.10023	1.51958	0.519576
ENSGALG00000020726	PDZD7	7.50972	18.4292	20.413	2.45404	1.10765	2.71822	1.71822
ENSGALG00000020754	-	14.4355	24.0458	24.9054	1.66574	1.03575	1.72529	0.725295
ENSGALG00000020906	GAS2L2	2.89302	4.32283	4.46464	1.49422	1.03281	1.54324	0.543244
ENSGALG00000020975	TMEM233	0.081823	1.14645	1.0961	14.0114	0.956078	13.3959	12.3959
ENSGALG00000020999	DYNLL1	22.9847	40.7979	44.4088	1.77501	1.08851	1.93211	0.932107
ENSGALG00000021017	DUSP15	27.3313	46.9682	49.8996	1.71848	1.06241	1.82573	0.82573
ENSGALG00000021021	ARL4C	9.49576	16.7604	26.3243	1.76504	1.57062	2.77222	1.77222
ENSGALG00000021135	HAPLN3	1.83449	2.1219	2.87018	1.15667	1.35265	1.56456	0.564561
ENSGALG00000021180	PAQR9	2.28214	6.96687	8.64407	3.05279	1.24074	3.78771	2.78771
ENSGALG00000021230	EPB42	1.60664	2.25067	4.93529	1.40086	2.19281	3.07181	2.07181
ENSGALG00000021235	-	2.08397	2.61299	4.1552	1.25385	1.59021	1.99388	0.993883
ENSGALG00000021271	MPZL3	5.16639	11.4279	15.0954	2.21198	1.32092	2.92185	1.92185
ENSGALG00000021273	TMPRSS13	14.1479	25.3762	27.3006	1.79363	1.07584	1.92966	0.929657
ENSGALG00000021275	LTC4S	0.622385	1.33672	1.31762	2.14774	0.98571	2.11705	1.11705
ENSGALG00000021553	-	12.9703	28.6597	47.1773	2.20964	1.64612	3.63733	2.63733
ENSGALG00000021592	TLCD2	21.0906	41.1382	39.6479	1.95055	0.963773	1.87988	0.879883
ENSGALG00000021855	CCDC39	1.30595	2.02979	2.3036	1.55427	1.13489	1.76393	0.763929
ENSGALG00000021897	-	16.1847	24.3233	32.5347	1.50286	1.33759	2.01021	1.01021
ENSGALG00000022557	CLDN3	41.9541	68.3037	83.2953	1.62806	1.21949	1.98539	0.985391
ENSGALG00000022702	CHRNA10	10.0985	41.2183	97.3497	4.08164	2.36181	9.64006	8.64006
ENSGALG00000022976	-	0.529554	1.22202	2.16635	2.30763	1.77277	4.0909	3.0909
ENSGALG00000023032	GRXCR1	2.4069	4.07666	5.30862	1.69374	1.3022	2.20558	1.20558
ENSGALG00000023036	FRMPD1	1.2397	2.35038	2.51892	1.89592	1.07171	2.03187	1.03187
ENSGALG00000023066	DNAJA1	27.8909	42.6722	43.807	1.52997	1.02659	1.57066	0.570659
ENSGALG00000023122	-	2.93857	3.98009	4.40792	1.35443	1.10749	1.50002	0.50002
ENSGALG00000023354	FSCN2	20.2275	64.9894	124.292	3.21293	1.91249	6.14469	5.14469
ENSGALG00000023355	TMEM154	1.80415	2.2228	4.09389	1.23205	1.84177	2.26915	1.26915
ENSGALG00000023439	PJVK	1.97709	6.56819	9.47052	3.32216	1.44188	4.79014	3.79014
ENSGALG00000023497	MINDY4B	0.531683	1.01802	2.14401	1.91471	2.10606	4.0325	3.0325
ENSGALG00000023580	CLDN19	114.322	194.161	214.161	1.69837	1.10301	1.87332	0.873317
ENSGALG00000023601	-	1.71723	3.43646	3.37068	2.00116	0.980858	1.96286	0.962857
ENSGALG00000023626	NTN1	8.60672	13.6362	15.6717	1.58437	1.14927	1.82087	0.820871
ENSGALG00000023824	-	0.400587	0.705827	7.01551	1.76198	9.93943	17.5131	16.5131
ENSGALG00000023936	-	17.3148	51.1769	80.3919	2.95567	1.57086	4.64296	3.64296
ENSGALG00000024047	MYCL	5.38697	8.36348	11.0879	1.55254	1.32576	2.05829	1.05829
ENSGALG00000024272	-	242.108	247.224	407.975	1.02113	1.65022	1.68509	0.685094
ENSGALG00000024298	ADAMTSL5	2.78135	6.06938	7.32098	2.18217	1.20622	2.63217	1.63217
ENSGALG00000024365	-	0.5446	0.574188	1.9815	1.05433	3.45096	3.63845	2.63845
ENSGALG00000024379	-	1.59514	1.72101	2.94262	1.07891	1.70982	1.84474	0.844739
ENSGALG00000024469	-	2.15409	6.54728	9.93733	3.03946	1.51778	4.61323	3.61323
ENSGALG00000024486	-	26.7916	51.7897	51.6432	1.93306	0.99717	1.92759	0.92759
ENSGALG00000024964	SNORA53	2.39886	4.01217	4.20203	1.67253	1.04732	1.75168	0.751675
ENSGALG00000025640	U4	0	4.5641	9.847	4564.1	2.15749	9847	9847
ENSGALG00000025678	snoU109	0	9.32453	9.35881	9324.53	1.00368	9358.81	9358.81
ENSGALG00000025735	PDE6H	1.12557	3.29872	4.65255	2.93071	1.41041	4.1335	3.1335
ENSGALG00000025751	NMRK2	2.82875	4.51211	7.37194	1.59509	1.63381	2.60608	1.60608
ENSGALG00000025774	-	0.923595	1.13276	1.40392	1.22646	1.23939	1.52006	0.520063
ENSGALG00000025810	-	2.77937	3.90079	5.7812	1.40348	1.48206	2.08004	1.08004
ENSGALG00000025817	NHLH1	1.04484	1.85092	2.27836	1.77149	1.23093	2.18059	1.18059
ENSGALG00000025971	KCNK3	0.75293	1.25968	1.27266	1.67303	1.01031	1.69028	0.690275
ENSGALG00000025996	-	2.0704	2.36254	3.7424	1.14111	1.58406	1.80758	0.807576
ENSGALG00000026081	RBM38	6.7285	14.8159	22.7174	2.20196	1.53331	3.3763	2.3763
ENSGALG00000026119	MN1	6.83911	9.3729	10.8621	1.37049	1.15888	1.58823	0.588233
ENSGALG00000026187	NMNAT3	1.14344	1.52026	2.0968	1.32955	1.37924	1.83377	0.833768
ENSGALG00000026207	CNTF	9.23787	15.4869	17.0293	1.67646	1.09959	1.84343	0.843427
ENSGALG00000026214	LRTM2	2.77556	8.93801	11.9049	3.22025	1.33194	4.28919	3.28919
ENSGALG00000026215	CCDC177	4.53805	11.2347	16.7003	2.47567	1.48649	3.68006	2.68006
ENSGALG00000026332	-	2.30034	2.56646	3.57733	1.11569	1.39387	1.55513	0.555132
ENSGALG00000026372	MANSC4	0.882614	1.42704	1.68226	1.61683	1.17885	1.906	0.906002
ENSGALG00000026380	UBE2C	5.22783	7.92765	9.35399	1.51643	1.17992	1.78927	0.789269
ENSGALG00000026384	PCSK4	1.09712	2.88645	2.9694	2.63094	1.02874	2.70654	1.70654
ENSGALG00000026453	RMST_9	2.30363	4.36601	4.37155	1.89528	1.00127	1.89768	0.897682
ENSGALG00000026482	uc_338	31.8201	51.4525	50.9979	1.61698	0.991163	1.60269	0.602692
ENSGALG00000026663	CX3CL1	2.56557	3.26893	4.17962	1.27415	1.27859	1.62912	0.629117
ENSGALG00000026674	CIB2	11.173	32.9602	58.4451	2.94998	1.7732	5.23092	4.23092
ENSGALG00000026716	CELF5	2.29064	4.06073	4.53394	1.77275	1.11653	1.97933	0.979332
ENSGALG00000026781	ALOX5AP	3.99354	4.46547	6.56174	1.11817	1.46944	1.64309	0.643089
ENSGALG00000026789	LRRC3C	2.97711	7.30032	14.3757	2.45215	1.96918	4.82873	3.82873
ENSGALG00000026817	-	2.40885	3.21595	4.11153	1.33506	1.27848	1.70684	0.706843
ENSGALG00000026853	FGF3	1.36617	9.16574	20.7195	6.70908	2.26054	15.1662	14.1662
ENSGALG00000026862	CLDN1	66.0301	94.5322	115.66	1.43165	1.2235	1.75163	0.75163
ENSGALG00000026896	-	10.5918	14.3993	16.3658	1.35948	1.13656	1.54514	0.54514
ENSGALG00000026974	TMEM213	33.5982	33.587	57.9261	0.999665	1.72466	1.72408	0.724082
ENSGALG00000027091	-	11.8364	14.1891	18.355	1.19877	1.2936	1.55073	0.550726
ENSGALG00000027176	-	3.00355	14.7887	22.4718	4.92373	1.51953	7.48174	6.48174
ENSGALG00000027183	-	0.508176	1.06953	1.5574	2.10465	1.45615	3.06469	2.06469
ENSGALG00000027240	TSPAN13	90.5305	135.98	179.584	1.50204	1.32066	1.98368	0.983684
ENSGALG00000027255	NRXN3	1.4928	4.13972	6.26897	2.77312	1.51435	4.19946	3.19946
ENSGALG00000027265	AJAP1	1.03255	1.64609	2.00357	1.59419	1.21717	1.9404	0.9404
ENSGALG00000027299	NTF3	0.782645	1.5353	1.47777	1.96169	0.962524	1.88817	0.88817
ENSGALG00000027355	TPBG	5.86505	7.01633	9.87457	1.1963	1.40737	1.68363	0.68363
ENSGALG00000027453	CLRN2	1.04835	2.46005	3.39704	2.34659	1.38088	3.24037	2.24037
ENSGALG00000027476	PLEKHG5	40.7688	60.6764	65.1957	1.48831	1.07448	1.59916	0.599157
ENSGALG00000027483	GLRX	3.97926	5.321	7.24803	1.33718	1.36215	1.82145	0.821452
ENSGALG00000027494	-	17.4641	31.7101	42.9257	1.81573	1.35369	2.45794	1.45794
ENSGALG00000027692	KIAA1024L	0.670367	1.32564	1.69706	1.97749	1.28018	2.53153	1.53153
ENSGALG00000027974	-	5.29875	27.2262	43.3018	5.13823	1.59045	8.17207	7.17207
ENSGALG00000028015	-	13.196	18.8456	21.2397	1.42813	1.12704	1.60956	0.609555
ENSGALG00000028017	EFCAB2	0.874232	0.935224	1.43281	1.06977	1.53205	1.63894	0.638935
ENSGALG00000028023	LRRC74B	2.03455	2.76887	3.13849	1.36092	1.13349	1.54259	0.542594
ENSGALG00000028029	GIPC3	9.72938	30.4941	49.4378	3.13422	1.62123	5.08128	4.08128
ENSGALG00000028041	DKK2	4.37775	6.05023	6.76637	1.38204	1.11836	1.54563	0.545627
ENSGALG00000028047	RHOV	2.69449	5.72717	6.00183	2.12551	1.04796	2.22744	1.22744
ENSGALG00000028157	-	0.717848	1.4722	2.62364	2.05085	1.78212	3.65486	2.65486
ENSGALG00000028207	-	0.26704	0.608224	1.34438	2.27765	2.21034	5.0344	4.0344
ENSGALG00000028222	-	0.647598	1.01486	1.39355	1.56711	1.37315	2.15188	1.15188
ENSGALG00000028250	ANKRD22	0.646748	1.05083	1.84215	1.62478	1.75305	2.84832	1.84832
ENSGALG00000028273	-	384.681	619.709	1297.31	1.61097	2.09342	3.37244	2.37244
ENSGALG00000028327	TMEM178A	3.03975	4.69954	4.84702	1.54603	1.03138	1.59455	0.594548
ENSGALG00000028341	-	0.695691	0.998722	1.13034	1.43558	1.13179	1.62478	0.624779
ENSGALG00000028345	RHBDL1	2.70415	4.60373	6.5319	1.70247	1.41883	2.41551	1.41551
ENSGALG00000028373	GAS2L3	27.0155	50.4077	48.2439	1.86588	0.957075	1.78579	0.785787
ENSGALG00000028602	NSG2	13.1426	28.6877	35.999	2.1828	1.25486	2.73911	1.73911
ENSGALG00000028620	-	0.594465	0.82766	1.14911	1.39228	1.38838	1.93301	0.933011
ENSGALG00000028682	CBLN2	1.04573	1.45658	2.09835	1.39288	1.4406	2.00659	1.00659
ENSGALG00000028709	-	5.03025	7.75414	7.64624	1.5415	0.986085	1.52005	0.520051
ENSGALG00000028790	DNASE2B	15.2333	20.6514	34.8529	1.35567	1.68768	2.28794	1.28794
ENSGALG00000028880	FDPS	32.2473	48.4425	48.3808	1.50222	0.998726	1.50031	0.500307
ENSGALG00000028924	S100A16	18.2545	24.811	28.2555	1.35917	1.13883	1.54787	0.547866
ENSGALG00000029027	SEPT12	7.48266	11.5861	14.082	1.5484	1.21542	1.88195	0.881946
ENSGALG00000029083	NXPH2	1.47333	3.56461	5.36006	2.41942	1.50369	3.63805	2.63805
ENSGALG00000029197	KIRREL3	5.24592	12.2388	17.3896	2.33301	1.42085	3.31487	2.31487
ENSGALG00000029260	H-RAS	2.30122	3.20519	3.45901	1.39283	1.07919	1.50312	0.503121
ENSGALG00000029300	-	0.412104	0.621574	1.5966	1.5083	2.56863	3.87426	2.87426
ENSGALG00000029399	-	1.18931	1.36156	1.97279	1.14483	1.44892	1.65876	0.658762
ENSGALG00000029446	-	3.53113	6.92779	7.19245	1.96192	1.0382	2.03687	1.03687
ENSGALG00000029504	-	3.14417	4.71986	7.24207	1.50115	1.53438	2.30333	1.30333
ENSGALG00000029596	HAS2	0.445451	1.35101	2.16352	3.0329	1.60141	4.85692	3.85692
ENSGALG00000029610	RGS9	6.06353	7.31259	9.70374	1.20599	1.32699	1.60035	0.600346
ENSGALG00000029617	COL17A1	0.27844	0.377658	1.39338	1.35634	3.68953	5.00424	4.00424
ENSGALG00000029618	AGBL2	0.845089	1.27936	1.7918	1.51388	1.40054	2.12025	1.12025
ENSGALG00000029811	BMPER	6.13442	8.26826	11.0259	1.34785	1.33352	1.79738	0.797381
ENSGALG00000029812	-	2.03426	3.16883	3.37054	1.55773	1.06365	1.65688	0.656885
ENSGALG00000029819	SCG2	7.32619	11.5459	11.1005	1.57598	0.961421	1.51518	0.515179
ENSGALG00000029842	SLCO5A1	4.4953	7.44558	7.51393	1.6563	1.00918	1.67151	0.671509
ENSGALG00000029862	-	0.565493	0.785656	1.69301	1.38933	2.1549	2.99387	1.99387
ENSGALG00000029879	-	2.26243	3.01143	4.40319	1.33106	1.46216	1.94622	0.946217
ENSGALG00000029921	CSRP2	319.249	735.722	823.356	2.30454	1.11911	2.57904	1.57904
ENSGALG00000030026	-	6.89915	13.0588	14.3173	1.89281	1.09637	2.07523	1.07523
ENSGALG00000030061	-	0.74651	1.02149	1.31054	1.36835	1.28297	1.75556	0.755556
ENSGALG00000030071	-	1.25529	1.64669	2.14177	1.31181	1.30065	1.7062	0.706197
ENSGALG00000030101	CSDC2	1.58206	1.98918	2.51655	1.25734	1.26512	1.59068	0.590683
ENSGALG00000030160	DRC7	0.280282	0.656654	1.2214	2.34283	1.86004	4.35775	3.35775
ENSGALG00000030229	CSMD2	1.25947	1.95952	2.1702	1.55582	1.10752	1.7231	0.723104
ENSGALG00000030255	AMBP	0.164892	0.450643	2.8316	2.73297	6.28345	17.1725	16.1725
ENSGALG00000030324	KIAA1324L	3.54488	6.82525	9.13784	1.92538	1.33883	2.57776	1.57776
ENSGALG00000030356	OTOP1	1.39972	2.06863	4.22011	1.47788	2.04005	3.01496	2.01496
ENSGALG00000030396	HMGA1	24.6453	36.2804	41.1768	1.4721	1.13496	1.67078	0.670778
ENSGALG00000030493	ENTPD3	0.835879	1.17254	2.5833	1.40276	2.20317	3.09052	2.09052
ENSGALG00000030510	-	7.55489	8.81227	14.0036	1.16643	1.5891	1.85358	0.853582
ENSGALG00000030526	-	1.73691	2.58635	3.88365	1.48905	1.50159	2.23595	1.23595
ENSGALG00000030562	-	4.34391	12.617	19.8397	2.90453	1.57245	4.56724	3.56724
ENSGALG00000030597	KIF11	2.34012	2.68189	3.81317	1.14605	1.42182	1.62947	0.629474
ENSGALG00000030649	C13orf42	2.85466	7.3224	9.76893	2.56507	1.33412	3.4221	2.4221
ENSGALG00000030652	TPBGL	1.49672	5.3083	5.50453	3.54661	1.03697	3.67772	2.67772
ENSGALG00000030660	-	4.80317	14.8629	30.3388	3.0944	2.04124	6.31642	5.31642
ENSGALG00000030696	-	0.398117	1.1378	1.37342	2.85796	1.20708	3.44978	2.44978
ENSGALG00000030754	-	1.49494	2.03649	2.36181	1.36225	1.15975	1.57987	0.579868
ENSGALG00000030775	RP4-613B23.5	35.3314	57.5473	63.9095	1.62879	1.11056	1.80886	0.808861
ENSGALG00000030781	CA2	26.7426	43.5171	56.654	1.62726	1.30188	2.11849	1.11849
ENSGALG00000030788	-	1.29426	1.71083	1.94703	1.32186	1.13806	1.50436	0.504355
ENSGALG00000030834	ATP8B1	8.47299	11.9205	15.6072	1.40688	1.30928	1.842	0.841995
ENSGALG00000030855	-	4.56212	4.90782	7.26844	1.07578	1.48099	1.59321	0.593215
ENSGALG00000030908	ATP2B2	11.286	20.1853	20.3263	1.78853	1.00698	1.80102	0.801019
ENSGALG00000030930	-	0.98804	1.21402	2.04574	1.22872	1.68509	2.0705	1.0705
ENSGALG00000030966	MAPK13	3.06653	5.43626	7.07313	1.77277	1.3011	2.30656	1.30656
ENSGALG00000031076	ESRP1	1.56779	2.35227	3.04301	1.50037	1.29365	1.94095	0.940953
ENSGALG00000031092	Blec3	2.7966	6.44767	6.59806	2.30553	1.02333	2.35931	1.35931
ENSGALG00000031105	SLC4A4	38.8931	54.5648	66.7853	1.40294	1.22396	1.71715	0.717149
ENSGALG00000031164	WFDC2	77.7786	97.472	143.222	1.2532	1.46937	1.84141	0.841407
ENSGALG00000031254	-	0.563809	1.69294	1.79825	3.00268	1.06221	3.18946	2.18946
ENSGALG00000031274	SLC4A8	10.5405	22.3527	31.8982	2.12066	1.42704	3.02626	2.02626
ENSGALG00000031331	PKIG	19.8808	32.6813	51.2011	1.64386	1.56668	2.57541	1.57541
ENSGALG00000031340	E2F7	0.847925	1.80357	2.33563	2.12704	1.295	2.75452	1.75452
ENSGALG00000031380	DENND3	5.80547	8.58553	10.8239	1.47887	1.26072	1.86444	0.864437
ENSGALG00000031396	-	0.978701	1.1627	2.16705	1.18801	1.8638	2.21421	1.21421
ENSGALG00000031425	PMP22	714.419	1413.98	1396.17	1.97921	0.9874	1.95427	0.954269
ENSGALG00000031450	MYO7A	5.68703	12.7928	17.0529	2.24948	1.333	2.99856	1.99856
ENSGALG00000031502	-	4.09583	7.13172	7.05977	1.74121	0.989912	1.72365	0.723648
ENSGALG00000031527	-	16.9967	28.1181	34.7908	1.65433	1.23731	2.04692	1.04692
ENSGALG00000031590	B3GAT2	39.398	95.5743	104.769	2.42586	1.09621	2.65925	1.65925
ENSGALG00000031597	HBAD	423.757	683.097	1615.72	1.612	2.36529	3.81285	2.81285
ENSGALG00000031605	-	12.6704	21.6341	22.1631	1.70745	1.02445	1.7492	0.7492
ENSGALG00000031628	-	1.68211	2.32032	2.91351	1.37942	1.25565	1.73206	0.732062
ENSGALG00000031656	EYA4	11.0638	19.9531	26.3787	1.80346	1.32204	2.38424	1.38424
ENSGALG00000031659	-	4.08206	9.79859	34.3578	2.4004	3.5064	8.41678	7.41678
ENSGALG00000031689	-	0.793835	1.40081	1.49003	1.76461	1.06369	1.87701	0.877006
ENSGALG00000031693	-	1.329	2.92411	3.51615	2.20023	1.20247	2.64571	1.64571
ENSGALG00000031720	LGI1	15.5821	22.9806	23.8284	1.47481	1.03689	1.52921	0.529213
ENSGALG00000031734	AQP11	0.747798	0.95093	1.14486	1.27164	1.20393	1.53097	0.530971
ENSGALG00000031785	-	1.88382	3.4693	4.70166	1.84163	1.35522	2.49581	1.49581
ENSGALG00000031786	BLVRA	3.46341	4.29601	5.69073	1.2404	1.32466	1.6431	0.6431
ENSGALG00000031889	-	3.87873	7.17323	9.44677	1.84937	1.31695	2.43553	1.43553
ENSGALG00000031934	TES	10.6875	13.8917	16.3687	1.29981	1.17831	1.53158	0.531577
ENSGALG00000032022	CDH10	0.441351	0.922761	1.06303	2.09076	1.15201	2.40858	1.40858
ENSGALG00000032030	-	3.44457	4.66469	5.25963	1.35421	1.12754	1.52693	0.526932
ENSGALG00000032037	-	14.3873	21.8612	23.4883	1.51947	1.07443	1.63257	0.632566
ENSGALG00000032066	-	8.18982	15.8408	17.2017	1.93421	1.08591	2.10037	1.10037
ENSGALG00000032089	-	1.36123	1.84426	2.09363	1.35485	1.13521	1.53804	0.538041
ENSGALG00000032108	-	0.515511	0.845912	2.84793	1.64092	3.3667	5.52447	4.52447
ENSGALG00000032113	-	6.87894	14.3443	13.7586	2.08525	0.959171	2.00011	1.00011
ENSGALG00000032247	ATP1A1	304.917	290.051	467.736	0.951247	1.6126	1.53398	0.53398
ENSGALG00000032260	IL10RA	1.14688	1.46714	1.987	1.27924	1.35434	1.73252	0.73252
ENSGALG00000032270	NCAPH	3.1476	4.32762	5.48725	1.37489	1.26796	1.74331	0.743311
ENSGALG00000032282	CALB1	407.737	1317.13	1896.3	3.23035	1.43971	4.65078	3.65078
ENSGALG00000032384	-	0.228658	0.822045	1.93255	3.59509	2.35091	8.45172	7.45172
ENSGALG00000032386	DCLK2	4.8783	6.61651	10.1775	1.35632	1.5382	2.08628	1.08628
ENSGALG00000032398	ASPM	1.93321	2.23298	3.54736	1.15507	1.58862	1.83496	0.83496
ENSGALG00000032424	-	0.547785	1.14484	1.29213	2.08995	1.12865	2.35883	1.35883
ENSGALG00000032453	PMP2	313.191	701.471	698.008	2.23975	0.995063	2.2287	1.2287
ENSGALG00000032471	-	5.98979	10.8867	13.5976	1.81754	1.24901	2.27013	1.27013
ENSGALG00000032518	NCALD	10.5609	16.2331	16.3768	1.5371	1.00885	1.5507	0.5507
ENSGALG00000032618	DUSP5	5.30706	9.02704	8.9123	1.70095	0.987289	1.67933	0.679327
ENSGALG00000032645	H2A-VI	0.606709	1.16188	1.26464	1.91506	1.08844	2.08442	1.08442
ENSGALG00000032687	PHLDA2	17.2538	24.0159	27.9809	1.39192	1.1651	1.62172	0.621721
ENSGALG00000032718	NIPAL2	1.57475	2.6971	3.47921	1.71271	1.28998	2.20937	1.20937
ENSGALG00000032750	-	1.25728	2.33338	2.99409	1.8559	1.28316	2.3814	1.3814
ENSGALG00000032807	-	4.89562	7.33881	7.77309	1.49906	1.05918	1.58777	0.587766
ENSGALG00000032828	-	0	1.07126	1.33549	1071.26	1.24665	1335.49	1335.49
ENSGALG00000032903	RTN4RL2	22.6526	31.6294	44.2175	1.39628	1.39799	1.95198	0.951983
ENSGALG00000032946	-	2.05086	5.99762	43.9647	2.92445	7.33035	21.4372	20.4372
ENSGALG00000032958	AMPH	3.828	13.6698	14.1184	3.571	1.03282	3.6882	2.6882
ENSGALG00000032975	UBE2QL1	13.4562	26.7596	30.0575	1.98864	1.12324	2.23372	1.23372
ENSGALG00000032986	CFTR	0.472416	0.991077	1.10549	2.09789	1.11545	2.34008	1.34008
ENSGALG00000033063	GINS2	0.72896	1.0823	1.42909	1.48472	1.32042	1.96046	0.960455
ENSGALG00000033083	ATOH8	11.4982	16.7855	26.8538	1.45984	1.59982	2.33549	1.33549
ENSGALG00000033118	FAM83H	2.99131	3.58478	5.33608	1.1984	1.48854	1.78386	0.783864
ENSGALG00000033138	ZMYND12	2.73836	3.57121	4.72341	1.30414	1.32263	1.72491	0.724907
ENSGALG00000033191	-	1.18228	2.70572	2.76246	2.28857	1.02097	2.33656	1.33656
ENSGALG00000033198	MYO5C	2.02094	3.69645	6.64853	1.82907	1.79862	3.28981	2.28981
ENSGALG00000033226	FAM107B	11.0252	15.1143	18.8441	1.37089	1.24677	1.70918	0.709176
ENSGALG00000033254	SPAG1	2.19384	3.20523	4.3875	1.46101	1.36886	1.99992	0.999916
ENSGALG00000033286	ARSJ	5.52156	7.99468	13.4774	1.4479	1.68579	2.44086	1.44086
ENSGALG00000033298	-	17.2499	28.5532	27.763	1.65527	0.972323	1.60945	0.609454
ENSGALG00000033345	-	1.08424	1.85829	3.15957	1.71391	1.70025	2.91408	1.91408
ENSGALG00000033391	ISL2	7.3303	19.6902	19.5016	2.68614	0.990425	2.66042	1.66042
ENSGALG00000033429	-	0.347857	0.720123	1.04436	2.07017	1.45025	3.00227	2.00227
ENSGALG00000033510	ERBB3	7.05295	10.3029	10.8923	1.4608	1.05721	1.54437	0.544368
ENSGALG00000033589	-	0.553938	1.42823	1.98251	2.57832	1.38809	3.57894	2.57894
ENSGALG00000033653	HCN3	1.052	1.54003	1.81854	1.46391	1.18084	1.72865	0.728646
ENSGALG00000033671	FREM2	1.04506	1.38296	2.16088	1.32333	1.56251	2.06771	1.06771
ENSGALG00000033720	CA7	0.321707	1.67763	2.15378	5.21477	1.28382	6.69484	5.69484
ENSGALG00000033780	-	7.04431	12.1038	16.1547	1.71823	1.33469	2.2933	1.2933
ENSGALG00000033908	SLC10A4	1.59514	2.9553	5.54168	1.85269	1.87517	3.4741	2.4741
ENSGALG00000033973	-	1.07374	1.58762	2.07559	1.47859	1.30736	1.93304	0.933044
ENSGALG00000034007	ITGA6	21.6888	36.2734	37.0822	1.67245	1.0223	1.70974	0.709741
ENSGALG00000034111	FOXF1	0.632924	0.755224	1.3376	1.19323	1.77113	2.11337	1.11337
ENSGALG00000034132	CACFD1	11.845	21.632	27.2227	1.82626	1.25845	2.29825	1.29825
ENSGALG00000034204	-	3.15859	3.93239	5.18715	1.24498	1.31908	1.64224	0.642238
ENSGALG00000034242	-	0.643129	2.12465	3.2745	3.30361	1.5412	5.09152	4.09152
ENSGALG00000034281	TMCC2	30.9877	43.8907	198.083	1.41639	4.51309	6.39229	5.39229
ENSGALG00000034288	-	4.28916	5.66501	7.94323	1.32077	1.40215	1.85193	0.851931
ENSGALG00000034303	C1orf115	9.31794	13.184	15.3481	1.41491	1.16415	1.64716	0.64716
ENSGALG00000034321	-	5.37726	6.0262	8.33659	1.12068	1.38339	1.55034	0.550341
ENSGALG00000034354	-	46.6329	64.4379	70.1633	1.38181	1.08885	1.50459	0.504589
ENSGALG00000034458	S100A1	6705.35	14495.5	14419.8	2.16179	0.994774	2.15049	1.15049
ENSGALG00000034492	-	0.664941	1.99371	2.19809	2.99833	1.10251	3.30569	2.30569
ENSGALG00000034493	DCLK3	6.01505	13.8735	25.0109	2.30647	1.80278	4.15806	3.15806
ENSGALG00000034512	PPP2R3A	13.6003	18.4038	23.2604	1.35319	1.2639	1.71029	0.710292
ENSGALG00000034567	BRN3	2.81289	7.68459	12.7167	2.73192	1.65484	4.52089	3.52089
ENSGALG00000034621	KCNIP4	8.11439	10.1503	13.634	1.2509	1.34321	1.68023	0.680228
ENSGALG00000034704	-	9.95854	14.2003	16.2306	1.42594	1.14297	1.62981	0.629814
ENSGALG00000034708	USP12	3.93161	4.7701	6.09987	1.21327	1.27877	1.5515	0.551495
ENSGALG00000034716	HEY2	10.2507	26.9227	31.6093	2.62643	1.17408	3.08363	2.08363
ENSGALG00000034756	-	0.924665	1.32549	1.84037	1.43348	1.38845	1.99031	0.990313
ENSGALG00000034788	PHLDA1	9.09556	15.5976	15.615	1.71486	1.00111	1.71677	0.716767
ENSGALG00000034846	-	1.2241	1.75579	2.19771	1.43435	1.25169	1.79537	0.795366
ENSGALG00000034967	GDPD5	11.0975	15.904	20.5924	1.43311	1.29479	1.85558	0.85558
ENSGALG00000035031	HEY1	60.8153	109.701	123.937	1.80384	1.12977	2.03792	1.03792
ENSGALG00000035042	-	0.446716	1.01515	1.01093	2.27248	0.995843	2.26303	1.26303
ENSGALG00000035058	CAMKV	0.948555	1.89299	1.97155	1.99566	1.0415	2.07848	1.07848
ENSGALG00000035152	ALKBH2	3.42862	3.59269	5.15114	1.04785	1.43378	1.50239	0.502393
ENSGALG00000035157	SOX21	6.70056	16.37	21.6289	2.44308	1.32125	3.22792	2.22792
ENSGALG00000035202	-	18.1034	29.6006	36.3245	1.63509	1.22715	2.00651	1.00651
ENSGALG00000035375	LRTOMT	3.26944	6.34135	10.2048	1.93958	1.60924	3.12126	2.12126
ENSGALG00000035387	TMEM240	1.27745	1.68358	2.02444	1.31792	1.20247	1.58475	0.584751
ENSGALG00000035476	-	2.3415	3.16588	3.81665	1.35207	1.20556	1.63	0.630002
ENSGALG00000035496	-	6.10977	18.491	28.9046	3.02646	1.56317	4.73087	3.73087
ENSGALG00000035516	BATF3	1.68954	1.72311	2.69533	1.01986	1.56423	1.5953	0.595298
ENSGALG00000035540	-	0.710485	2.16941	4.01903	3.05343	1.85259	5.65674	4.65674
ENSGALG00000035579	-	6.97058	14.3819	19.4687	2.06323	1.35369	2.79298	1.79298
ENSGALG00000035599	-	26.9002	53.8828	71.8346	2.00306	1.33316	2.67041	1.67041
ENSGALG00000035623	LIMD1	6.26286	8.09646	11.4326	1.29277	1.41205	1.82546	0.825456
ENSGALG00000035629	GRAMD1C	18.7072	33.9458	33.1354	1.81458	0.976126	1.77126	0.771263
ENSGALG00000035634	METRN	3.35583	4.70818	5.68764	1.40299	1.20803	1.69486	0.694856
ENSGALG00000035675	-	1.05168	1.65483	2.75011	1.57351	1.66187	2.61497	1.61497
ENSGALG00000035680	-	4.95851	6.96702	10.2036	1.40506	1.46456	2.05779	1.05779
ENSGALG00000035707	-	6.70513	15.6541	17.3952	2.33465	1.11122	2.59432	1.59432
ENSGALG00000035809	-	1.99814	4.71321	4.76817	2.3588	1.01166	2.3863	1.3863
ENSGALG00000035829	-	0.941415	1.74805	2.07717	1.85684	1.18828	2.20643	1.20643
ENSGALG00000035831	HASPIN	0.818965	1.02192	1.44415	1.24782	1.41317	1.76339	0.763388
ENSGALG00000035839	TMEM255B	24.9795	73.1753	131.397	2.92941	1.79565	5.2602	4.2602
ENSGALG00000035867	ELF5	0.696656	0.782457	1.53596	1.12316	1.963	2.20477	1.20477
ENSGALG00000035883	ZMYND10	0.919384	1.66986	2.29858	1.81628	1.37651	2.50013	1.50013
ENSGALG00000035901	GDF6	2.80701	6.63151	7.12116	2.36248	1.07384	2.53692	1.53692
ENSGALG00000035913	PPP1R27	0.759256	1.89999	2.58019	2.50244	1.358	3.39831	2.39831
ENSGALG00000035930	-	2.37671	5.19027	5.4471	2.1838	1.04948	2.29187	1.29187
ENSGALG00000035938	-	2.52136	3.69713	3.82874	1.46632	1.0356	1.51852	0.518521
ENSGALG00000036041	-	0.390062	1.53189	1.89285	3.9273	1.23563	4.85268	3.85268
ENSGALG00000036219	STK35	1.70049	2.74868	3.60095	1.6164	1.31006	2.11759	1.11759
ENSGALG00000036241	-	7.48173	10.5603	13.2125	1.41149	1.25114	1.76596	0.765964
ENSGALG00000036310	CYSTM1	59.8808	76.3487	103.577	1.27501	1.35663	1.72972	0.729717
ENSGALG00000036358	LMO3	2.21947	5.08629	5.73795	2.29167	1.12812	2.58528	1.58528
ENSGALG00000036412	TMEM108	4.5943	11.6064	14.845	2.52625	1.27904	3.23117	2.23117
ENSGALG00000036443	FUT8	81.7565	132.127	142.207	1.6161	1.07629	1.7394	0.739396
ENSGALG00000036456	TRIB1	4.33507	6.4106	10.3679	1.47878	1.61731	2.39163	1.39163
ENSGALG00000036500	GRB7	1.5214	3.02324	4.67919	1.98714	1.54774	3.07557	2.07557
ENSGALG00000036598	KIAA1644	2.21927	3.33488	3.47497	1.5027	1.04201	1.56582	0.565819
ENSGALG00000036645	KIF15	1.26007	1.46137	2.13101	1.15976	1.45823	1.69119	0.691191
ENSGALG00000036671	-	4.16756	4.896	6.30603	1.17479	1.288	1.51312	0.513124
ENSGALG00000036678	ETV4	6.08486	15.4875	38.2177	2.54526	2.46764	6.28079	5.28079
ENSGALG00000036689	-	2.1329	4.33009	8.4808	2.03014	1.95858	3.97619	2.97619
ENSGALG00000036738	-	3.88849	5.3113	7.43848	1.3659	1.4005	1.91295	0.912949
ENSGALG00000036743	MGAT3	34.49	55.531	60.8276	1.61006	1.09538	1.76363	0.76363
ENSGALG00000036787	HSD17B12	25.993	31.7877	46.0176	1.22293	1.44765	1.77039	0.770386
ENSGALG00000036796	HYLS1	1.89629	2.25853	3.02615	1.19103	1.33987	1.59582	0.595822
ENSGALG00000036805	SPTB	4.71466	7.26614	9.58621	1.54118	1.3193	2.03328	1.03328
ENSGALG00000036846	-	2.59025	6.22491	6.5187	2.40321	1.0472	2.51663	1.51663
ENSGALG00000036850	DNAJA4	22.3273	30.0959	37.5949	1.34794	1.24917	1.68381	0.683811
ENSGALG00000036881	-	7.75733	13.0884	16.6603	1.68723	1.2729	2.14768	1.14768
ENSGALG00000036892	BUB1B	1.39027	1.64697	2.63678	1.18464	1.60099	1.8966	0.896598
ENSGALG00000036896	-	3.3583	6.07767	7.02981	1.80975	1.15666	2.09326	1.09326
ENSGALG00000036909	AGBL4	1.29279	3.15059	3.38027	2.43705	1.0729	2.61471	1.61471
ENSGALG00000036915	SQLE	13.9853	21.3584	23.7023	1.5272	1.10974	1.69479	0.694795
ENSGALG00000036916	-	2.53736	3.29487	5.76389	1.29855	1.74935	2.27161	1.27161
ENSGALG00000037129	FAM241A	4.70088	6.21159	7.2115	1.32137	1.16097	1.53407	0.534073
ENSGALG00000037144	-	13.506	21.5372	26.1236	1.59464	1.21295	1.93422	0.934219
ENSGALG00000037263	-	0.772414	1.09612	1.28565	1.41908	1.17292	1.66446	0.664461
ENSGALG00000037302	-	0.523066	1.22127	2.73562	2.33482	2.23998	5.22997	4.22997
ENSGALG00000037307	-	1.67956	3.22587	4.85593	1.92067	1.50531	2.8912	1.8912
ENSGALG00000037380	SOX2OT_exon1	5.07181	5.82128	9.02988	1.14777	1.55118	1.78041	0.780407
ENSGALG00000037387	CLSTN2	6.95383	12.3452	14.632	1.77531	1.18524	2.10417	1.10417
ENSGALG00000037439	SLC9A4	6.05425	17.9856	18.5082	2.97074	1.02906	3.05706	2.05706
ENSGALG00000037497	CABP2	31.6969	32.8439	72.9846	1.03619	2.22217	2.30258	1.30258
ENSGALG00000037525	FGFRL1	8.615	25.4741	47.6719	2.95695	1.87139	5.53359	4.53359
ENSGALG00000037545	GRIP2	1.60722	3.65161	4.27422	2.272	1.1705	2.65938	1.65938
ENSGALG00000037559	-	1.10815	1.56407	1.8481	1.41142	1.18159	1.66773	0.667726
ENSGALG00000037665	LMBR1L	1.21942	2.1694	2.99818	1.77904	1.38203	2.4587	1.4587
ENSGALG00000037675	COL14A1	40.9155	76.3149	132.685	1.86518	1.73866	3.24291	2.24291
ENSGALG00000037687	GRHL2	3.30888	5.08708	6.06013	1.5374	1.19128	1.83147	0.831474
ENSGALG00000037692	-	1.90428	3.62046	4.88677	1.90123	1.34976	2.56621	1.56621
ENSGALG00000037735	CENPA	1.21257	2.03317	2.17404	1.67675	1.06928	1.79292	0.792925
ENSGALG00000037773	ST3GAL1	11.164	16.6593	18.3935	1.49223	1.1041	1.64757	0.647571
ENSGALG00000037777	MSC	1.53862	1.53695	2.7328	0.998917	1.77806	1.77614	0.776139
ENSGALG00000037802	-	3.29495	7.19757	7.042	2.18442	0.978385	2.13721	1.13721
ENSGALG00000037816	-	4.26126	5.00709	6.57351	1.17503	1.31284	1.54262	0.542622
ENSGALG00000037829	LOXHD1	4.08457	7.81417	17.9951	1.91309	2.30288	4.40563	3.40563
ENSGALG00000037842	LRGUK	0.406472	1.083	1.89389	2.66438	1.74875	4.65932	3.65932
ENSGALG00000037875	RBP1	0.484978	1.21825	1.8964	2.51196	1.55666	3.91027	2.91027
ENSGALG00000037917	-	2.32137	3.37419	4.24003	1.45353	1.25661	1.82652	0.826519
ENSGALG00000037944	LNPK	10.6209	16.3254	18.5971	1.5371	1.13915	1.75099	0.750985
ENSGALG00000037998	GLTP	24.1785	44.9248	63.9152	1.85805	1.42271	2.64347	1.64347
ENSGALG00000038022	COL22A1	2.62922	5.88647	10.8871	2.23886	1.84951	4.14079	3.14079
ENSGALG00000038087	CACNG3	0.904435	1.11245	1.59881	1.22999	1.4372	1.76775	0.767745
ENSGALG00000038194	-	1.63442	1.7138	2.77348	1.04857	1.61832	1.69692	0.696917
ENSGALG00000038223	WHRN	0.899622	2.2788	3.28014	2.53306	1.43942	3.64614	2.64614
ENSGALG00000038231	-	0.577794	1.22528	2.84309	2.12061	2.32037	4.9206	3.9206
ENSGALG00000038316	MTCL1	13.8175	18.9514	25.0891	1.37156	1.32386	1.81575	0.81575
ENSGALG00000038343	HIST2H2AC	5.73426	8.67364	9.09243	1.5126	1.04828	1.58563	0.585633
ENSGALG00000038425	POU3F2	6.69687	12.5169	14.6312	1.86907	1.16892	2.18478	1.18478
ENSGALG00000038433	SPON2	2.4405	2.86965	5.75218	1.17584	2.00449	2.35697	1.35697
ENSGALG00000038495	GRHL1	1.25782	1.78484	2.19604	1.41899	1.23039	1.74591	0.745906
ENSGALG00000038515	LFNG	15.7346	20.3239	26.1109	1.29167	1.28474	1.65946	0.65946
ENSGALG00000038532	-	6.95642	18.7217	29.9206	2.69129	1.59817	4.30114	3.30114
ENSGALG00000038584	-	1.96619	3.2287	3.19354	1.64211	0.989112	1.62423	0.624227
ENSGALG00000038606	-	0.99323	1.95211	2.05802	1.96542	1.05425	2.07205	1.07205
ENSGALG00000038715	-	12.7637	20.1923	19.5185	1.58201	0.966632	1.52923	0.529226
ENSGALG00000038755	-	0.239824	1.42905	3.61012	5.95873	2.52625	15.0532	14.0532
ENSGALG00000038769	-	0.448742	1.30415	2.21396	2.90624	1.69762	4.93371	3.93371
ENSGALG00000038782	ZC3H12D	0.684968	0.974738	1.04619	1.42304	1.0733	1.52736	0.527356
ENSGALG00000039092	STAC	6.76271	6.58316	15.5898	0.97345	2.36813	2.30526	1.30526
ENSGALG00000039170	LHFPL5	15.4924	26.3728	35.907	1.7023	1.36152	2.31771	1.31771
ENSGALG00000039238	SALL1	29.4839	54.2352	58.5069	1.83949	1.07876	1.98437	0.984367
ENSGALG00000039335	SLC25A22	8.0869	13.0571	13.8506	1.6146	1.06077	1.71272	0.712716
ENSGALG00000039344	EDKM-b	2.51423	6.46626	6.85094	2.57186	1.05949	2.72487	1.72487
ENSGALG00000039388	-	15.1771	15.2624	26.2184	1.00562	1.71784	1.7275	0.727496
ENSGALG00000039474	ID4	65.9273	121.586	177.311	1.84425	1.45832	2.6895	1.6895
ENSGALG00000039477	FBXO41	1.33785	4.53287	6.78166	3.38817	1.49611	5.06907	4.06907
ENSGALG00000039634	-	1.18578	1.51678	1.84566	1.27914	1.21683	1.5565	0.556496
ENSGALG00000039674	-	2.26185	2.98784	4.51419	1.32097	1.51085	1.99579	0.995791
ENSGALG00000039724	RHOF	8.26761	13.0228	15.585	1.57516	1.19675	1.88507	0.885066
ENSGALG00000039764	-	1.46007	5.07153	11.1197	3.47349	2.19258	7.61592	6.61592
ENSGALG00000039822	RASSF10	2.31401	4.22914	6.06742	1.82763	1.43467	2.62204	1.62204
ENSGALG00000039872	PDLIM4	12.1994	26.5874	29.008	2.17941	1.09104	2.37783	1.37783
ENSGALG00000039990	TNC	9.17803	10.5596	14.5844	1.15053	1.38115	1.58906	0.58906
ENSGALG00000039999	FZD8	5.1013	7.12775	9.03409	1.39724	1.26745	1.77094	0.77094
ENSGALG00000040114	PTPRZ1	16.2725	39.2936	55.4859	2.41473	1.41208	3.4098	2.4098
ENSGALG00000040152	CCNJL	1.64781	2.29404	2.5079	1.39218	1.09322	1.52196	0.521961
ENSGALG00000040156	CCDC88C	10.8353	14.1256	20.5322	1.30367	1.45354	1.89494	0.894941
ENSGALG00000040179	-	0.601452	0.740093	1.18745	1.23051	1.60445	1.9743	0.974297
ENSGALG00000040189	RIPK4	1.28557	2.01551	2.19647	1.5678	1.08978	1.70856	0.70856
ENSGALG00000040198	-	9.8728	12.0106	15.3777	1.21653	1.28035	1.55758	0.557582
ENSGALG00000040256	RIMS2	1.43266	3.78087	3.88299	2.63906	1.02701	2.71034	1.71034
ENSGALG00000040292	FMO4	0.284119	0.546405	1.06805	1.92315	1.95468	3.75915	2.75915
ENSGALG00000040298	TPK1	8.24383	10.4152	13.0653	1.26339	1.25445	1.58486	0.584857
ENSGALG00000040307	MORN2	0.412232	1.35734	1.60189	3.29266	1.18017	3.88589	2.88589
ENSGALG00000040355	-	2.17121	4.31173	8.54783	1.98587	1.98246	3.9369	2.9369
ENSGALG00000040418	DGAT2	4.10109	5.20491	6.3516	1.26915	1.22031	1.54876	0.548761
ENSGALG00000040424	SCNN1A	7.9634	11.3026	14.0325	1.41932	1.24153	1.76213	0.762129
ENSGALG00000040447	CDCP1	2.5175	2.90523	4.40316	1.15401	1.5156	1.74902	0.749023
ENSGALG00000040627	ADGRG3	1.31268	1.78042	2.17119	1.35633	1.21948	1.65401	0.654013
ENSGALG00000040675	HS3ST2	0.378757	0.874239	1.2179	2.30818	1.3931	3.21552	2.21552
ENSGALG00000040681	KCNA6	2.40951	4.54965	5.70337	1.8882	1.25358	2.36702	1.36702
ENSGALG00000040768	MAL2	6.50093	11.7433	12.0334	1.8064	1.02471	1.85103	0.851034
ENSGALG00000040773	C9orf116	5.38715	9.31517	11.5494	1.72914	1.23985	2.14389	1.14389
ENSGALG00000040802	-	2.0676	4.41315	5.93289	2.13443	1.34437	2.86946	1.86946
ENSGALG00000040833	CDCA7	2.7504	2.92379	4.18336	1.06304	1.4308	1.521	0.521
ENSGALG00000040857	TECTA	104.694	318.551	433.008	3.0427	1.35931	4.13596	3.13596
ENSGALG00000040869	-	0.696885	1.18528	1.19577	1.70083	1.00885	1.71587	0.715874
ENSGALG00000040890	KCNE5	0.425411	0.611942	1.09221	1.43847	1.78482	2.56742	1.56742
ENSGALG00000040923	AK8	0.618637	1.17448	1.91408	1.89849	1.62973	3.09403	2.09403
ENSGALG00000040942	EFCAB5	5.9952	7.3892	9.15694	1.23252	1.23923	1.52738	0.527379
ENSGALG00000040947	CREG2	5.71278	12.5543	14.267	2.19758	1.13642	2.49738	1.49738
ENSGALG00000040971	EGR2	6.6022	11.2316	11.8404	1.70119	1.05421	1.7934	0.793403
ENSGALG00000040990	-	1.14971	2.6929	3.43726	2.34225	1.27642	2.98969	1.98969
ENSGALG00000041066	-	5.14584	5.71657	9.20131	1.11091	1.60959	1.78811	0.788107
ENSGALG00000041101	GALNT6	11.5817	15.4829	20.3924	1.33684	1.31709	1.76074	0.760738
ENSGALG00000041102	CDK5RAP2	9.95361	11.5256	15.898	1.15793	1.37937	1.59721	0.597209
ENSGALG00000041120	METTL24	5.98142	7.57312	9.09614	1.26611	1.20111	1.52073	0.520734
ENSGALG00000041122	SLC17A8	4.65175	18.9373	32.0446	4.07101	1.69214	6.88871	5.88871
ENSGALG00000041182	TBX1	17.0628	37.1914	65.7511	2.17968	1.76791	3.85347	2.85347
ENSGALG00000041187	-	3.93066	3.95574	6.92293	1.00638	1.7501	1.76127	0.761266
ENSGALG00000041263	-	6.93366	17.343	22.0112	2.50127	1.26917	3.17455	2.17455
ENSGALG00000041287	-	5.07163	6.99569	10.15	1.37938	1.45089	2.00132	1.00132
ENSGALG00000041294	COQ2	4.34356	5.58461	7.25829	1.28572	1.2997	1.67105	0.671047
ENSGALG00000041299	E2F8	1.62693	1.85881	2.71015	1.14253	1.458	1.6658	0.665801
ENSGALG00000041371	UNC13A	3.36811	8.80443	10.1754	2.61406	1.15571	3.0211	2.0211
ENSGALG00000041387	-	2.70687	3.75062	4.24388	1.38559	1.13152	1.56782	0.567817
ENSGALG00000041404	SALL3	8.44663	20.9505	24.9781	2.48034	1.19224	2.95716	1.95716
ENSGALG00000041491	ACKR4	0.83015	1.91207	3.51906	2.30328	1.84044	4.23906	3.23906
ENSGALG00000041635	CAMK2D	18.8586	23.5955	29.7387	1.25118	1.26035	1.57693	0.57693
ENSGALG00000041644	ATP11A	17.767	27.6295	33.7294	1.55511	1.22077	1.89843	0.898431
ENSGALG00000041749	-	0.588164	1.31895	1.60426	2.24248	1.21632	2.72757	1.72757
ENSGALG00000041752	-	9.45129	20.5249	37.2925	2.17165	1.81694	3.94576	2.94576
ENSGALG00000041822	FGF22	1.11962	2.25612	2.34148	2.01508	1.03784	2.09133	1.09133
ENSGALG00000041854	FAM184B	2.78295	5.49689	5.23229	1.9752	0.951865	1.88013	0.880127
ENSGALG00000041882	KATNAL2	0.800679	1.34376	1.50731	1.67827	1.12171	1.88254	0.882544
ENSGALG00000041884	MFSD6	20.4645	32.5137	32.8093	1.58878	1.00909	1.60323	0.603226
ENSGALG00000041931	-	2.5368	6.23845	7.08521	2.45918	1.13573	2.79297	1.79297
ENSGALG00000041955	LRRC56	0.88333	1.73041	2.57161	1.95897	1.48613	2.91127	1.91127
ENSGALG00000041977	-	4.97835	7.78408	12.0056	1.56359	1.54233	2.41157	1.41157
ENSGALG00000041979	TMEM125	0.473947	0.574576	1.17809	1.21232	2.05037	2.4857	1.4857
ENSGALG00000041988	-	8.14263	16.401	19.2698	2.01421	1.17491	2.36653	1.36653
ENSGALG00000042020	-	94.6569	125.431	147.879	1.32511	1.17897	1.56226	0.562263
ENSGALG00000042031	GPX2	42.6997	137.774	300.201	3.22657	2.17894	7.0305	6.0305
ENSGALG00000042104	-	8.54796	11.3865	15.5619	1.33208	1.36669	1.82054	0.820539
ENSGALG00000042117	-	12.5978	16.5534	19.0732	1.31399	1.15222	1.51401	0.514006
ENSGALG00000042123	CLDN23	1.78972	4.18183	4.49844	2.33659	1.07571	2.51349	1.51349
ENSGALG00000042182	-	25.6691	33.2353	39.419	1.29476	1.18606	1.53566	0.535658
ENSGALG00000042216	-	2.12262	2.31077	3.57192	1.08864	1.54577	1.68279	0.682792
ENSGALG00000042228	FAM19A4	1.23844	1.96995	5.56677	1.59067	2.82585	4.495	3.495
ENSGALG00000042263	-	0.965961	1.36612	1.82256	1.41426	1.33411	1.88678	0.886784
ENSGALG00000042308	FZD3	3.52742	6.14392	7.73701	1.74176	1.25929	2.19339	1.19339
ENSGALG00000042317	P2RY2	5.9906	8.47223	10.0138	1.41425	1.18196	1.67159	0.671591
ENSGALG00000042365	CARD10	1.1987	1.85926	2.21705	1.55107	1.19243	1.84955	0.849552
ENSGALG00000042389	EN1	0.59684	1.08582	1.41262	1.81928	1.30097	2.36683	1.36683
ENSGALG00000042394	-	2.93035	9.8398	14.7909	3.3579	1.50317	5.04749	4.04749
ENSGALG00000042427	-	4.71873	6.50357	8.00059	1.37824	1.23018	1.6955	0.695495
ENSGALG00000042454	DCDC2	2.68211	3.66242	6.10227	1.3655	1.66619	2.27518	1.27518
ENSGALG00000042491	-	3.30937	4.59256	5.5844	1.38774	1.21597	1.68745	0.687451
ENSGALG00000042548	LRRC6	1.29447	2.17179	2.78767	1.67775	1.28358	2.15352	1.15352
ENSGALG00000042551	PSD	0.757521	0.862423	1.36764	1.13848	1.58581	1.80541	0.805413
ENSGALG00000042577	CFAP44	0.96321	1.44216	2.2343	1.49724	1.54927	2.31964	1.31964
ENSGALG00000042647	CNGB1	0.691157	1.38828	1.39362	2.00863	1.00385	2.01636	1.01636
ENSGALG00000042686	-	11.7398	24.4733	24.0428	2.08465	0.982409	2.04798	1.04798
ENSGALG00000042706	TMC2	2.96124	16.0109	64.5757	5.40681	4.03324	21.807	20.807
ENSGALG00000042721	S100A14	8.25124	24.7959	24.4554	3.00511	0.986268	2.96384	1.96384
ENSGALG00000042773	VOPP1	5.22925	6.35763	9.99015	1.21578	1.57136	1.91044	0.910438
ENSGALG00000042793	NOL4L	1.14008	2.33751	3.30076	2.0503	1.41209	2.8952	1.8952
ENSGALG00000042845	-	0.244064	0.889928	1.70365	3.64628	1.91437	6.98032	5.98032
ENSGALG00000042866	-	3.49036	3.50674	10.5789	1.00469	3.01673	3.03088	2.03088
ENSGALG00000042961	-	2.59269	3.2914	4.20997	1.26949	1.27908	1.62379	0.623787
ENSGALG00000042981	CARHSP1	14.7886	19.5803	24.0163	1.32401	1.22655	1.62398	0.623975
ENSGALG00000042992	-	3.35315	3.55516	6.0545	1.06024	1.70302	1.80561	0.805614
ENSGALG00000043021	HORMAD1	1.65301	2.14876	2.80498	1.29991	1.3054	1.69689	0.696894
ENSGALG00000043033	EYA1	20.7575	27.7891	33.0915	1.33875	1.19081	1.5942	0.594199
ENSGALG00000043144	-	1.02364	1.23512	1.89959	1.2066	1.53798	1.85573	0.855729
ENSGALG00000043175	-	4.61538	6.98143	7.22057	1.51265	1.03425	1.56446	0.56446
ENSGALG00000043208	TRAFD1	11.7663	16.4218	18.0929	1.39566	1.10176	1.53768	0.537681
ENSGALG00000043217	BARHL1	1.18017	4.3245	9.33106	3.6643	2.15772	7.90654	6.90654
ENSGALG00000043234	HBAA	805.773	1299.98	2592.59	1.61333	1.99434	3.21752	2.21752
ENSGALG00000043334	POU4F3	2.18023	7.7968	14.2243	3.57613	1.82438	6.52421	5.52421
ENSGALG00000043342	-	2.06877	5.85314	5.66635	2.82929	0.968088	2.739	1.739
ENSGALG00000043355	CELSR1	4.59228	7.57293	9.7068	1.64906	1.28178	2.11372	1.11372
ENSGALG00000043383	-	0.445003	1.32646	2.2945	2.98078	1.72979	5.15613	4.15613
ENSGALG00000043386	PEX5L	0.941801	1.34232	2.69037	1.42527	2.00427	2.85662	1.85662
ENSGALG00000043396	-	1.04677	1.38246	2.32502	1.32069	1.6818	2.22113	1.22113
ENSGALG00000043443	-	1.95297	3.12749	3.42217	1.6014	1.09422	1.75229	0.752289
ENSGALG00000043460	SOX2	5.43057	15.5245	16.9094	2.85872	1.08921	3.11374	2.11374
ENSGALG00000043468	LRRC23	2.01361	2.73513	3.57466	1.35832	1.30694	1.77525	0.775248
ENSGALG00000043488	-	0.402478	0.78534	1.51656	1.95126	1.93108	3.76805	2.76805
ENSGALG00000043515	-	0.338667	1.43369	1.44352	4.23333	1.00686	4.26237	3.26237
ENSGALG00000043556	-	1.01737	2.65898	3.06825	2.61358	1.15392	3.01586	2.01586
ENSGALG00000043569	NME5	2.67084	4.77874	6.24181	1.78923	1.30616	2.33703	1.33703
ENSGALG00000043583	SCG3	13.5973	28.4003	42.0894	2.08867	1.482	3.09543	2.09543
ENSGALG00000043591	PLA2G4F	0.739192	1.28544	1.76676	1.73898	1.37444	2.39012	1.39012
ENSGALG00000043633	-	1.28548	1.74888	2.17936	1.36049	1.24615	1.69537	0.695367
ENSGALG00000043642	-	1.426	1.49156	2.31032	1.04597	1.54893	1.62014	0.620138
ENSGALG00000043650	GFI1	4.62796	12.9877	22.8546	2.80636	1.75971	4.93839	3.93839
ENSGALG00000043676	CHCHD7	11.4346	15.0892	18.9937	1.31961	1.25876	1.66107	0.66107
ENSGALG00000043688	-	7.35624	10.7804	11.0757	1.46547	1.0274	1.50562	0.505621
ENSGALG00000043734	LIPG	10.4283	14.7718	21.0415	1.41651	1.42443	2.01772	1.01772
ENSGALG00000043779	-	8.79174	12.8282	14.0414	1.45912	1.09457	1.59711	0.59711
ENSGALG00000043799	DSCC1	1.13321	1.94378	2.12506	1.71528	1.09326	1.87525	0.875254
ENSGALG00000043831	LRRC73	7.17668	14.2649	25.3917	1.98767	1.78002	3.53808	2.53808
ENSGALG00000043833	OLAH	0.289949	1.08146	1.49381	3.72984	1.38128	5.15196	4.15196
ENSGALG00000043869	-	1.27767	1.92174	2.07622	1.50409	1.08039	1.625	0.625002
ENSGALG00000043885	CFAP45	1.22816	2.27764	2.9736	1.85452	1.30556	2.42119	1.42119
ENSGALG00000043926	-	3.74073	4.5235	5.82055	1.20925	1.28674	1.55599	0.555992
ENSGALG00000043955	-	2.62796	11.6267	16.9155	4.42421	1.45489	6.43675	5.43675
ENSGALG00000043976	RSPH1	0.152197	0.747017	1.9336	4.90823	2.58843	12.7046	11.7046
ENSGALG00000044070	-	1.35415	4.77988	5.3165	3.5298	1.11227	3.92608	2.92608
ENSGALG00000044073	CLDN17	0.78234	1.49131	2.6796	1.90622	1.79681	3.42511	2.42511
ENSGALG00000044129	-	1.87225	1.79522	5.83494	0.958855	3.25027	3.11654	2.11654
ENSGALG00000044151	MORN5	1.63758	2.01789	3.58069	1.23224	1.77447	2.18658	1.18658
ENSGALG00000044224	-	2.19415	2.59578	3.69392	1.18305	1.42305	1.68353	0.683531
ENSGALG00000044231	-	0.626118	1.69481	3.8927	2.70686	2.29683	6.2172	5.2172
ENSGALG00000044240	H1F0	28.358	39.0474	89.731	1.37695	2.298	3.16423	2.16423
ENSGALG00000044404	-	0.77992	1.14462	1.62307	1.46761	1.418	2.08108	1.08108
ENSGALG00000044419	-	4.56064	12.5993	13.5092	2.76261	1.07222	2.96212	1.96212
ENSGALG00000044480	IL13RA1	2.59985	3.03843	3.993	1.1687	1.31417	1.53586	0.535859
ENSGALG00000044491	-	0.517568	1.02266	1.36375	1.97589	1.33353	2.63492	1.63492
ENSGALG00000044580	-	10.9753	19.0152	20.1644	1.73255	1.06044	1.83726	0.837261
ENSGALG00000044675	MATN2	10.9149	16.4725	17.9276	1.50918	1.08833	1.64249	0.642491
ENSGALG00000044730	-	2.06168	2.73623	3.46561	1.32718	1.26657	1.68096	0.680964
ENSGALG00000044735	-	4.9899	6.06683	15.0595	1.21582	2.48227	3.018	2.018
ENSGALG00000044736	-	0.673288	1.40049	2.41724	2.08008	1.72599	3.5902	2.5902
ENSGALG00000044737	HEYL	14.6654	16.352	22.2784	1.11501	1.36242	1.51911	0.51911
ENSGALG00000044842	-	0.513384	1.03864	1.11367	2.02313	1.07223	2.16927	1.16927
ENSGALG00000044857	-	0.245437	0.687624	1.13752	2.80164	1.65428	4.63468	3.63468
ENSGALG00000044860	-	1.0366	1.48595	2.53008	1.43348	1.70267	2.44075	1.44075
ENSGALG00000044985	-	4.29988	5.07234	7.32174	1.17965	1.44346	1.70278	0.702779
ENSGALG00000045029	-	2.36088	3.33361	5.24891	1.41202	1.57454	2.22328	1.22328
ENSGALG00000045169	-	2.61714	4.48608	4.90678	1.71412	1.09378	1.87487	0.874867
ENSGALG00000045185	-	0.941581	1.11878	1.44887	1.1882	1.29504	1.53876	0.538759
ENSGALG00000045286	-	19.9693	30.6913	30.4056	1.53693	0.990689	1.52262	0.522618
ENSGALG00000045376	-	0.474503	0.773302	1.02403	1.62971	1.32423	2.15811	1.15811
ENSGALG00000045388	RFX8	0.305376	1.1419	2.25545	3.73932	1.97518	7.38582	6.38582
ENSGALG00000045486	-	5.2715	8.2114	9.11629	1.5577	1.1102	1.72935	0.729353
ENSGALG00000045523	-	0.807629	1.32676	2.74096	1.64278	2.06591	3.39384	2.39384
ENSGALG00000045529	-	24.5894	37.7842	73.2971	1.53661	1.93989	2.98085	1.98085
ENSGALG00000045563	-	1.7342	4.49111	4.98404	2.58974	1.10976	2.87398	1.87398
ENSGALG00000045580	-	0.65911	1.35333	2.97027	2.05327	2.19478	4.50648	3.50648
ENSGALG00000045582	-	8.26185	42.8492	58.056	5.18639	1.35489	7.02699	6.02699
ENSGALG00000045747	-	42.392	66.9689	73.6344	1.57975	1.09953	1.73699	0.736986
ENSGALG00000045776	CPN2	1.85246	2.12412	3.07052	1.14665	1.44555	1.65754	0.657536
ENSGALG00000045847	GRXCR2	0.754112	3.07417	6.04945	4.07655	1.96783	8.02195	7.02195
ENSGALG00000045849	-	2.95742	6.23439	9.33591	2.10805	1.49748	3.15677	2.15677
ENSGALG00000045896	-	1.76485	2.94096	3.38298	1.66641	1.1503	1.91687	0.916867
ENSGALG00000045917	-	20.0143	27.7217	30.6042	1.3851	1.10398	1.52912	0.529121
ENSGALG00000045938	RBBP8NL	0.837888	1.31074	2.05892	1.56434	1.57081	2.45727	1.45727
ENSGALG00000045995	-	2.12991	2.91397	3.36641	1.36812	1.15527	1.58055	0.580545
ENSGALG00000046008	-	1.14287	1.74832	2.68656	1.52976	1.53666	2.35071	1.35071
ENSGALG00000046034	-	3.35156	4.64276	5.79044	1.38525	1.2472	1.72768	0.727682
ENSGALG00000046058	-	0.844166	1.17877	2.11558	1.39637	1.79474	2.50612	1.50612
ENSGALG00000046120	-	3.40896	7.98046	12.5933	2.34103	1.57802	3.69419	2.69419
ENSGALG00000046141	-	0.622711	1.18389	1.48588	1.90118	1.25509	2.38615	1.38615
ENSGALG00000046197	-	1.09949	1.39663	1.68794	1.27025	1.20858	1.5352	0.535202
ENSGALG00000046204	R3HDML	5.58431	11.4172	11.1608	2.04452	0.977539	1.9986	0.998597
ENSGALG00000046263	MXD3	0.767681	0.73017	1.25328	0.951137	1.71642	1.63255	0.632552
ENSGALG00000046283	-	4.4329	22.0945	22.9623	4.98421	1.03927	5.17996	4.17996
ENSGALG00000046299	CNKSR1	1.45295	2.47903	3.07225	1.70621	1.23929	2.11449	1.11449
ENSGALG00000046322	-	1.80854	3.02691	4.54627	1.67368	1.50195	2.51378	1.51378
ENSGALG00000046384	LRRC46	0.960781	1.52664	2.66443	1.58896	1.74529	2.7732	1.7732
ENSGALG00000046481	-	1.72288	2.75494	3.57007	1.59903	1.29588	2.07216	1.07216
ENSGALG00000000217	PPFIA4	0.703038	1.8241	1.69249	2.5946	0.927849	2.4074	1.4074
ENSGALG00000001214	PARD6A	1.02132	1.54001	1.48953	1.50787	0.967217	1.45843	0.458433
ENSGALG00000001235	-	3.26047	6.51	5.86451	1.99664	0.900847	1.79867	0.798669
ENSGALG00000001633	DUSP26	14.0468	28.2508	24.8512	2.01119	0.879664	1.76917	0.769174
ENSGALG00000001882	-	0.52808	0.461615	1.02867	0.874139	2.22841	1.94794	0.947944
ENSGALG00000001932	SRRM3	0.632529	2.22253	1.99102	3.51371	0.895836	3.14771	2.14771
ENSGALG00000002097	-	3.54178	6.8302	6.48742	1.92847	0.949814	1.83168	0.831684
ENSGALG00000002242	GALNT9	2.04797	5.37994	4.68256	2.62696	0.870375	2.28644	1.28644
ENSGALG00000002371	RUSC2	10.8716	16.4527	15.5905	1.51337	0.947597	1.43406	0.434062
ENSGALG00000002708	LINGO1	8.52752	13.9676	12.3915	1.63794	0.887165	1.45312	0.453122
ENSGALG00000002771	-	123.785	243.96	226.527	1.97084	0.92854	1.83001	0.830009
ENSGALG00000003034	-	5.8177	42.3123	38.2967	7.27303	0.905095	6.58279	5.58279
ENSGALG00000003217	LITAF	12.3591	21.3241	19.0114	1.72537	0.891544	1.53824	0.538243
ENSGALG00000003426	RHBDL3	0.880526	1.47765	1.29169	1.67814	0.874151	1.46695	0.466949
ENSGALG00000003457	CNP	160.249	248.445	222.808	1.55037	0.896812	1.39039	0.390385
ENSGALG00000003736	ABCB9	3.9295	5.96905	5.4336	1.51904	0.910295	1.38277	0.38277
ENSGALG00000003863	P2RX7	17.3137	26.4078	25.8657	1.52526	0.979473	1.49395	0.493947
ENSGALG00000004044	CSRP3	10.4832	20.3912	18.3326	1.94512	0.899046	1.74876	0.748755
ENSGALG00000004320	FAT2	1.58507	1.47461	2.63851	0.930315	1.78929	1.6646	0.664604
ENSGALG00000004346	P2RY4	0.473961	1.16054	1.00424	2.4486	0.865321	2.11883	1.11883
ENSGALG00000004514	PDE6G	3.4907	5.36083	4.95352	1.53575	0.924021	1.41906	0.419062
ENSGALG00000004515	KNTC1	0.816488	0.757927	1.27813	0.928277	1.68635	1.5654	0.565398
ENSGALG00000004729	SLC7A10	0.836948	2.12899	2.01423	2.54376	0.946097	2.40664	1.40664
ENSGALG00000005011	-	13.4194	25.1479	23.7295	1.87399	0.943596	1.76829	0.768291
ENSGALG00000005041	TMEM35A	52.4438	80.226	71.0253	1.52975	0.885315	1.35431	0.354312
ENSGALG00000005103	GDPD1	18.297	33.0811	30.0291	1.80801	0.907741	1.6412	0.641205
ENSGALG00000005171	AP1S3	6.92125	14.4459	13.1185	2.08717	0.908115	1.89539	0.895394
ENSGALG00000005352	GATA5	1.5643	1.44857	2.98378	0.926014	2.05982	1.90742	0.907418
ENSGALG00000005408	BCO1	2.37084	3.96779	3.66406	1.67358	0.923449	1.54547	0.545468
ENSGALG00000005421	-	1.03049	1.65482	1.44922	1.60586	0.875759	1.40634	0.406344
ENSGALG00000005515	CRYBB3	0.710621	1.45015	1.32606	2.04069	0.914424	1.86605	0.866053
ENSGALG00000005522	DYNLL2	49.5285	76.9618	69.6722	1.55389	0.905283	1.40671	0.40671
ENSGALG00000005831	DNAI1	1.9182	1.66752	3.09518	0.869315	1.85615	1.61358	0.613583
ENSGALG00000005843	EEF1A2	78.5777	190.619	167.731	2.42587	0.879928	2.13459	1.13459
ENSGALG00000006137	-	1.65833	2.68329	2.37988	1.61807	0.886926	1.43511	0.435111
ENSGALG00000006189	CRYGN	1.66899	3.64336	3.31122	2.18297	0.908838	1.98396	0.983964
ENSGALG00000006323	MIM1	150.854	325.523	296.474	2.15787	0.910763	1.96531	0.965311
ENSGALG00000006891	ITIH5	24.4632	36.9997	35.9395	1.51246	0.971347	1.46912	0.469124
ENSGALG00000006912	CPEB3	4.84924	7.55122	6.79102	1.5572	0.899328	1.40043	0.40043
ENSGALG00000007070	OTOA	203.769	335.166	289.731	1.64484	0.864439	1.42186	0.421862
ENSGALG00000007193	HRASLS	108.786	165.234	154.532	1.51889	0.935229	1.42051	0.420511
ENSGALG00000007251	PCYT2	48.4175	73.131	67.6837	1.51043	0.925513	1.39792	0.397919
ENSGALG00000007269	GABRA3	0.347783	1.83256	1.60025	5.26927	0.873232	4.6013	3.6013
ENSGALG00000007311	CLDN2	1.53529	4.15091	3.81027	2.70367	0.917937	2.48179	1.48179
ENSGALG00000007320	FXYD2	0.697599	1.40883	1.21835	2.01954	0.864801	1.7465	0.746498
ENSGALG00000007333	UBAP1L	2.06693	3.21451	2.76166	1.55521	0.859125	1.33612	0.336116
ENSGALG00000007596	-	1.27755	2.45031	2.29982	1.91797	0.938581	1.80017	0.800173
ENSGALG00000007606	PGAM1	243.585	374.298	330.732	1.53662	0.883607	1.35777	0.357772
ENSGALG00000007609	-	13.911	23.3018	21.2553	1.67506	0.912175	1.52795	0.527949
ENSGALG00000007768	AURKA	2.23384	3.87573	3.31624	1.73501	0.855643	1.48455	0.484547
ENSGALG00000007786	DOK5	2.06424	3.22763	2.7585	1.56359	0.854652	1.33633	0.336328
ENSGALG00000007825	KIAA1841	3.15164	5.22587	4.53188	1.65814	0.867202	1.43794	0.437944
ENSGALG00000007848	PTS	14.2963	22.4104	21.3879	1.56757	0.954375	1.49605	0.496048
ENSGALG00000007867	-	5.03496	8.19572	7.15572	1.62776	0.873105	1.42121	0.421206
ENSGALG00000007979	CALML4	42.8475	82.5305	76.3079	1.92614	0.924602	1.78092	0.780918
ENSGALG00000008034	CASKIN2	42.4891	69.4928	62.9846	1.63555	0.906347	1.48237	0.482373
ENSGALG00000008352	-	8.85744	22.8193	20.0323	2.57628	0.877866	2.26163	1.26163
ENSGALG00000008434	SORCS3	5.30097	10.0131	8.57079	1.88891	0.855959	1.61683	0.616834
ENSGALG00000008586	TUBB	289.679	494.525	464.021	1.70715	0.938317	1.60185	0.601848
ENSGALG00000008702	OVOL2	0.791336	1.51548	1.36809	1.91509	0.902746	1.72884	0.728836
ENSGALG00000008709	MCOLN3	9.4503	24.5287	21.8364	2.59554	0.89024	2.31066	1.31066
ENSGALG00000008802	TECTB	860.195	2306.96	2014.36	2.6819	0.873169	2.34175	1.34175
ENSGALG00000008952	NOXA1	0.820296	1.31666	1.15379	1.6051	0.876305	1.40656	0.406557
ENSGALG00000008976	ADAM22	8.8652	13.91	12.4918	1.56906	0.898048	1.40909	0.409088
ENSGALG00000008996	ANKEF1	1.16976	2.01868	1.80587	1.72571	0.894579	1.54379	0.543788
ENSGALG00000009024	CLIP4	15.4761	24.1252	21.345	1.55887	0.884759	1.37922	0.379224
ENSGALG00000009066	-	0.351162	1.34414	1.25421	3.82769	0.933099	3.57161	2.57161
ENSGALG00000009157	-	0.639275	0.600458	1.07091	0.939279	1.78349	1.6752	0.675197
ENSGALG00000009368	RGS6	0.324053	2.2028	1.9146	6.79765	0.869166	5.90829	4.90829
ENSGALG00000009519	ARG2	12.4149	18.9696	18.2734	1.52797	0.963303	1.4719	0.471895
ENSGALG00000009626	THBS1	35.207	52.9679	51.5475	1.50447	0.973184	1.46413	0.464126
ENSGALG00000009737	tac1	0.212431	1.58305	1.48189	7.45206	0.936098	6.97586	5.97586
ENSGALG00000009805	PPM1H	22.3667	34.0381	33.3297	1.52182	0.979188	1.49015	0.490148
ENSGALG00000009855	TBC1D9	14.5284	26.1724	22.947	1.80147	0.876763	1.57946	0.57946
ENSGALG00000009945	CPM	11.5765	17.8677	15.2235	1.54344	0.852016	1.31503	0.315034
ENSGALG00000009959	-	29.466	50.7148	43.2594	1.72113	0.852994	1.46811	0.468114
ENSGALG00000010110	TMEM53	14.2697	24.9873	22.8332	1.75107	0.913792	1.60011	0.600112
ENSGALG00000010120	-	1.25905	1.11975	2.03664	0.889366	1.81883	1.6176	0.617602
ENSGALG00000010169	-	10.4054	16.3231	14.1609	1.56871	0.867537	1.36091	0.360912
ENSGALG00000010185	HSPA4L	29.3206	44.6519	42.7286	1.52288	0.956928	1.45729	0.457289
ENSGALG00000010269	KCNAB1	15.4038	40.6284	36.5002	2.63755	0.898391	2.36955	1.36955
ENSGALG00000010413	NGB	1.83867	2.97445	2.82164	1.61772	0.948625	1.53461	0.534606
ENSGALG00000010623	ORC1	0.690934	0.617718	1.03879	0.894034	1.68166	1.50346	0.503459
ENSGALG00000010792	AGMO	2.48876	2.27139	3.81194	0.912659	1.67824	1.53166	0.53166
ENSGALG00000010825	AGR2	6.34306	5.40337	15.5608	0.851855	2.87984	2.4532	1.4532
ENSGALG00000010931	B3GALT1	3.29814	4.9779	4.39141	1.50931	0.882182	1.33148	0.331482
ENSGALG00000010939	LIN7A	10.7086	17.7143	15.6071	1.65421	0.881049	1.45744	0.457444
ENSGALG00000010963	-	9.56935	14.7361	13.5012	1.53993	0.916199	1.41088	0.41088
ENSGALG00000011005	KCNK1	13.9233	28.2232	25.0216	2.02705	0.88656	1.7971	0.797098
ENSGALG00000011013	PCNX2	5.62119	10.7178	9.93962	1.90667	0.927396	1.76824	0.768241
ENSGALG00000011111	PGBD5	1.82852	2.80602	2.47912	1.53458	0.883502	1.35581	0.355807
ENSGALG00000011250	ASIC4	2.28007	3.49985	3.09428	1.53497	0.884119	1.3571	0.357098
ENSGALG00000011434	SLC11A1	0.73844	1.30605	1.14094	1.76866	0.873583	1.54507	0.545073
ENSGALG00000011549	ANKS1B	1.93411	3.62423	3.42669	1.87385	0.945493	1.77172	0.771715
ENSGALG00000011677	HSPBAP1	4.30953	6.57686	6.23145	1.52612	0.94748	1.44597	0.44597
ENSGALG00000011913	SEPT3	13.7906	30.5006	27.1205	2.21169	0.889178	1.96659	0.966591
ENSGALG00000012032	PRRG4	1.33576	2.31451	2.04897	1.73273	0.88527	1.53394	0.533937
ENSGALG00000012061	-	5.70728	10.277	8.75588	1.80069	0.851983	1.53416	0.534158
ENSGALG00000012748	ELOVL2	17.9326	29.858	25.9281	1.66501	0.868382	1.44587	0.445869
ENSGALG00000012975	IQSEC3	1.7498	6.07853	5.60606	3.47383	0.922273	3.20382	2.20382
ENSGALG00000013495	-	1.9714	1.85171	3.17769	0.939287	1.71608	1.61189	0.611894
ENSGALG00000013703	FAM69C	2.01807	3.23149	2.99652	1.60128	0.927288	1.48485	0.484849
ENSGALG00000013830	PRELID3A	9.41576	14.816	14.0462	1.57353	0.948045	1.49178	0.491776
ENSGALG00000014116	SCAMP5	26.4739	40.046	34.641	1.51266	0.865029	1.3085	0.308498
ENSGALG00000014646	SYT11	57.2157	87.2612	79.7311	1.52513	0.913706	1.39352	0.393516
ENSGALG00000014675	RHOBTB3	5.85322	9.55276	8.58243	1.63205	0.898424	1.46627	0.466274
ENSGALG00000015079	UPK1B	23.7837	44.7944	38.9959	1.88341	0.870553	1.63961	0.639605
ENSGALG00000015084	IGSF11	41.9983	77.5405	69.6423	1.84628	0.898141	1.65822	0.658216
ENSGALG00000015542	PLPPR1	4.66318	8.20598	7.65643	1.75974	0.933031	1.64189	0.641891
ENSGALG00000015786	REEP1	6.36019	9.88069	9.53235	1.55352	0.964745	1.49875	0.498751
ENSGALG00000015795	ADAMTS5	2.20956	3.31678	3.0503	1.50111	0.919659	1.3805	0.380505
ENSGALG00000016154	ARC	1.67528	3.42446	3.11021	2.04412	0.908233	1.85653	0.856533
ENSGALG00000016607	CLCN4	2.29525	4.41104	3.85101	1.92181	0.873039	1.67781	0.677813
ENSGALG00000016655	GYG2	3.41702	5.23955	4.91212	1.53337	0.937507	1.43754	0.437544
ENSGALG00000016668	-	43.3309	99.687	89.6877	2.3006	0.899693	2.06983	1.06983
ENSGALG00000016669	-	60.4288	147.398	135.753	2.4392	0.920997	2.24649	1.24649
ENSGALG00000016755	KIAA1211L	6.47864	16.2438	13.8395	2.50729	0.851987	2.13618	1.13618
ENSGALG00000016761	-	13.2774	27.7335	25.6586	2.08877	0.925183	1.93249	0.932494
ENSGALG00000017005	CAB39L	39.9475	62.32	57.9081	1.56005	0.929206	1.44961	0.449605
ENSGALG00000017040	-	1.63064	1.54699	2.48176	0.948701	1.60425	1.52196	0.521958
ENSGALG00000017136	-	794.222	1241.7	1132.52	1.56342	0.912067	1.42594	0.425945
ENSGALG00000017274	CD9	216.659	377.853	345.705	1.744	0.914918	1.59561	0.595614
ENSGALG00000019489	CHST9	5.40431	15.3937	13.3439	2.84842	0.86684	2.46912	1.46912
ENSGALG00000019843	-	3.671	8.4221	7.19257	2.29422	0.854012	1.95929	0.959293
ENSGALG00000019961	SLC18B1	17.4729	26.6573	24.8636	1.52564	0.932711	1.42298	0.422979
ENSGALG00000020316	IL13RA2	0.645507	1.23838	1.12983	1.91846	0.912344	1.75029	0.750292
ENSGALG00000020505	KCNJ11	0.961732	2.08594	1.92412	2.16894	0.922425	2.00069	1.00069
ENSGALG00000022815	-	125.858	304.839	276.429	2.42209	0.906804	2.19636	1.19636
ENSGALG00000023279	EPN3	25.3493	45.7103	43.074	1.80322	0.942326	1.69922	0.699219
ENSGALG00000023886	ZNF804A	2.38574	5.9817	5.38201	2.50727	0.899746	2.25591	1.25591
ENSGALG00000026179	FAM163B	0.0463154	1.59773	1.44815	34.4966	0.906384	31.2672	30.2672
ENSGALG00000026449	-	54.8082	103.878	91.3025	1.8953	0.878942	1.66586	0.665856
ENSGALG00000026903	CALB2	16.961	30.6134	29.0407	1.80492	0.948629	1.7122	0.712203
ENSGALG00000027036	PKIB	10.5122	18.1462	16.5083	1.7262	0.909737	1.57039	0.570387
ENSGALG00000028106	SLC35E4	3.59842	6.41329	5.72324	1.78225	0.892403	1.59049	0.590489
ENSGALG00000028308	TNS4	1.60539	2.45844	2.37804	1.53136	0.967296	1.48128	0.481282
ENSGALG00000028489	PGC	1.57285	7.61174	6.78112	4.83946	0.890877	4.31136	3.31136
ENSGALG00000028681	-	0.686456	1.13278	1.05539	1.65018	0.931682	1.53745	0.537447
ENSGALG00000028815	-	1.43994	2.94817	2.53802	2.04742	0.860882	1.76259	0.76259
ENSGALG00000029321	-	3.75797	6.35479	5.92444	1.69102	0.932279	1.5765	0.576499
ENSGALG00000029322	FBXO39	1.58605	1.45481	2.80643	0.917253	1.92908	1.76945	0.76945
ENSGALG00000029583	PLBD1	20.4128	32.2731	28.6421	1.58102	0.88749	1.40314	0.403142
ENSGALG00000029944	FAM222A	2.31925	4.65786	4.36524	2.00835	0.937176	1.88218	0.882177
ENSGALG00000030211	KIAA0408	9.98455	20.5024	19.0553	2.05341	0.92942	1.90848	0.908481
ENSGALG00000030858	FRMD5	3.43649	5.61968	5.25569	1.6353	0.935229	1.52938	0.529376
ENSGALG00000030952	-	0.78096	2.48673	2.13079	3.1842	0.856863	2.72842	1.72842
ENSGALG00000031306	-	0.370443	0.333859	1.50226	0.901243	4.49968	4.0553	3.0553
ENSGALG00000031408	SORD	7.01903	10.753	10.2607	1.53197	0.954221	1.46184	0.461842
ENSGALG00000031553	KIF18B	0.808296	0.758347	1.35212	0.938205	1.78298	1.6728	0.672804
ENSGALG00000031564	-	3.96245	11.1946	10.1307	2.82516	0.904967	2.55668	1.55668
ENSGALG00000031615	FAIM2	46.0554	89.9119	81.0798	1.95226	0.90177	1.76049	0.760485
ENSGALG00000031652	-	5.34878	12.2527	10.9834	2.29075	0.896406	2.05344	1.05344
ENSGALG00000031752	-	2.26658	4.2396	3.76189	1.87049	0.88732	1.65972	0.659722
ENSGALG00000031776	NFASC	13.0755	30.2097	27.0102	2.31041	0.894092	2.06572	1.06572
ENSGALG00000031812	TDRKH	0.893569	1.79348	1.67369	2.00709	0.933208	1.87304	0.873036
ENSGALG00000032170	-	12.4604	25.6978	23.9048	2.06237	0.930228	1.91847	0.918471
ENSGALG00000032676	-	0.902905	1.66449	1.44231	1.84349	0.866517	1.59741	0.597414
ENSGALG00000033012	SPRY4	3.38233	6.14701	5.45463	1.81739	0.887363	1.61268	0.612683
ENSGALG00000033212	HSP90AA1	240.385	395.34	345.502	1.64462	0.873936	1.43729	0.437288
ENSGALG00000033365	ALDH6	6.26713	5.74515	25.7808	0.916711	4.48741	4.11366	3.11366
ENSGALG00000033925	-	6.81513	12.3578	10.6874	1.81328	0.864829	1.56818	0.568182
ENSGALG00000034261	-	0.452564	1.16529	0.992329	2.57487	0.85157	2.19268	1.19268
ENSGALG00000034305	-	3.67543	6.76602	6.18315	1.84088	0.913854	1.68229	0.682292
ENSGALG00000034767	-	0.32245	2.35493	2.16711	7.30326	0.920241	6.72076	5.72076
ENSGALG00000035342	-	1.13603	1.8339	1.64103	1.6143	0.894827	1.44452	0.444522
ENSGALG00000035652	-	0.498313	1.53567	1.31091	3.08174	0.853643	2.6307	1.6307
ENSGALG00000035762	PRSS57	2.40508	4.27296	3.84198	1.77664	0.899139	1.59745	0.597447
ENSGALG00000035780	-	1.02895	1.61868	1.43186	1.57314	0.884585	1.39157	0.391575
ENSGALG00000036373	-	1.48113	2.9149	2.58495	1.96802	0.886807	1.74525	0.745254
ENSGALG00000036483	-	1.39822	2.29936	2.17481	1.64449	0.94583	1.55541	0.555407
ENSGALG00000036883	MET	2.43561	2.16129	3.87586	0.887371	1.79331	1.59133	0.591331
ENSGALG00000036973	-	1.38391	2.37819	2.16266	1.71845	0.909374	1.56272	0.562717
ENSGALG00000037286	VIL1	0.710617	1.13896	1.07112	1.60277	0.940436	1.50731	0.507306
ENSGALG00000037322	-	1.37922	2.11846	1.88322	1.53599	0.888957	1.36543	0.365426
ENSGALG00000037841	GRM7	3.43166	6.4267	5.48458	1.87277	0.853405	1.59823	0.598229
ENSGALG00000038301	NIPSNAP1	18.3292	29.1944	26.4574	1.59278	0.906249	1.44346	0.443459
ENSGALG00000038543	-	1.83709	3.29734	2.82689	1.79488	0.857323	1.53879	0.538788
ENSGALG00000038789	CLIC3	21.9954	33.3821	32.8085	1.51768	0.982816	1.4916	0.491604
ENSGALG00000038993	-	7.11668	12.3207	11.2015	1.73125	0.90916	1.57398	0.573979
ENSGALG00000039334	-	7.10599	10.7729	10.1248	1.51604	0.939833	1.42482	0.424821
ENSGALG00000039340	-	4.1817	11.0959	10.02	2.65344	0.903033	2.39614	1.39614
ENSGALG00000039363	TXNRD3	29.2924	43.9867	41.3526	1.50164	0.940115	1.41172	0.411717
ENSGALG00000040101	-	0.767233	0.706238	1.23712	0.9205	1.75171	1.61245	0.612448
ENSGALG00000040446	-	2.2609	3.56724	3.13056	1.5778	0.877586	1.38465	0.384654
ENSGALG00000041054	FHDC1	1.04893	1.73253	1.64121	1.65171	0.947293	1.56466	0.564657
ENSGALG00000041069	-	1.39649	2.35628	2.16142	1.68728	0.917303	1.54775	0.54775
ENSGALG00000041419	-	102.99	158.673	137.222	1.54066	0.86481	1.33238	0.332378
ENSGALG00000041720	-	0.640012	1.16771	1.08331	1.82452	0.927722	1.69265	0.692646
ENSGALG00000041996	-	0.861162	1.35428	1.22534	1.57262	0.904784	1.42289	0.422886
ENSGALG00000042153	APC2	5.70978	14.7376	13.9067	2.58112	0.943622	2.4356	1.4356
ENSGALG00000042168	-	0.905622	1.79615	1.52907	1.98333	0.851302	1.68842	0.688416
ENSGALG00000042264	-	12.8184	19.8939	17.124	1.55198	0.860765	1.33589	0.335893
ENSGALG00000042356	FSTL3	13.9382	26.2259	24.9077	1.88159	0.949737	1.78701	0.787012
ENSGALG00000043139	SYT7	2.97563	6.81911	6.20704	2.29165	0.910242	2.08596	1.08596
ENSGALG00000043142	PCDHA3	2.45616	6.93179	6.13722	2.8222	0.885373	2.49871	1.49871
ENSGALG00000043906	-	0.535135	1.78572	1.66124	3.33695	0.930293	3.10434	2.10434
ENSGALG00000044113	-	0.67001	0.616017	1.04069	0.919415	1.68938	1.55324	0.55324
ENSGALG00000044164	-	1.18177	7.31213	6.81844	6.18741	0.932484	5.76966	4.76966
ENSGALG00000044272	-	2.40878	3.99934	3.62316	1.66032	0.905939	1.50415	0.504148
ENSGALG00000044664	-	1.40826	1.33162	2.63507	0.945583	1.97884	1.87116	0.871157
ENSGALG00000045036	-	0.559874	1.84957	1.60605	3.30354	0.868341	2.8686	1.8686
ENSGALG00000045305	-	10.5785	19.752	18.149	1.86717	0.918846	1.71565	0.715647
ENSGALG00000045374	GINS4	1.52062	2.39004	2.04186	1.57175	0.854322	1.34278	0.34278
ENSGALG00000045548	-	4.17429	21.1404	18.4694	5.06443	0.873654	4.42456	3.42456
ENSGALG00000045875	PSCA	70.9227	206.883	186.676	2.91702	0.902326	2.6321	1.6321
ENSGALG00000046071	-	0.68469	1.12395	1.02367	1.64155	0.91078	1.49509	0.495091

## Sheet: Down-trend
geneID	geneSymbol	avgFPKM-C.Base	avgFPKM-C.Mid	avgFPKM-C.Apex	FC_M/B	FC_A/M	FC_A/B	slope(CTRL(A-B)/B)
ENSGALG00000000255	MAN2A1	26.0493	17.7945	15.7416	0.68311	0.884629	0.604299	-0.395701
ENSGALG00000000336	PP1M M21 subunit	41.2584	31.5156	26.8474	0.76386	0.851877	0.650714	-0.349286
ENSGALG00000000337	CTXN1	2.06968	1.72435	1.00243	0.833148	0.581338	0.48434	-0.51566
ENSGALG00000000442	KCNA2	47.4193	46.4453	27.2514	0.979461	0.586741	0.57469	-0.42531
ENSGALG00000000461	MRC2	466.819	334.487	266.776	0.716524	0.797568	0.571476	-0.428524
ENSGALG00000000525	MAP3K3	39.6469	27.8145	22.5362	0.701557	0.81023	0.568422	-0.431578
ENSGALG00000000529	LIMD2	96.745	82.9788	59.872	0.857706	0.721533	0.618863	-0.381137
ENSGALG00000000674	MYO1D	97.7776	67.4033	56.0968	0.689353	0.832256	0.573718	-0.426282
ENSGALG00000000699	WWP2	93.4011	70.813	55.1267	0.758161	0.778482	0.590214	-0.409786
ENSGALG00000000866	-	104.68	74.8049	63.3862	0.714606	0.847354	0.605524	-0.394476
ENSGALG00000001038	MAN1C1	58.3738	40.9758	32.7859	0.701956	0.800129	0.561655	-0.438345
ENSGALG00000001093	TCF3	108.365	77.4644	71.9555	0.714846	0.928886	0.66401	-0.33599
ENSGALG00000001143	ETS1	80.8916	58.6563	49.1182	0.725123	0.837389	0.60721	-0.39279
ENSGALG00000001161	FLI1	49.5698	35.1945	29.9261	0.709998	0.850305	0.603715	-0.396285
ENSGALG00000001165	PANK4	337.241	184.621	117.167	0.547447	0.634634	0.347428	-0.652572
ENSGALG00000001172	-	1542.69	817.968	502.415	0.530223	0.614223	0.325675	-0.674325
ENSGALG00000001183	-	91.5667	70.3905	60.7899	0.768735	0.863609	0.663887	-0.336113
ENSGALG00000001239	SLC26A2	21.4532	14.1212	12.7244	0.658233	0.90108	0.593121	-0.406879
ENSGALG00000001273	C2CD4C	1.02188	0.470349	0.278904	0.46028	0.592972	0.272933	-0.727067
ENSGALG00000001369	-	31.3606	18.304	14.6997	0.583664	0.803087	0.468733	-0.531267
ENSGALG00000001392	MMP23B	56.4212	36.7832	25.5301	0.65194	0.69407	0.452492	-0.547508
ENSGALG00000001645	KCNT1	22.836	15.9423	14.4464	0.69812	0.906168	0.632614	-0.367386
ENSGALG00000001688	SEPT5	127.097	92.3958	74.0716	0.726973	0.801677	0.582797	-0.417203
ENSGALG00000001717	SLC16A1	46.5897	31.0003	25.8299	0.665389	0.833215	0.554412	-0.445588
ENSGALG00000001753	SFMBT1	19.2088	10.2929	8.08736	0.535843	0.785723	0.421024	-0.578976
ENSGALG00000001892	CYGB	58.9387	28.171	29.4466	0.47797	1.04528	0.499613	-0.500387
ENSGALG00000001946	RSPO1	6.74359	5.45355	2.94059	0.8087	0.539208	0.436057	-0.563943
ENSGALG00000001956	OLFML3	888.033	714.18	560.643	0.804226	0.785016	0.631331	-0.368669
ENSGALG00000001968	SYT6	39.9431	25.658	20.6778	0.642362	0.805903	0.517682	-0.482318
ENSGALG00000002024	COMT	199.996	161.694	127.12	0.808488	0.786176	0.635614	-0.364386
ENSGALG00000002201	PPL	65.9589	38.3808	36.0689	0.581889	0.939765	0.546839	-0.453161
ENSGALG00000002466	-	3.03	3.08497	2.00527	1.01814	0.650011	0.661804	-0.338196
ENSGALG00000002546	COL5A1	462.773	354.616	304.068	0.766286	0.857457	0.657057	-0.342943
ENSGALG00000002557	ADGRD1	16.6915	10.0097	8.99896	0.599685	0.899028	0.539133	-0.460867
ENSGALG00000002714	TMEM132C	5.85349	4.10882	3.84452	0.701943	0.935675	0.656791	-0.343209
ENSGALG00000002763	FRZB	571.806	457.891	360.584	0.80078	0.787489	0.630606	-0.369394
ENSGALG00000002804	RND2	27.1981	20.9352	13.6926	0.76973	0.654049	0.503441	-0.496559
ENSGALG00000002892	-	7.97173	5.62861	4.12033	0.706072	0.732033	0.516868	-0.483132
ENSGALG00000002954	MBTD1	19.6676	14.1234	12.9014	0.718104	0.913479	0.655973	-0.344027
ENSGALG00000002963	PID1	140.64	94.793	81.7185	0.674012	0.862073	0.581047	-0.418953
ENSGALG00000002993	CA10	29.9592	20.9636	15.0124	0.699739	0.716117	0.501095	-0.498905
ENSGALG00000003015	SERPINF1	438.604	351.557	276.641	0.801535	0.786902	0.630729	-0.369271
ENSGALG00000003114	NOG	8.95043	8.61063	5.66108	0.962036	0.657452	0.632492	-0.367508
ENSGALG00000003118	ADGRA2	195.359	145.16	121.312	0.743044	0.835712	0.620971	-0.379029
ENSGALG00000003137	RFLNA	46.4419	34.0415	29.7415	0.73299	0.873685	0.640403	-0.359597
ENSGALG00000003172	-	40.2925	26.2635	21.3438	0.651821	0.812678	0.529721	-0.470279
ENSGALG00000003179	ANGPTL7	1.93926	1.54513	1.06105	0.796764	0.686709	0.547145	-0.452855
ENSGALG00000003185	SCPEP1	68.8311	52.1437	44.8521	0.75756	0.860163	0.651625	-0.348375
ENSGALG00000003196	-	9.76758	7.75757	6.30002	0.794217	0.812113	0.644993	-0.355007
ENSGALG00000003550	ARHGAP40	1.30831	0.791717	0.68625	0.605144	0.866786	0.524531	-0.475469
ENSGALG00000003580	MMP2	535.204	424.983	347.766	0.794057	0.818307	0.649782	-0.350218
ENSGALG00000003747	OSMR	29.4441	22.3867	19.4392	0.760312	0.868336	0.660206	-0.339794
ENSGALG00000003775	RICTOR	24.2571	17.4062	15.2426	0.717572	0.875696	0.628375	-0.371625
ENSGALG00000003803	DAB2	111.123	86.4284	73.7122	0.777772	0.852871	0.663339	-0.336661
ENSGALG00000003849	-	1.26581	1.00405	0.792744	0.793212	0.789544	0.626276	-0.373724
ENSGALG00000003876	-	5.83042	4.37051	3.2592	0.749605	0.745726	0.559	-0.441
ENSGALG00000004064	GPER1	3.53443	2.22298	1.48625	0.628951	0.668585	0.420507	-0.579493
ENSGALG00000004184	SPARC	11408.6	7995.7	6270.12	0.700847	0.784186	0.549594	-0.450406
ENSGALG00000004369	PYGO1	20.5858	14.1351	12.507	0.686642	0.884818	0.607553	-0.392447
ENSGALG00000004526	TNR	1.686	0.961832	0.209089	0.570481	0.217387	0.124015	-0.875985
ENSGALG00000004569	UNC5B	36.3824	26.5849	21.4907	0.730707	0.808381	0.59069	-0.40931
ENSGALG00000004621	PREX1	31.3744	22.8422	20.6098	0.728051	0.902269	0.656898	-0.343102
ENSGALG00000004695	ECM2	382.973	281.981	240.201	0.736295	0.851833	0.6272	-0.3728
ENSGALG00000004860	RASD1	19.5678	11.8049	11.9663	0.603285	1.01367	0.611529	-0.388471
ENSGALG00000004969	TIMP4	165.679	95.7303	66.1707	0.577807	0.69122	0.399392	-0.600608
ENSGALG00000004974	PPARG	1.09884	0.855287	0.699151	0.778351	0.817446	0.63626	-0.36374
ENSGALG00000005000	COMTD1	12.6081	9.62783	8.00831	0.763625	0.831787	0.635173	-0.364827
ENSGALG00000005007	-	2.22021	1.78475	0.774156	0.803863	0.433762	0.348685	-0.651315
ENSGALG00000005014	AIPL1	1.44478	0.950678	0.939496	0.658009	0.988238	0.650269	-0.349731
ENSGALG00000005019	DUPD1	1.38684	1.01428	0.497683	0.731362	0.490675	0.358861	-0.641139
ENSGALG00000005042	IQSEC1	40.7685	31.563	26.4667	0.7742	0.838538	0.649196	-0.350804
ENSGALG00000005074	FAM102A	32.0289	22.7959	19.4191	0.711727	0.851871	0.6063	-0.3937
ENSGALG00000005135	SERPINE2	195.7	129.935	112.073	0.663949	0.862534	0.572678	-0.427322
ENSGALG00000005147	-	67.5214	32.7197	29.1492	0.484583	0.890875	0.431703	-0.568297
ENSGALG00000005180	COL11A1	4428.81	2773.11	2103.53	0.626151	0.758546	0.474965	-0.525035
ENSGALG00000005206	ACSL3	39.6119	28.9786	23.749	0.731562	0.819537	0.599542	-0.400458
ENSGALG00000005215	CACNA1H	9.37312	7.88304	6.2135	0.841026	0.788211	0.662907	-0.337093
ENSGALG00000005223	PAC1	9.17337	8.51395	5.91415	0.928115	0.694643	0.644709	-0.355291
ENSGALG00000005252	GPR88	15.7009	11.552	9.42118	0.735755	0.815546	0.600042	-0.399958
ENSGALG00000005257	VCAM1	61.4426	42.763	38.4748	0.695984	0.89972	0.626191	-0.373809
ENSGALG00000005258	SSTR5	2.98703	1.91444	1.50423	0.640918	0.78573	0.503588	-0.496412
ENSGALG00000005263	SOX8	289.48	230.775	182.222	0.797207	0.789608	0.629481	-0.370519
ENSGALG00000005331	GJC2	2.9958	2.19728	1.98398	0.733454	0.902927	0.662255	-0.337745
ENSGALG00000005374	-	19.1175	14.1246	11.8944	0.738828	0.842107	0.622172	-0.377828
ENSGALG00000005426	FREM1	23.6463	17.6696	11.1964	0.747244	0.633656	0.473496	-0.526504
ENSGALG00000005441	NFIB	29.568	22.3509	19.1771	0.755915	0.858004	0.648578	-0.351422
ENSGALG00000005476	PTH1R	7.68265	4.25193	4.46863	0.553446	1.05097	0.581652	-0.418348
ENSGALG00000005503	WFDC1	3.60221	2.56855	1.99979	0.713047	0.778567	0.555155	-0.444845
ENSGALG00000005524	NTSR1	3.9726	0.996015	0.534678	0.250721	0.536817	0.134591	-0.865409
ENSGALG00000005628	COL9A3	3931.12	2787.17	2089.97	0.709001	0.749855	0.531647	-0.468353
ENSGALG00000005649	TMEM150A	62.1111	45.6658	38.1992	0.735228	0.836494	0.615014	-0.384986
ENSGALG00000005714	PKD1	34.7041	23.652	20.6424	0.681534	0.872754	0.594811	-0.405189
ENSGALG00000005790	-	8.95374	4.7268	2.77144	0.527913	0.586326	0.309529	-0.690471
ENSGALG00000005797	COL20A1	21.5722	16.1197	9.71702	0.747243	0.602805	0.450442	-0.549558
ENSGALG00000005801	CHRNA4	8.83496	7.31647	5.61789	0.828127	0.767841	0.63587	-0.36413
ENSGALG00000005844	-	20.2457	16.672	12.3181	0.823485	0.738846	0.608429	-0.391571
ENSGALG00000005903	NRIP3	124.384	64.7895	56.8001	0.520884	0.876686	0.456652	-0.543348
ENSGALG00000005985	GDF10	7.52868	6.23345	4.23145	0.827961	0.678829	0.562044	-0.437956
ENSGALG00000005995	SLC13A5	22.3997	12.73	9.42805	0.568309	0.740618	0.4209	-0.5791
ENSGALG00000006104	ADAMTSL3	9.23359	4.19647	4.24098	0.454479	1.01061	0.4593	-0.5407
ENSGALG00000006127	-	38.4543	27.6927	24.0016	0.720145	0.866713	0.624159	-0.375841
ENSGALG00000006186	RAD21L1	4.10528	2.51533	2.44106	0.612707	0.97047	0.594614	-0.405386
ENSGALG00000006342	UEVLD	32.522	23.1527	21.2504	0.711908	0.91784	0.653417	-0.346583
ENSGALG00000006376	TMC3	1.9231	1.71473	1.09228	0.891646	0.637	0.567978	-0.432022
ENSGALG00000006413	CEMIP	176.802	90.4122	60.446	0.511374	0.66856	0.341884	-0.658116
ENSGALG00000006421	SLC16A12	48.8199	39.4963	31.0507	0.809019	0.786167	0.636024	-0.363976
ENSGALG00000006445	ARNT2	46.7967	32.0337	26.8812	0.684528	0.839156	0.574426	-0.425574
ENSGALG00000006511	-	3.2904	1.74058	1.47445	0.528987	0.847103	0.448107	-0.551893
ENSGALG00000006560	SEMA3A	27.9585	15.9266	12.1499	0.569651	0.762872	0.434571	-0.565429
ENSGALG00000006563	SEMA3D	53.9816	27.0004	24.6483	0.500177	0.912888	0.456605	-0.543395
ENSGALG00000006565	-	154.778	93.0234	85.2224	0.601012	0.91614	0.550611	-0.449389
ENSGALG00000006609	EPHB1	33.4008	19.6356	20.0624	0.58788	1.02173	0.600656	-0.399344
ENSGALG00000006623	ATP11C	85.0011	58.524	50.0961	0.688509	0.855991	0.589358	-0.410642
ENSGALG00000006629	RBP4	1.44323	1.08082	0.832758	0.74889	0.770488	0.577011	-0.422989
ENSGALG00000006676	RLBP1	4.28732	3.08768	2.52854	0.720189	0.818915	0.589773	-0.410227
ENSGALG00000006725	-	9.32597	5.36719	5.31347	0.57551	0.98999	0.569749	-0.430251
ENSGALG00000006758	C1QTNF5	142.646	103.262	85.7288	0.723907	0.830203	0.60099	-0.39901
ENSGALG00000006775	TGM2	42.3379	26.0719	27.0165	0.615804	1.03623	0.638115	-0.361885
ENSGALG00000006786	SYTL4	32.1081	22.9274	17.9756	0.714069	0.78402	0.559845	-0.440155
ENSGALG00000006808	TSPAN6	888.105	673.321	573.52	0.758155	0.851777	0.645779	-0.354221
ENSGALG00000006821	TNMD	1431.57	1048.33	793.005	0.732295	0.756447	0.553942	-0.446058
ENSGALG00000006995	APOD	19.738	13.8989	11.3602	0.70417	0.817341	0.575547	-0.424453
ENSGALG00000007025	CPNE8	8.15752	5.44694	4.2038	0.66772	0.771773	0.515328	-0.484672
ENSGALG00000007048	SYNM	61.6777	45.9664	37.9215	0.745267	0.824983	0.614832	-0.385168
ENSGALG00000007123	-	3.1499	2.14339	1.89153	0.680462	0.882493	0.600503	-0.399497
ENSGALG00000007140	NRP1	39.0095	24.9705	23.0361	0.640112	0.922532	0.590525	-0.409475
ENSGALG00000007160	-	3.10836	2.22818	1.89392	0.716834	0.849988	0.6093	-0.3907
ENSGALG00000007226	OSTN	5.15623	0.592863	0.570708	0.11498	0.962631	0.110683	-0.889317
ENSGALG00000007332	PRICKLE2	18.9244	14.1138	10.8717	0.745799	0.770288	0.57448	-0.42552
ENSGALG00000007367	WFIKKN2	2.4377	1.55267	1.07544	0.63694	0.69264	0.44117	-0.55883
ENSGALG00000007381	SERPING1	64.8179	49.7517	41.2564	0.767561	0.829246	0.636497	-0.363503
ENSGALG00000007426	MKX	80.5421	46.625	35.5405	0.57889	0.762261	0.441266	-0.558734
ENSGALG00000007478	SLC51A	2.58107	1.95786	1.67687	0.758547	0.856478	0.649679	-0.350321
ENSGALG00000007522	ABCC3	19.3315	12.5219	12.1752	0.647745	0.972312	0.629811	-0.370189
ENSGALG00000007530	-	2.76221	1.12436	0.51622	0.407051	0.459123	0.186887	-0.813113
ENSGALG00000007646	-	60.8338	45.099	39.1388	0.741347	0.867843	0.643373	-0.356627
ENSGALG00000007661	MYCBPAP	20.6646	15.6299	13.5111	0.75636	0.864441	0.653828	-0.346172
ENSGALG00000007681	HTR2B	3.35986	2.92622	1.91109	0.870936	0.653091	0.5688	-0.4312
ENSGALG00000007701	B3GNT7	8.63014	5.71642	4.89326	0.662379	0.856001	0.566997	-0.433003
ENSGALG00000007720	AIFM3	17.4418	11.1376	11.1541	0.63856	1.00148	0.639506	-0.360494
ENSGALG00000007728	-	26.1339	19.5909	16.5683	0.749638	0.845714	0.633979	-0.366021
ENSGALG00000007732	-	43.9818	30.2667	26.6308	0.688163	0.879871	0.605495	-0.394505
ENSGALG00000007899	CHRND	1.24527	0.556608	0.458054	0.446978	0.822938	0.367836	-0.632164
ENSGALG00000008007	ITGA11	235.374	183.785	131.444	0.780822	0.715207	0.55845	-0.44155
ENSGALG00000008043	CORO2B	265.695	204.472	145.363	0.769572	0.710918	0.547103	-0.452897
ENSGALG00000008072	CHRDL1	100.42	72.0541	54.8437	0.717528	0.761146	0.546144	-0.453856
ENSGALG00000008185	AOX1	55.1599	32.3472	25.0159	0.586426	0.773356	0.453516	-0.546484
ENSGALG00000008231	PACSIN3	207.166	164.491	128.804	0.794006	0.783044	0.621742	-0.378258
ENSGALG00000008306	FGL2	7.24711	5.3691	4.28265	0.740861	0.797648	0.590946	-0.409054
ENSGALG00000008326	-	9.49699	5.41907	4.13866	0.570609	0.763721	0.435786	-0.564214
ENSGALG00000008378	SRGAP3	89.4767	68.9264	59.5178	0.770328	0.863497	0.665176	-0.334824
ENSGALG00000008457	RIN2	83.7235	62.0512	52.8721	0.741144	0.852072	0.631508	-0.368492
ENSGALG00000008554	IL17REL	73.8612	40.2286	29.0724	0.544652	0.72268	0.393609	-0.606391
ENSGALG00000008621	NRP2	101.153	66.8304	54.1045	0.660688	0.809579	0.53488	-0.46512
ENSGALG00000008638	-	1.34964	0.963331	0.71842	0.713769	0.745766	0.532305	-0.467695
ENSGALG00000008791	NMT2	30.623	21.1315	20.1191	0.690053	0.952092	0.656994	-0.343006
ENSGALG00000008885	PDE1A	5.6653	2.73765	2.74761	0.483231	1.00364	0.48499	-0.51501
ENSGALG00000008918	LAMP5	48.9956	37.906	28.8809	0.773663	0.761909	0.58946	-0.41054
ENSGALG00000009002	-	22.7893	15.6955	14.8392	0.688723	0.945441	0.651147	-0.348853
ENSGALG00000009017	STEAP2	40.387	26.7932	21.1989	0.663412	0.791204	0.524894	-0.475106
ENSGALG00000009062	CDK14	31.0123	23.4177	19.309	0.755112	0.824546	0.622625	-0.377375
ENSGALG00000009222	FNDC3B	52.5487	37.624	34.0671	0.715983	0.905462	0.648295	-0.351705
ENSGALG00000009276	LRAT	1.37439	0.869335	0.820952	0.632526	0.944344	0.597322	-0.402678
ENSGALG00000009280	NPY2R	23.3327	11.6666	9.43561	0.500012	0.808769	0.404394	-0.595606
ENSGALG00000009298	TNIK	36.9447	26.4486	21.8598	0.715895	0.826504	0.59169	-0.40831
ENSGALG00000009355	CLDN11	128.406	63.0396	62.5053	0.490941	0.991524	0.48678	-0.51322
ENSGALG00000009378	PDGFC	87.6814	54.7156	39.4432	0.624028	0.720877	0.449847	-0.550153
ENSGALG00000009415	SMOC1	16.2078	14.6529	9.76335	0.904065	0.666308	0.602386	-0.397614
ENSGALG00000009424	FOXP2	9.71734	5.41954	4.38172	0.557718	0.808505	0.450918	-0.549082
ENSGALG00000009429	RXFP1	2.72703	1.30001	1.19944	0.476713	0.922642	0.439835	-0.560165
ENSGALG00000009480	DOCK4	11.0663	5.25861	4.49024	0.475191	0.853885	0.405758	-0.594242
ENSGALG00000009495	FGFR2	84.1289	62.5851	48.5636	0.74392	0.775961	0.577252	-0.422748
ENSGALG00000009511	-	1.1173	0.844176	0.735755	0.755548	0.871566	0.65851	-0.34149
ENSGALG00000009594	RARRES1	48.5088	39.1674	27.4172	0.807428	0.700001	0.565201	-0.434799
ENSGALG00000009628	-	44.7679	17.3095	10.0253	0.38665	0.579178	0.223939	-0.776061
ENSGALG00000009700	PDK4	65.061	45.4057	41.5041	0.697893	0.914073	0.637926	-0.362074
ENSGALG00000009755	LRIG3	16.5725	11.6135	10.2634	0.70077	0.883745	0.619302	-0.380698
ENSGALG00000009868	ZNF330	69.0271	48.5231	42.9575	0.702957	0.885299	0.622327	-0.377673
ENSGALG00000009920	COCH	28822	20477.4	15030.2	0.710477	0.733992	0.521485	-0.478515
ENSGALG00000010029	BEST3	1.12648	0.640489	0.584793	0.568574	0.913041	0.519132	-0.480868
ENSGALG00000010055	DAAM2	43.195	25.6594	20.3528	0.594037	0.79319	0.471184	-0.528816
ENSGALG00000010258	LTBP2	117.825	95.4271	76.8587	0.809907	0.805418	0.652314	-0.347686
ENSGALG00000010259	COL28A1	9.32168	6.72175	4.75752	0.721087	0.707781	0.510372	-0.489628
ENSGALG00000010357	P2RY1	27.9797	18.7829	13.6146	0.671305	0.724842	0.48659	-0.51341
ENSGALG00000010371	FAM13A	37.619	27.313	22.7028	0.726043	0.831209	0.603493	-0.396507
ENSGALG00000010412	WWTR1	103.555	83.1326	65.868	0.802788	0.792324	0.636068	-0.363932
ENSGALG00000010461	EBF3	8.92932	6.38059	5.93884	0.714566	0.930767	0.665094	-0.334906
ENSGALG00000010470	TCERG1L	15.1691	9.51379	7.08039	0.627184	0.744224	0.466765	-0.533235
ENSGALG00000010490	DPYSL4	7.91136	5.47771	2.7845	0.692385	0.508333	0.351963	-0.648037
ENSGALG00000010507	-	21.4889	17.3697	14.1498	0.808309	0.814627	0.658471	-0.341529
ENSGALG00000010659	ING2	14.9684	11.2877	9.46873	0.7541	0.838855	0.63258	-0.36742
ENSGALG00000010718	THSD7A	31.5342	24.9472	18.5535	0.791115	0.743711	0.588361	-0.411639
ENSGALG00000010747	FBLN5	70.9156	51.4423	46.3676	0.725402	0.901351	0.653842	-0.346158
ENSGALG00000010773	GREM2	4.69665	4.39602	2.60944	0.935991	0.593591	0.555596	-0.444404
ENSGALG00000010794	MEOX2	8.23985	5.0219	4.5961	0.609464	0.915213	0.557789	-0.442211
ENSGALG00000010806	RIN3	4.56514	3.45789	3.02642	0.757455	0.875223	0.662942	-0.337058
ENSGALG00000010818	-	324.291	231.617	205.672	0.714226	0.887982	0.63422	-0.36578
ENSGALG00000010826	PRKAA2	4.76864	1.64296	1.65488	0.344535	1.00725	0.347033	-0.652967
ENSGALG00000010881	ASB2	11.247	8.0595	5.40669	0.716593	0.670846	0.480724	-0.519276
ENSGALG00000010927	-	1.45219	0.387421	0.199506	0.266783	0.514957	0.137382	-0.862618
ENSGALG00000010928	IBSP	1.29852	0.898765	0.604158	0.692146	0.672209	0.465267	-0.534733
ENSGALG00000010967	-	91.7925	66.2188	55.6171	0.721396	0.839899	0.6059	-0.3941
ENSGALG00000011016	PGM1	174.758	134.745	114.223	0.771039	0.847695	0.653606	-0.346394
ENSGALG00000011099	FAP	36.5169	24.4419	23.9699	0.66933	0.980689	0.656404	-0.343596
ENSGALG00000011104	GCG	4.00686	2.40964	1.99146	0.601377	0.826458	0.497013	-0.502987
ENSGALG00000011117	AGT	1.37577	0.824709	0.443116	0.599452	0.5373	0.322085	-0.677915
ENSGALG00000011269	EPYC	4240.55	2654.33	2145.62	0.62594	0.808347	0.505976	-0.494024
ENSGALG00000011284	LRRC7	18.409	9.32945	7.37986	0.506787	0.791028	0.400883	-0.599117
ENSGALG00000011298	RARB	53.8256	35.7346	34.3317	0.663896	0.96074	0.637832	-0.362168
ENSGALG00000011314	LRRC3B	20.223	11.5649	10.2573	0.571868	0.886937	0.50721	-0.49279
ENSGALG00000011319	ADGRL3	35.5685	27.759	21.5828	0.780437	0.777506	0.606794	-0.393206
ENSGALG00000011405	SLC4A7	3.67056	2.49593	2.43247	0.679986	0.974573	0.662696	-0.337304
ENSGALG00000011476	SEPT11	109.182	77.27	70.2417	0.70772	0.909041	0.643347	-0.356653
ENSGALG00000011532	-	1.07544	0.778711	0.670449	0.724084	0.860972	0.623416	-0.376584
ENSGALG00000011566	GYPC	18.2377	11.875	10.4673	0.651123	0.881456	0.573936	-0.426064
ENSGALG00000011630	GLI2	20.1096	12.8413	10.3682	0.638565	0.807416	0.515588	-0.484412
ENSGALG00000011662	-	66.9515	50.0788	43.9704	0.747985	0.878025	0.65675	-0.34325
ENSGALG00000011689	PDIA5	45.4757	33.6964	29.5052	0.740977	0.875617	0.648812	-0.351188
ENSGALG00000011744	KALRN	12.4563	8.07153	8.26579	0.647986	1.02407	0.663581	-0.336419
ENSGALG00000011823	FAT4	9.79618	6.16953	4.23755	0.62979	0.686852	0.432572	-0.567428
ENSGALG00000011893	SLC38A6	61.5422	43.2353	34.1824	0.702531	0.790613	0.55543	-0.44457
ENSGALG00000011962	-	162.855	94.1325	65.2768	0.578015	0.693457	0.400829	-0.599171
ENSGALG00000011963	PRDM5	7.68973	6.17309	5.01396	0.802771	0.812228	0.652033	-0.347967
ENSGALG00000012004	PRSS12	20.175	15.5892	12.2488	0.772699	0.78572	0.607125	-0.392875
ENSGALG00000012119	MARCO	15.3389	10.1028	9.03981	0.658637	0.894785	0.589339	-0.410661
ENSGALG00000012211	PDLIM5	61.6336	36.7978	30.8987	0.59704	0.83969	0.501329	-0.498671
ENSGALG00000012216	BMPR1B	42.202	25.9916	17.6118	0.615885	0.677598	0.417322	-0.582678
ENSGALG00000012254	KCNJ4	6.05545	4.79406	4.01365	0.791693	0.837213	0.662816	-0.337184
ENSGALG00000012392	IYD	4.72739	2.85519	1.98707	0.603967	0.695949	0.42033	-0.57967
ENSGALG00000012407	LRP1B	4.14817	3.47928	1.99021	0.83875	0.572018	0.47978	-0.52022
ENSGALG00000012454	CYTH4	4.41884	3.22528	2.6512	0.729893	0.822006	0.599977	-0.400023
ENSGALG00000012479	RBM43	12.4633	9.59358	8.27538	0.769745	0.862596	0.663978	-0.336022
ENSGALG00000012481	TNFAIP6	14.6986	9.26828	6.87933	0.630557	0.742245	0.468027	-0.531973
ENSGALG00000012484	RIF1	22.991	13.4815	13.525	0.586382	1.00323	0.588275	-0.411725
ENSGALG00000012550	HMOX1	28.999	20.7596	18.9828	0.715874	0.914411	0.654603	-0.345397
ENSGALG00000012623	-	91.282	58.1199	43.7961	0.636707	0.753548	0.479789	-0.520211
ENSGALG00000012627	CDC14B	22.5738	14.6194	13.3141	0.647626	0.910715	0.589802	-0.410198
ENSGALG00000012683	RNF144B	29.9592	18.0567	14.4881	0.602709	0.802368	0.483595	-0.516405
ENSGALG00000012834	AKR1D1	14.8547	10.4888	8.80622	0.706095	0.839579	0.592822	-0.407178
ENSGALG00000012956	TMTC1	143.338	115.057	91.6293	0.802694	0.796383	0.639252	-0.360748
ENSGALG00000013117	PIK3C2G	3.13485	2.46928	2.08012	0.787687	0.842398	0.663546	-0.336454
ENSGALG00000013143	PDE3A	16.5253	11.5359	9.99057	0.698074	0.866044	0.604564	-0.395436
ENSGALG00000013193	IRX2	35.0803	17.2993	5.09157	0.493134	0.294323	0.145141	-0.854859
ENSGALG00000013211	Sial-T2	8.48622	6.83686	5.17633	0.805642	0.75712	0.609968	-0.390032
ENSGALG00000013218	C3AR1	5.89231	4.68348	3.91347	0.794847	0.835589	0.664165	-0.335835
ENSGALG00000013310	MAEA	262.173	193.357	159.537	0.737517	0.82509	0.608518	-0.391482
ENSGALG00000013505	-	32.7547	24.1787	20.1443	0.738175	0.833145	0.615007	-0.384993
ENSGALG00000013617	PDGFRL	181.141	126.271	85.2707	0.697086	0.675301	0.470743	-0.529257
ENSGALG00000013624	-	24.7699	17.7947	14.2981	0.718401	0.8035	0.577235	-0.422765
ENSGALG00000013627	SLC7A2	1.67762	0.91594	0.9476	0.545975	1.03457	0.564847	-0.435153
ENSGALG00000013715	DLC1	76.1286	61.0567	49.814	0.80202	0.815865	0.65434	-0.34566
ENSGALG00000013775	CDH19	74.2909	61.1249	48.4715	0.822778	0.792992	0.652456	-0.347544
ENSGALG00000013795	HIVEP2	19.1085	13.6133	11.4598	0.712424	0.841807	0.599724	-0.400276
ENSGALG00000013818	CITED2	46.4625	32.6825	30.8173	0.703417	0.94293	0.663272	-0.336728
ENSGALG00000013929	-	272.748	182.057	148.542	0.667491	0.815913	0.544614	-0.455386
ENSGALG00000014144	CORIN	8.97243	5.4082	3.29167	0.602758	0.608643	0.366865	-0.633135
ENSGALG00000014192	ATP10D	6.92169	5.21382	4.222	0.753258	0.809771	0.609966	-0.390034
ENSGALG00000014361	-	53.6884	38.7592	35.3512	0.721929	0.912072	0.658451	-0.341549
ENSGALG00000014490	-	81.6214	62.7769	54.2399	0.769123	0.864011	0.664531	-0.335469
ENSGALG00000014582	CADM1	91.0051	60.8849	51.1251	0.669027	0.839702	0.561783	-0.438217
ENSGALG00000014603	C1S	2.91608	2.15628	1.73415	0.739444	0.804235	0.594686	-0.405314
ENSGALG00000014659	-	11.4983	8.24984	7.6581	0.717484	0.928272	0.66602	-0.33398
ENSGALG00000014758	ARHGAP28	24.0614	18.1938	14.4631	0.756141	0.794945	0.60109	-0.39891
ENSGALG00000014786	PIK3R1	34.6501	22.97	20.2456	0.662911	0.881394	0.584286	-0.415714
ENSGALG00000014804	THBS4	10.3304	8.33945	4.40323	0.807276	0.528001	0.426242	-0.573758
ENSGALG00000014843	TPD52L1	24.8394	17.3151	14.7779	0.697083	0.853469	0.594939	-0.405061
ENSGALG00000014847	MYOM1	1.61895	1.40861	0.875816	0.870074	0.621759	0.540977	-0.459023
ENSGALG00000014855	-	57.4625	42.3609	35.8672	0.737192	0.846705	0.624184	-0.375816
ENSGALG00000014873	GJA1	285.001	190.015	186.891	0.666715	0.983559	0.655754	-0.344246
ENSGALG00000014944	GCNT4	4.99001	4.23743	2.98505	0.849183	0.704448	0.598206	-0.401794
ENSGALG00000014962	CALHM6	1.27349	1.04282	0.758133	0.818867	0.727005	0.595321	-0.404679
ENSGALG00000014963	DSE	165.352	111.895	89.1551	0.67671	0.796771	0.539182	-0.460818
ENSGALG00000014965	COL10A1	1.72742	1.18178	0.92517	0.684132	0.782859	0.535579	-0.464421
ENSGALG00000014971	SLC2A9	3.95377	1.81166	1.60459	0.458211	0.8857	0.405838	-0.594162
ENSGALG00000015015	CYTL1	286.392	164.992	99.802	0.576105	0.60489	0.34848	-0.65152
ENSGALG00000015152	BOC	77.1335	58.4032	49.3405	0.75717	0.844826	0.639677	-0.360323
ENSGALG00000015248	SNTG1	30.4309	22.76	17.7386	0.747923	0.779375	0.582912	-0.417088
ENSGALG00000015297	FOXO3	29.7448	21.2684	17.1045	0.71503	0.804218	0.57504	-0.42496
ENSGALG00000015377	PHLDB2	77.5704	59.729	49.9734	0.769997	0.836669	0.644233	-0.355767
ENSGALG00000015419	PENK	15.8537	16.4885	9.60715	1.04004	0.582658	0.605988	-0.394012
ENSGALG00000015434	GRIK2	1.28833	0.612517	0.3512	0.475435	0.573371	0.272601	-0.727399
ENSGALG00000015544	ALDOB	185.204	100.492	70.9684	0.542602	0.70621	0.383191	-0.616809
ENSGALG00000015551	GRIN3A	4.83165	3.09262	2.80474	0.640076	0.906914	0.580493	-0.419507
ENSGALG00000015554	SORCS2	2.46586	1.88846	1.36157	0.765843	0.720994	0.552168	-0.447832
ENSGALG00000015615	DOK7	8.69104	6.48007	5.7825	0.745604	0.892351	0.66534	-0.33466
ENSGALG00000015627	-	26.3463	18.4013	15.1173	0.698437	0.821538	0.573793	-0.426207
ENSGALG00000015655	PALM2	6.81968	5.7866	4.21938	0.848515	0.729164	0.618706	-0.381294
ENSGALG00000015675	-	10.8325	7.59241	6.72001	0.700892	0.885096	0.620357	-0.379643
ENSGALG00000015720	CHODL	3.78736	1.95567	0.994467	0.516369	0.508503	0.262575	-0.737425
ENSGALG00000015910	CD109	10.2078	8.26448	5.577	0.809623	0.674815	0.546346	-0.453654
ENSGALG00000015970	COL9A1	3257.4	2305.59	1748.86	0.707802	0.758531	0.536889	-0.463111
ENSGALG00000016055	KCNJ15	97.8151	61.4542	57.1889	0.628268	0.930594	0.584663	-0.415337
ENSGALG00000016059	ETS2	32.6351	24.3623	20.4809	0.746506	0.840681	0.627574	-0.372426
ENSGALG00000016227	GPR34	8.81684	5.47666	5.05536	0.62116	0.923072	0.573375	-0.426625
ENSGALG00000016258	SYTL5	3.05995	1.37027	1.14282	0.447807	0.834013	0.373477	-0.626523
ENSGALG00000016263	-	9.71927	6.77064	5.49156	0.69662	0.811084	0.565017	-0.434983
ENSGALG00000016293	BMP5	3.77995	2.37436	2.15026	0.628145	0.905618	0.568859	-0.431141
ENSGALG00000016322	-	139.077	94.8133	66.6248	0.681733	0.702695	0.47905	-0.52095
ENSGALG00000016324	-	387.687	258.921	190.407	0.667862	0.735384	0.491135	-0.508865
ENSGALG00000016364	ALKAL2	1.80924	1.18319	1.12328	0.653971	0.949367	0.620858	-0.379142
ENSGALG00000016420	SH3KBP1	40.1532	29.1407	24.8439	0.725737	0.852551	0.618728	-0.381272
ENSGALG00000016495	KLHL29	30.1609	24.4841	19.1478	0.811782	0.78205	0.634854	-0.365146
ENSGALG00000016529	CDKL5	19.3882	13.2268	11.9209	0.682206	0.901271	0.614852	-0.385148
ENSGALG00000016545	REPS2	66.0695	42.6703	33.5527	0.64584	0.786324	0.507839	-0.492161
ENSGALG00000016551	AP1S2	71.8006	62.3107	44.8381	0.86783	0.719589	0.624481	-0.375519
ENSGALG00000016557	BMX	1.46524	1.16365	0.692546	0.794169	0.595149	0.472649	-0.527351
ENSGALG00000016584	EGFL6	166.578	118.217	83.302	0.709676	0.704655	0.500077	-0.499923
ENSGALG00000016636	-	102.856	80.1052	68.0053	0.778813	0.84895	0.661173	-0.338827
ENSGALG00000016785	IL1RL1	5.1258	2.94943	2.897	0.575409	0.982225	0.565181	-0.434819
ENSGALG00000016797	FHL2	227.39	157.638	145.033	0.69325	0.920034	0.637814	-0.362186
ENSGALG00000016810	SH3RF3	7.86597	5.47741	4.61495	0.696343	0.842542	0.586699	-0.413301
ENSGALG00000016867	ITGBL1	28.8996	19.5884	9.76272	0.67781	0.498392	0.337815	-0.662185
ENSGALG00000016872	-	49.0118	36.4444	31.495	0.743585	0.864192	0.6426	-0.3574
ENSGALG00000016945	CNMD	901.74	607.241	395.322	0.673411	0.651012	0.438399	-0.561601
ENSGALG00000016975	KCTD4	5.42361	5.2822	3.29363	0.973926	0.623534	0.607276	-0.392724
ENSGALG00000016990	LRCH1	31.721	20.1465	16.3093	0.635117	0.809532	0.514148	-0.485852
ENSGALG00000016992	HTR2A	17.6259	11.7681	8.46147	0.667658	0.719018	0.480058	-0.519942
ENSGALG00000017137	GJA3	4.91431	3.6879	2.48836	0.750441	0.674737	0.50635	-0.49365
ENSGALG00000017150	ARHGAP20	7.57707	5.27024	4.31069	0.695551	0.817932	0.568913	-0.431087
ENSGALG00000017405	NPR3	90.2779	54.9113	45.3366	0.608248	0.825633	0.50219	-0.49781
ENSGALG00000017658	GAS1	39.5426	31.1937	23.4981	0.788862	0.753298	0.594248	-0.405752
ENSGALG00000017715	TINAGL1	41.6221	25.5879	24.0872	0.614767	0.94135	0.578711	-0.421289
ENSGALG00000017815	SNORA8	26.0353	19.7265	8.6849	0.757683	0.440266	0.333582	-0.666418
ENSGALG00000017902	U2	8.39568	3.28733	2.13196	0.39155	0.648538	0.253935	-0.746065
ENSGALG00000018557	SOD3	28.1646	20.7702	14.8223	0.737459	0.713632	0.526274	-0.473726
ENSGALG00000018702	-	161.374	114.852	96.6564	0.711711	0.841577	0.598959	-0.401041
ENSGALG00000019157	SMPX	42.6187	35.9059	28.0875	0.842492	0.782254	0.659042	-0.340958
ENSGALG00000019276	-	31.2565	21.7675	20.141	0.696415	0.925277	0.644377	-0.355623
ENSGALG00000019361	FAM19A2	5.13414	4.61401	2.01883	0.898693	0.437544	0.393218	-0.606782
ENSGALG00000019672	-	47.6425	37.2849	26.8989	0.782597	0.721443	0.5646	-0.4354
ENSGALG00000019716	KRT20	63.9601	40.0089	34.2904	0.625529	0.857071	0.536123	-0.463877
ENSGALG00000019755	-	1.00626	0.794344	0.526203	0.7894	0.662438	0.522929	-0.477071
ENSGALG00000019761	CHAD	6152.73	3849.03	2723.48	0.625582	0.707574	0.442645	-0.557355
ENSGALG00000020253	-	5.61559	3.86407	3.70562	0.688096	0.958996	0.659881	-0.340119
ENSGALG00000020488	-	63.3221	43.2573	41.7094	0.68313	0.964218	0.658686	-0.341314
ENSGALG00000020554	-	171.142	97.1913	87.0457	0.567899	0.895611	0.508617	-0.491383
ENSGALG00000020703	GRB14	52.1626	37.0328	30.8055	0.709949	0.831844	0.590566	-0.409434
ENSGALG00000020788	-	1.1578	0.823292	0.758739	0.711083	0.921592	0.655328	-0.344672
ENSGALG00000020876	-	24.0943	16.2425	11.7325	0.674124	0.722334	0.486943	-0.513057
ENSGALG00000021074	MYOC	96.5585	49.744	37.8494	0.51517	0.760883	0.391984	-0.608016
ENSGALG00000021171	-	42.5053	25.0282	18.6569	0.588826	0.745434	0.438931	-0.561069
ENSGALG00000021272	SCN2B	8.24068	6.54447	3.67658	0.794167	0.561784	0.44615	-0.55385
ENSGALG00000021399	-	199.092	106.925	68.5969	0.537064	0.64154	0.344548	-0.655452
ENSGALG00000021525	-	280.831	195.138	174.382	0.69486	0.893634	0.620951	-0.379049
ENSGALG00000021931	SNORA73	9.42907	7.72692	2.85321	0.819479	0.369256	0.302598	-0.697402
ENSGALG00000022440	EVA1B	32.1869	22.5494	19.7384	0.700576	0.875343	0.613244	-0.386756
ENSGALG00000022586	HPX	1.90273	1.01333	0.806	0.532568	0.795396	0.423603	-0.576397
ENSGALG00000023114	TAL2	9.05961	7.90397	3.16413	0.87244	0.400322	0.349257	-0.650743
ENSGALG00000023142	PTGER3	6.40495	4.30916	2.8399	0.672786	0.659037	0.443391	-0.556609
ENSGALG00000023193	-	30.8367	22.3298	16.5981	0.724133	0.743315	0.538259	-0.461741
ENSGALG00000023364	CDC42EP4	86.2087	66.2799	53.3338	0.768831	0.804675	0.618659	-0.381341
ENSGALG00000023444	APELA	10.6449	10.0881	5.72064	0.947692	0.567067	0.537405	-0.462595
ENSGALG00000023542	-	148.411	95.4582	74.8422	0.643203	0.784031	0.504291	-0.495709
ENSGALG00000023622	-	5.35738	3.17288	3.13078	0.592245	0.986731	0.584387	-0.415613
ENSGALG00000023640	RSPO4	7.37578	4.40227	3.6656	0.596855	0.832661	0.496977	-0.503023
ENSGALG00000023670	NAALADL2	8.12678	5.73958	5.21836	0.706254	0.90919	0.642119	-0.357881
ENSGALG00000023859	RPP25	13.2633	9.82305	2.0685	0.740617	0.210576	0.155956	-0.844044
ENSGALG00000023933	G0S2	75.787	42.5181	23.1031	0.561021	0.543371	0.304843	-0.695157
ENSGALG00000024428	C17orf67	5166.63	3472.43	2357.8	0.672088	0.679006	0.456351	-0.543649
ENSGALG00000025541	SNORA33	8.25443	3.4879	0	0.422549	0	0	-1
ENSGALG00000025680	SNORA25	38.9933	26.6956	5.98213	0.68462	0.224087	0.153414	-0.846586
ENSGALG00000025876	-	1.74891	1.23663	0.858723	0.707084	0.694406	0.491004	-0.508996
ENSGALG00000025977	GADD45A	92.4146	66.4571	52.4442	0.719119	0.789144	0.567489	-0.432511
ENSGALG00000026247	HOTAIRM1_2	5.20256	1.90257	0.845773	0.365699	0.444542	0.162569	-0.837431
ENSGALG00000026258	MAF	54.3035	40.2631	30.9323	0.741446	0.768255	0.569619	-0.430381
ENSGALG00000026359	SERTAD4	24.0381	17.3479	14.3548	0.721685	0.827466	0.59717	-0.40283
ENSGALG00000026534	-	65.9835	43.7438	32.5437	0.662951	0.743962	0.49321	-0.50679
ENSGALG00000026536	IP6K3	6.33314	3.47275	2.28621	0.548345	0.658328	0.360991	-0.639009
ENSGALG00000026552	-	2.35656	2.09907	1.5054	0.890735	0.717172	0.63881	-0.36119
ENSGALG00000026557	PGF	35.2714	13.8646	13.1526	0.393082	0.948647	0.372896	-0.627104
ENSGALG00000026585	-	2.91381	1.48575	1.17369	0.5099	0.789967	0.402804	-0.597196
ENSGALG00000026600	C1orf198	180.54	132.945	102.162	0.736376	0.768456	0.565872	-0.434128
ENSGALG00000026613	-	7.11141	4.7881	4.54985	0.673299	0.950241	0.639796	-0.360204
ENSGALG00000026621	uc_338	6.5411	4.13952	1.37466	0.632849	0.332082	0.210157	-0.789843
ENSGALG00000026651	SCARA3	299.92	156.593	106.746	0.522116	0.681676	0.355914	-0.644086
ENSGALG00000026836	-	525.212	343.299	255.797	0.653639	0.745114	0.487036	-0.512964
ENSGALG00000026887	U3	1.82786	0.538162	0.34385	0.294421	0.638934	0.188116	-0.811884
ENSGALG00000026891	NINJ1	63.5297	49.6801	41.7359	0.781998	0.840093	0.656951	-0.343049
ENSGALG00000026983	CHRD	8.58883	5.93975	3.9329	0.691567	0.662132	0.457909	-0.542091
ENSGALG00000027070	TIMP2	2090.56	1495.8	1073.45	0.7155	0.717647	0.513477	-0.486523
ENSGALG00000027096	LGALSL	50.4504	41.2414	32.2629	0.817464	0.782295	0.639498	-0.360502
ENSGALG00000027184	OLFML1	75.5487	59.425	48.8632	0.786579	0.822267	0.646778	-0.353222
ENSGALG00000027198	TMEM47	138.671	117.605	89.5093	0.848089	0.761099	0.64548	-0.35452
ENSGALG00000027501	ANPEP	102.003	76.1535	67.3534	0.746581	0.884442	0.660308	-0.339692
ENSGALG00000027526	COL9A2	6120.85	4350.06	3155.48	0.710694	0.725388	0.515529	-0.484471
ENSGALG00000027630	NPR2	48.4287	34.449	32.0995	0.711335	0.931796	0.662819	-0.337181
ENSGALG00000027645	-	7.87345	5.86658	5.23387	0.745109	0.89215	0.664749	-0.335251
ENSGALG00000027702	-	15.5611	6.12566	2.83751	0.393653	0.463216	0.182347	-0.817653
ENSGALG00000027714	ATG10	50.2981	38.5118	32.2392	0.765671	0.837125	0.640963	-0.359037
ENSGALG00000027765	MRC1L-D	3.74651	2.51954	1.85698	0.672504	0.73703	0.495656	-0.504344
ENSGALG00000027788	CPE	288.2	216.044	162.42	0.749633	0.751793	0.563569	-0.436431
ENSGALG00000027874	CHAC1	333.13	202.197	156.098	0.606963	0.772008	0.46858	-0.53142
ENSGALG00000027885	C4orf19	12.9165	12.1708	6.23165	0.942266	0.512017	0.482456	-0.517544
ENSGALG00000027905	CSRNP1	40.1831	27.7084	22.9073	0.689554	0.826727	0.570073	-0.429927
ENSGALG00000027920	-	200.375	136.192	122.464	0.679688	0.899199	0.611175	-0.388825
ENSGALG00000027965	OPRL1	2.51496	2.00222	1.61084	0.796124	0.804528	0.640504	-0.359496
ENSGALG00000028095	HOXA1	3.31624	1.40366	0.852395	0.423267	0.607268	0.257036	-0.742964
ENSGALG00000028140	CNTFR	23.534	18.3886	9.22271	0.781362	0.501546	0.391889	-0.608111
ENSGALG00000028247	LOXL1	102.059	82.7934	65.4328	0.811227	0.790315	0.641124	-0.358876
ENSGALG00000028357	-	1.71146	1.28559	1.02042	0.751167	0.79374	0.596231	-0.403769
ENSGALG00000028444	TMEM178B	15.2346	11.5763	9.14027	0.759872	0.789565	0.599969	-0.400031
ENSGALG00000028466	IL34	33.6559	26.3681	20.5434	0.783461	0.779099	0.610394	-0.389606
ENSGALG00000028536	MPEG1	8.60875	6.65133	5.45434	0.772625	0.820038	0.633581	-0.366419
ENSGALG00000028543	FGFR4	29.0285	18.8667	15.2044	0.649938	0.805882	0.523774	-0.476226
ENSGALG00000028565	PCDHGC3	308.325	246.289	204.216	0.798797	0.829175	0.662342	-0.337658
ENSGALG00000028598	-	4.85588	3.07026	3.10867	0.632277	1.01251	0.640186	-0.359814
ENSGALG00000028622	PEAR1	21.8315	16.4005	13.7524	0.75123	0.838537	0.629934	-0.370066
ENSGALG00000028636	-	992.63	741.742	576.828	0.747249	0.777666	0.581111	-0.418889
ENSGALG00000028770	INHBB	14.3046	10.8498	8.18387	0.758479	0.75429	0.572113	-0.427887
ENSGALG00000028858	-	270.434	130.603	74.6675	0.48294	0.571712	0.276103	-0.723897
ENSGALG00000028895	-	1.28253	0.384463	0.324372	0.299769	0.843702	0.252916	-0.747084
ENSGALG00000028975	FRMPD3	13.9037	9.02103	5.5972	0.648824	0.620462	0.40257	-0.59743
ENSGALG00000029020	PLPP4	57.4904	42.9822	35.0004	0.747641	0.814298	0.608803	-0.391197
ENSGALG00000029235	CPNE4	9.09119	6.02205	4.13348	0.662405	0.686391	0.454669	-0.545331
ENSGALG00000029264	PI15	35.3021	35.9268	18.8973	1.0177	0.525994	0.535302	-0.464698
ENSGALG00000029278	FOXL1	3.34744	2.47023	1.89681	0.737948	0.767867	0.566646	-0.433354
ENSGALG00000029329	POU3F4	472.52	347.871	308.962	0.736204	0.888149	0.653859	-0.346141
ENSGALG00000029416	TRPC6	4.48301	3.4647	2.95386	0.772853	0.852558	0.658902	-0.341098
ENSGALG00000029435	CYP7B1	55.5989	36.159	29.7413	0.650355	0.822514	0.534926	-0.465074
ENSGALG00000029469	-	1.38744	0.973839	0.649259	0.701898	0.6667	0.467956	-0.532044
ENSGALG00000029494	BGLAP	24.4858	25.0963	14.6039	1.02493	0.581917	0.596424	-0.403576
ENSGALG00000029520	-	1.77981	1.51751	0.853258	0.852628	0.562274	0.479411	-0.520589
ENSGALG00000029528	KIRREL1	149.895	115.194	95.9966	0.7685	0.833345	0.640426	-0.359574
ENSGALG00000029632	CHST13	67.5584	49.0548	37.532	0.726109	0.765103	0.555548	-0.444452
ENSGALG00000029823	SPRN	4.22989	3.65583	2.05052	0.864284	0.56089	0.484768	-0.515232
ENSGALG00000029843	-	5.00328	4.78731	3.09933	0.956835	0.647406	0.619461	-0.380539
ENSGALG00000029865	-	20.6722	15.0562	12.9485	0.728334	0.860009	0.626374	-0.373626
ENSGALG00000029931	-	3.17643	2.44827	1.91347	0.770761	0.781561	0.602397	-0.397603
ENSGALG00000030030	RSPO2	19.4431	8.35901	6.89723	0.429921	0.825125	0.354739	-0.645261
ENSGALG00000030096	-	11.3046	7.62359	7.40526	0.67438	0.971362	0.655067	-0.344933
ENSGALG00000030115	WISP1	87.2242	68.75	47.5049	0.788198	0.690981	0.54463	-0.45537
ENSGALG00000030140	CCDC3	72.8432	43.2431	23.2267	0.593647	0.537118	0.318858	-0.681142
ENSGALG00000030151	LUZP2	41.7272	26.9652	26.2014	0.646227	0.971672	0.627921	-0.372079
ENSGALG00000030169	-	5.22673	3.96272	3.0703	0.758164	0.774795	0.587422	-0.412578
ENSGALG00000030210	TMEM200C	238.095	159.431	110.739	0.669611	0.694587	0.465104	-0.534896
ENSGALG00000030251	ADCY8	13.2425	11.894	7.95373	0.898163	0.66872	0.60062	-0.39938
ENSGALG00000030376	DHRS3	151.69	99.2544	83.1452	0.654323	0.837698	0.548125	-0.451875
ENSGALG00000030377	MDFI	44.5378	30.5189	28.3113	0.685235	0.927667	0.63567	-0.36433
ENSGALG00000030439	-	45.3991	36.3067	28.6519	0.799723	0.789162	0.631111	-0.368889
ENSGALG00000030442	-	37.0611	24.2767	21.2327	0.655045	0.874611	0.572909	-0.427091
ENSGALG00000030543	KIAA0040	57.1923	43.5552	36.0645	0.761558	0.828018	0.630584	-0.369416
ENSGALG00000030603	ANTXR1	101.861	69.9647	61.6353	0.686863	0.880948	0.605091	-0.394909
ENSGALG00000030610	-	5.58758	3.22237	1.36195	0.576703	0.422653	0.243745	-0.756255
ENSGALG00000030613	PDGFRB	140.486	101.484	87.4457	0.722378	0.861672	0.622453	-0.377547
ENSGALG00000030647	MFAP2	475.244	378.121	313.857	0.795634	0.830044	0.660411	-0.339589
ENSGALG00000030703	CYBRD1	48.056	30.888	28.2531	0.64275	0.914695	0.58792	-0.41208
ENSGALG00000030836	PSD2	3.648	2.6935	2.05935	0.73835	0.764565	0.564516	-0.435484
ENSGALG00000030847	FZD2	76.0588	61.0421	50.6413	0.802565	0.829613	0.665818	-0.334182
ENSGALG00000030863	-	13.809	7.37317	3.61658	0.533939	0.490506	0.2619	-0.7381
ENSGALG00000030920	-	1.80399	1.41048	1.14037	0.781865	0.808501	0.632139	-0.367861
ENSGALG00000030944	PAX3	2.11154	2.165	1.38631	1.02532	0.640328	0.656541	-0.343459
ENSGALG00000030969	CLEC3B	246.423	139.924	137.455	0.567819	0.982357	0.557801	-0.442199
ENSGALG00000030991	IRX1	208.813	147.311	119.009	0.705466	0.807878	0.56993	-0.43007
ENSGALG00000031035	PCMTD1	112.427	79.0825	71.9826	0.703412	0.910222	0.640261	-0.359739
ENSGALG00000031082	-	2.53126	2.01847	1.66936	0.797417	0.827042	0.659497	-0.340503
ENSGALG00000031208	-	268.729	191.232	166.955	0.711618	0.87305	0.621278	-0.378722
ENSGALG00000031262	-	12.4342	9.06952	6.51204	0.729399	0.718013	0.523718	-0.476282
ENSGALG00000031284	PTPRM	26.8463	17.5651	15.2497	0.654286	0.868182	0.568039	-0.431961
ENSGALG00000031293	SLCO1A2	59.7706	36.1408	24.7624	0.604659	0.685164	0.414291	-0.585709
ENSGALG00000031367	-	1.74883	1.23729	0.800118	0.707499	0.646668	0.457517	-0.542483
ENSGALG00000031388	KLHL5	123.048	97.1838	80.9218	0.789804	0.832668	0.657644	-0.342356
ENSGALG00000031400	-	1.56087	0.55247	0.292935	0.353951	0.530229	0.187675	-0.812325
ENSGALG00000031440	PTPRU	60.7347	37.2495	29.4505	0.613316	0.790626	0.484904	-0.515096
ENSGALG00000031463	-	36.1081	26.8193	22.9097	0.742752	0.854222	0.634475	-0.365525
ENSGALG00000031519	KHDRBS3	32.2746	23.2231	19.0895	0.719547	0.822005	0.591471	-0.408529
ENSGALG00000031578	CSMD3	1.3042	0.838681	0.740603	0.643064	0.883056	0.567861	-0.432139
ENSGALG00000031780	-	6.34514	3.76631	3.16627	0.593574	0.840681	0.499006	-0.500994
ENSGALG00000031862	BCL11B	1.46182	0.750462	0.538476	0.513375	0.717526	0.36836	-0.63164
ENSGALG00000031920	FOXF2	50.0303	37.4599	33.2189	0.748744	0.886787	0.663977	-0.336023
ENSGALG00000031949	-	1.54824	1.44216	0.810381	0.931484	0.56192	0.52342	-0.47658
ENSGALG00000031960	Lef-1	81.4393	58.5792	49.8643	0.719299	0.851229	0.612288	-0.387712
ENSGALG00000031980	GNG7	94.5271	77.2294	57.8703	0.817008	0.74933	0.612209	-0.387791
ENSGALG00000032009	-	5.55313	4.36882	3.69666	0.786732	0.846146	0.66569	-0.33431
ENSGALG00000032015	-	1.41703	0.949493	0.601836	0.67006	0.63385	0.424718	-0.575282
ENSGALG00000032040	-	21.6412	14.8623	13.7172	0.686759	0.922957	0.633849	-0.366151
ENSGALG00000032069	-	4.55415	3.12696	1.90305	0.686618	0.608593	0.417871	-0.582129
ENSGALG00000032071	-	92.9546	61.6926	48.1542	0.663685	0.78055	0.518039	-0.481961
ENSGALG00000032114	-	6.36224	4.50642	4.14444	0.708308	0.919674	0.651412	-0.348588
ENSGALG00000032143	CRISPLD2	8.83036	6.36146	5.23668	0.720408	0.823189	0.593032	-0.406968
ENSGALG00000032146	SLC4A5	1.38221	0.895783	0.813225	0.648079	0.907837	0.58835	-0.41165
ENSGALG00000032220	-	236.188	197.562	148.841	0.836459	0.75339	0.63018	-0.36982
ENSGALG00000032262	-	19.8146	13.1959	11.515	0.665969	0.87262	0.581137	-0.418863
ENSGALG00000032326	-	156.162	121.043	95.7098	0.775112	0.790709	0.612888	-0.387112
ENSGALG00000032352	-	9.34051	7.27275	5.47261	0.778625	0.752481	0.585901	-0.414099
ENSGALG00000032361	STXBP5L	15.6892	15.7899	10.1891	1.00642	0.645292	0.649433	-0.350567
ENSGALG00000032403	-	10.4804	8.12637	6.38995	0.775388	0.786323	0.609705	-0.390295
ENSGALG00000032410	CBFA2T3	13.9591	9.49001	8.6409	0.679845	0.910527	0.619017	-0.380983
ENSGALG00000032525	-	9.28783	6.4926	4.89138	0.699044	0.753377	0.526643	-0.473357
ENSGALG00000032545	-	94.7352	69.2017	61.444	0.730476	0.887896	0.648587	-0.351413
ENSGALG00000032577	MECOM	9.35437	5.96089	4.9607	0.63723	0.832208	0.530308	-0.469692
ENSGALG00000032632	DIRC2	147.001	108.912	89.309	0.740891	0.820013	0.60754	-0.39246
ENSGALG00000032717	CCL4	1.13947	0.882976	0.515153	0.774903	0.583428	0.4521	-0.5479
ENSGALG00000032740	HOXB7	1.26202	1.04216	0.815665	0.82579	0.782667	0.646319	-0.353681
ENSGALG00000032768	SOX5	11.2817	8.2379	6.4036	0.730198	0.777334	0.567608	-0.432392
ENSGALG00000032789	TBX18	229.795	159.628	135.428	0.694655	0.848398	0.589344	-0.410656
ENSGALG00000032841	-	47.1983	36.4922	27.7266	0.773167	0.759796	0.587449	-0.412551
ENSGALG00000032867	-	4.56899	3.90206	2.96666	0.854031	0.760281	0.649304	-0.350696
ENSGALG00000032974	ADAMTS2	74.6812	48.7131	44.371	0.65228	0.910864	0.594139	-0.405861
ENSGALG00000032980	DLGAP3	5.19816	3.14233	2.13012	0.604508	0.67788	0.409784	-0.590216
ENSGALG00000032990	-	4.04658	1.12979	0.493598	0.279195	0.436895	0.121979	-0.878021
ENSGALG00000033051	CAMK1D	135.872	83.3376	70.3842	0.613354	0.844568	0.518019	-0.481981
ENSGALG00000033203	TRIM54	2.21649	1.57059	1.44166	0.708596	0.917908	0.650426	-0.349574
ENSGALG00000033227	-	4.24732	2.1102	2.05564	0.496832	0.974145	0.483986	-0.516014
ENSGALG00000033229	-	1.57701	1.268	1.0194	0.804056	0.803944	0.646416	-0.353584
ENSGALG00000033282	-	72.604	53.0912	48.1487	0.731244	0.906906	0.663169	-0.336831
ENSGALG00000033497	FOXP4	33.9217	22.8893	21.6417	0.67477	0.945491	0.637989	-0.362011
ENSGALG00000033513	ELL	23.8194	18.6698	15.2889	0.783808	0.818908	0.641866	-0.358134
ENSGALG00000033525	-	4.09284	3.16952	2.14511	0.774407	0.676794	0.524114	-0.475886
ENSGALG00000033664	MOV10L1	3.72797	2.65965	2.46404	0.71343	0.926455	0.660961	-0.339039
ENSGALG00000033739	POU3F3	48.5381	41.6644	32.3443	0.858386	0.776306	0.66637	-0.33363
ENSGALG00000033871	-	1.36746	0.624687	0.0421357	0.456823	0.0674509	0.0308131	-0.969187
ENSGALG00000033872	-	24.1776	17.418	11.9573	0.720421	0.686487	0.49456	-0.50544
ENSGALG00000033880	CRISPLD1	148.351	110.385	77.9687	0.744079	0.706334	0.525568	-0.474432
ENSGALG00000034025	ASIC1	186.977	126.988	96.2107	0.679164	0.757634	0.514558	-0.485442
ENSGALG00000034067	FMOD	78.9052	50.6804	42.5835	0.642294	0.840236	0.539679	-0.460321
ENSGALG00000034077	KCNK5	17.4636	11.478	10.4343	0.657255	0.909069	0.59749	-0.40251
ENSGALG00000034078	GLT8D2	30.1913	21.4946	17.7738	0.711945	0.826899	0.588706	-0.411294
ENSGALG00000034119	COL15A1	99.942	72.8197	52.71	0.72862	0.723843	0.527406	-0.472594
ENSGALG00000034158	-	8.78055	5.95554	4.66381	0.678265	0.783104	0.531152	-0.468848
ENSGALG00000034188	PAG1	47.9864	34.9824	29.0658	0.729007	0.830869	0.605709	-0.394291
ENSGALG00000034197	ZIC5	245.854	174.881	129.209	0.711321	0.738839	0.525552	-0.474448
ENSGALG00000034312	-	2.97172	2.28471	0.978743	0.768817	0.428388	0.329352	-0.670648
ENSGALG00000034478	GGCL1	5.1298	3.60963	2.0847	0.703658	0.577539	0.40639	-0.59361
ENSGALG00000034560	SCARF2	143.208	117.633	95.2941	0.821409	0.810099	0.665423	-0.334577
ENSGALG00000034760	-	106.872	57.5137	51.4733	0.538154	0.894974	0.481634	-0.518366
ENSGALG00000034803	-	88.8436	63.1005	58.7893	0.710243	0.931677	0.661717	-0.338283
ENSGALG00000034860	BCHE	117.994	84.8061	64.6582	0.718733	0.762423	0.547978	-0.452022
ENSGALG00000034948	UAP1L1	147.729	106.577	95.075	0.721434	0.89208	0.643577	-0.356423
ENSGALG00000035051	-	2.7399	1.08947	0.470598	0.397631	0.431953	0.171758	-0.828242
ENSGALG00000035052	BMP3	22.2087	16.3632	8.86136	0.736792	0.541542	0.399004	-0.600996
ENSGALG00000035182	CMKLR1	10.4663	7.77113	6.85545	0.742489	0.882169	0.655001	-0.344999
ENSGALG00000035194	ARHGAP25	2.13068	1.49183	1.29578	0.700165	0.868586	0.608153	-0.391847
ENSGALG00000035210	-	70.1215	55.3483	43.7432	0.789321	0.790325	0.62382	-0.37618
ENSGALG00000035284	-	53.5357	32.818	25.8249	0.613011	0.786914	0.482387	-0.517613
ENSGALG00000035679	-	106.778	79.2717	57.7068	0.7424	0.727963	0.540439	-0.459561
ENSGALG00000035935	UNC13C	6.11894	4.10774	3.47744	0.671317	0.846558	0.568308	-0.431692
ENSGALG00000035945	-	85.7777	25.1034	20.055	0.292657	0.798894	0.233802	-0.766198
ENSGALG00000035950	NGFR	371.353	261.314	197.388	0.703681	0.755369	0.531539	-0.468461
ENSGALG00000035966	EDA	20.1483	15.7884	12.7723	0.783607	0.808971	0.633915	-0.366085
ENSGALG00000036005	TIAM2	24.5049	16.7762	14.1258	0.684606	0.842012	0.576447	-0.423553
ENSGALG00000036093	PTPN7	19.4415	11.5738	8.30063	0.595313	0.717194	0.426955	-0.573045
ENSGALG00000036159	-	1.12233	0.779336	0.728251	0.694394	0.934451	0.648877	-0.351123
ENSGALG00000036220	-	3.80178	2.14071	1.85944	0.56308	0.868612	0.489098	-0.510902
ENSGALG00000036253	-	7.34972	4.30592	3.70086	0.585862	0.859482	0.503537	-0.496463
ENSGALG00000036281	-	6.59576	4.47	2.37381	0.677708	0.531055	0.3599	-0.6401
ENSGALG00000036316	-	5.06739	4.8384	2.31196	0.954812	0.477836	0.456244	-0.543756
ENSGALG00000036441	WIPF1	60.4727	43.0866	32.6969	0.712497	0.758865	0.540689	-0.459311
ENSGALG00000036470	P2RY12	2.1248	1.65153	1.40277	0.777263	0.84938	0.660192	-0.339808
ENSGALG00000036566	-	19.6612	15.1737	10.2982	0.771757	0.67869	0.523784	-0.476216
ENSGALG00000036569	-	7.27326	5.1756	4.63095	0.711593	0.894766	0.63671	-0.36329
ENSGALG00000036593	-	104.204	63.7091	58.1185	0.611391	0.912248	0.55774	-0.44226
ENSGALG00000036640	-	2.04054	1.14489	1.18349	0.561073	1.03371	0.579989	-0.420011
ENSGALG00000036686	PLTP	218.963	167.843	144.283	0.766534	0.85963	0.658936	-0.341064
ENSGALG00000036829	RECK	38.7836	28.2987	25.4085	0.729658	0.897868	0.655137	-0.344863
ENSGALG00000036838	PXDNL	2.18655	1.49342	0.951384	0.683002	0.637052	0.435108	-0.564892
ENSGALG00000036942	KCNA3	12.4703	7.5516	4.1675	0.605569	0.55187	0.334196	-0.665804
ENSGALG00000037011	CILP2	3.63617	2.21035	1.80632	0.607879	0.817211	0.496766	-0.503234
ENSGALG00000037077	CCR5	2.42311	1.96317	1.59214	0.810185	0.811005	0.657064	-0.342936
ENSGALG00000037082	ASCL1	12.6436	2.34741	1.32682	0.18566	0.565227	0.10494	-0.89506
ENSGALG00000037111	-	1.72173	0.873976	0.592975	0.507616	0.67848	0.344407	-0.655593
ENSGALG00000037153	GPR17	1.46048	1.06814	0.59542	0.731367	0.557434	0.407689	-0.592311
ENSGALG00000037164	ZFHX4	40.6554	29.2576	26.7504	0.71965	0.914305	0.65798	-0.34202
ENSGALG00000037245	-	78.5001	59.0069	50.6023	0.75168	0.857565	0.644614	-0.355386
ENSGALG00000037249	KCNQ5	4.16419	3.4906	2.2662	0.838244	0.649228	0.544211	-0.455789
ENSGALG00000037390	-	1.90844	1.66377	1.16734	0.871794	0.701623	0.611671	-0.388329
ENSGALG00000037416	SMIM33	14.3218	10.1918	8.86708	0.711632	0.870019	0.619133	-0.380867
ENSGALG00000037479	IGSF21	59.105	41.9789	38.2767	0.710243	0.911808	0.647605	-0.352395
ENSGALG00000037511	CNR1	6.34322	4.33727	3.97532	0.683766	0.916547	0.626704	-0.373296
ENSGALG00000037533	FAM198A	85.4258	64.0557	46.6924	0.74984	0.728934	0.546584	-0.453416
ENSGALG00000037556	SLC1A2	36.8371	24.416	21.2003	0.66281	0.868294	0.575514	-0.424486
ENSGALG00000037599	-	4.34022	3.98275	2.51161	0.917637	0.630622	0.578682	-0.421318
ENSGALG00000037618	ASAP1	85.8463	49.8191	37.3749	0.58033	0.750212	0.43537	-0.56463
ENSGALG00000037758	-	2.69542	0.984832	0.837355	0.365372	0.850252	0.310658	-0.689342
ENSGALG00000038013	PTGES	70.3256	52.3588	40.0063	0.744519	0.76408	0.568873	-0.431127
ENSGALG00000038075	-	4.41861	2.93874	2.0146	0.665084	0.685531	0.455936	-0.544064
ENSGALG00000038083	-	1.14689	0.806591	0.735349	0.703284	0.911675	0.641166	-0.358834
ENSGALG00000038136	-	2.99199	2.23715	1.43267	0.747713	0.640398	0.478834	-0.521166
ENSGALG00000038238	-	6.76973	4.01137	2.74795	0.592546	0.685039	0.405917	-0.594083
ENSGALG00000038320	COLGALT2	170.453	123.214	104.547	0.722862	0.848502	0.61335	-0.38665
ENSGALG00000038369	-	1.49835	0.802496	0.771978	0.535585	0.961972	0.515218	-0.484782
ENSGALG00000038377	-	10.253	6.46126	5.52194	0.63018	0.854622	0.538566	-0.461434
ENSGALG00000038399	PLEKHA6	46.7719	29.1987	24.5952	0.62428	0.842337	0.525854	-0.474146
ENSGALG00000038405	CASR	32.7546	18.6852	13.2987	0.570459	0.711723	0.406009	-0.593991
ENSGALG00000038432	-	6.66173	4.2517	3.32371	0.638228	0.781738	0.498927	-0.501073
ENSGALG00000038540	ZBTB16	31.2315	22.0975	18.9472	0.707538	0.857439	0.606671	-0.393329
ENSGALG00000038575	-	9.56861	8.87395	5.96394	0.927402	0.672073	0.623282	-0.376718
ENSGALG00000038596	C14orf132	1.61151	0.793888	0.692912	0.492637	0.872809	0.429978	-0.570022
ENSGALG00000038607	-	20.2856	14.2825	11.6126	0.704071	0.813067	0.572457	-0.427543
ENSGALG00000038637	SHF	52.4809	37.6466	29.124	0.717339	0.773616	0.554945	-0.445055
ENSGALG00000038645	NXPH3	3.06768	1.46961	1.16762	0.479061	0.794515	0.380621	-0.619379
ENSGALG00000038747	TM4SF18	15.4625	10.0952	9.46602	0.652883	0.937673	0.612191	-0.387809
ENSGALG00000038768	FAM20C	58.369	39.2815	32.6233	0.672986	0.8305	0.558914	-0.441086
ENSGALG00000038776	SYDE2	38.2441	30.2292	25.1304	0.790428	0.831328	0.657105	-0.342895
ENSGALG00000038840	-	8.46384	6.04922	3.92205	0.714713	0.648357	0.463389	-0.536611
ENSGALG00000038851	-	24.0743	18.7065	14.8115	0.777032	0.79178	0.615239	-0.384761
ENSGALG00000038984	-	9.83632	1.90717	1.65346	0.193891	0.866969	0.168097	-0.831903
ENSGALG00000039011	DPYS	3.32442	1.41349	0.990284	0.425183	0.700597	0.297882	-0.702118
ENSGALG00000039040	PAX1	1.67878	0.77556	0.318583	0.461978	0.410779	0.189771	-0.810229
ENSGALG00000039058	-	11.7175	7.34767	5.58792	0.627066	0.760503	0.476886	-0.523114
ENSGALG00000039066	-	3.13184	1.76149	1.35539	0.562445	0.769455	0.432776	-0.567224
ENSGALG00000039102	TOX	4.40197	3.5898	2.82772	0.8155	0.78771	0.642377	-0.357623
ENSGALG00000039140	-	12.2041	10.3186	7.85956	0.845501	0.761688	0.644008	-0.355992
ENSGALG00000039145	CA8	7.76484	4.56405	4.66138	0.587784	1.02133	0.60032	-0.39968
ENSGALG00000039219	ADAMTS14	73.4423	49.5755	42.0676	0.675026	0.848557	0.572798	-0.427202
ENSGALG00000039380	TBC1D1	22.6899	16.504	14.9386	0.727374	0.905148	0.658381	-0.341619
ENSGALG00000039381	-	4.33527	1.43211	0	0.33034	0	0	-1
ENSGALG00000039403	GRM8	5.8261	3.0242	1.97311	0.519078	0.652439	0.338667	-0.661333
ENSGALG00000039509	TG	2.81894	2.37534	1.78543	0.842638	0.75165	0.633369	-0.366631
ENSGALG00000039587	SYNDIG1	4.50798	4.07125	2.92732	0.903121	0.719024	0.649365	-0.350635
ENSGALG00000039682	HCLS1	2.78387	1.88727	1.81383	0.677932	0.961087	0.651551	-0.348449
ENSGALG00000039705	GFPT2	258.485	160.095	129.001	0.61936	0.805778	0.499066	-0.500934
ENSGALG00000039706	-	106.976	79.0748	66.703	0.739183	0.843543	0.623533	-0.376467
ENSGALG00000039786	FGFR1	268.878	199.929	149.715	0.74357	0.74884	0.556815	-0.443185
ENSGALG00000039816	-	3.63175	2.06394	1.79575	0.568305	0.870056	0.494457	-0.505543
ENSGALG00000039826	CNGA3	3.9125	2.60726	2.48409	0.666393	0.952756	0.63491	-0.36509
ENSGALG00000039837	CCKBR	4.76515	2.78847	2.87684	0.585181	1.03169	0.603726	-0.396274
ENSGALG00000039896	-	1.49166	1.01103	0.944631	0.677788	0.934328	0.633277	-0.366723
ENSGALG00000039985	CDH11	364.048	271.726	228.681	0.746402	0.841586	0.628161	-0.371839
ENSGALG00000040007	IL-17D	53.757	37.1158	21.8342	0.690437	0.588271	0.406164	-0.593836
ENSGALG00000040035	ADRB2	4.30781	2.8346	2.30232	0.658015	0.812221	0.534453	-0.465547
ENSGALG00000040036	-	3.06761	2.2765	0.939438	0.742107	0.412669	0.306244	-0.693756
ENSGALG00000040079	ZFPM2	7.24991	4.21698	2.78869	0.58166	0.661301	0.384652	-0.615348
ENSGALG00000040082	PROK1	1.64894	0.809237	0.609973	0.490763	0.753764	0.36992	-0.63008
ENSGALG00000040226	-	20.8402	17.4476	12.8417	0.837209	0.736017	0.6162	-0.3838
ENSGALG00000040252	-	22.5109	19.7456	13.4414	0.877159	0.680727	0.597106	-0.402894
ENSGALG00000040336	-	9.7657	7.69555	6.13902	0.788018	0.797737	0.628631	-0.371369
ENSGALG00000040445	-	16.5436	14.0034	10.4052	0.84645	0.743047	0.628952	-0.371048
ENSGALG00000040519	PEF1	192.264	136.707	113.491	0.711037	0.830175	0.590285	-0.409715
ENSGALG00000040521	HOXA2	59.561	36.2651	22.6774	0.608872	0.625323	0.380742	-0.619258
ENSGALG00000040532	ZIC1	22.1724	16.8211	11.4584	0.758649	0.681191	0.516785	-0.483215
ENSGALG00000040549	HTR7	96.3477	66.4184	46.9043	0.689362	0.706194	0.486823	-0.513177
ENSGALG00000040625	SRXN1	7.74446	5.60136	5.11848	0.723274	0.913792	0.660922	-0.339078
ENSGALG00000040648	RGS11	171.995	130.412	107.376	0.758233	0.823362	0.6243	-0.3757
ENSGALG00000040650	-	39.1042	29.0117	25.9319	0.741908	0.893844	0.66315	-0.33685
ENSGALG00000040655	FAM20A	40.1917	33.1065	25.7399	0.823713	0.777488	0.640427	-0.359573
ENSGALG00000040705	-	11.2388	7.80542	6.80842	0.694508	0.872268	0.605797	-0.394203
ENSGALG00000040751	-	2.53397	2.05509	1.45378	0.811016	0.707404	0.573716	-0.426284
ENSGALG00000040755	ANGPT4	436.354	304.809	267.933	0.698536	0.879019	0.614026	-0.385974
ENSGALG00000040954	-	42.2802	28.7928	26.9352	0.680999	0.935485	0.637064	-0.362936
ENSGALG00000041036	FTO	3.48105	2.62805	2.26546	0.75496	0.862031	0.650799	-0.349201
ENSGALG00000041042	-	2.87166	2.87759	1.72718	1.00207	0.600219	0.601459	-0.398541
ENSGALG00000041083	ZIC2	493.331	337.443	281.401	0.684009	0.833923	0.570411	-0.429589
ENSGALG00000041212	-	3.63517	2.02063	1.21915	0.555857	0.603351	0.335376	-0.664624
ENSGALG00000041317	-	1.3176	0.651167	0.583479	0.494208	0.896052	0.442836	-0.557164
ENSGALG00000041436	-	63.0302	43.2132	35.8397	0.685596	0.829369	0.568612	-0.431388
ENSGALG00000041449	-	3.88421	3.40564	2.46226	0.87679	0.722994	0.633914	-0.366086
ENSGALG00000041452	-	41.1514	27.7337	21.0652	0.673943	0.759551	0.511894	-0.488106
ENSGALG00000041459	DDIT4	513.985	392.476	299.336	0.763594	0.762685	0.582382	-0.417618
ENSGALG00000041559	-	8.10067	5.22607	3.71398	0.645141	0.710665	0.458479	-0.541521
ENSGALG00000041564	-	64.8387	44.3179	38.7343	0.683509	0.87401	0.597394	-0.402606
ENSGALG00000041601	-	2.01807	1.24674	0.978222	0.61779	0.784622	0.484732	-0.515268
ENSGALG00000041608	-	6.69741	3.80339	3.78035	0.56789	0.993941	0.56445	-0.43555
ENSGALG00000041631	C3orf70	57.158	36.7259	31.9697	0.642533	0.870495	0.559322	-0.440678
ENSGALG00000041640	TWIST1	50.0983	30.4972	25.8244	0.608748	0.846778	0.515475	-0.484525
ENSGALG00000041662	OPN4-1	1.79726	1.45495	1.11169	0.80954	0.764069	0.618544	-0.381456
ENSGALG00000041693	-	2.6635	1.86941	1.69253	0.701862	0.905384	0.635455	-0.364545
ENSGALG00000041717	KLF3	30.4138	19.5958	20.0508	0.644305	1.02322	0.659265	-0.340735
ENSGALG00000041744	-	7830.4	5784.3	4038.35	0.738698	0.698157	0.515727	-0.484273
ENSGALG00000041790	SAMD4A	64.6797	50.2914	42.8178	0.777545	0.851394	0.661998	-0.338002
ENSGALG00000041805	-	2.45823	1.43998	0.381032	0.585779	0.264609	0.155003	-0.844997
ENSGALG00000041897	YJEFN3	8.73393	5.82149	4.34708	0.666538	0.74673	0.497724	-0.502276
ENSGALG00000041918	CPA6	374.653	136.005	84.8243	0.363016	0.623685	0.226407	-0.773593
ENSGALG00000041927	FZD9	125.109	87.8511	60.374	0.702196	0.687231	0.482571	-0.517429
ENSGALG00000041947	-	1.20161	0.735703	0.696515	0.612262	0.946735	0.57965	-0.42035
ENSGALG00000041965	MIOX	13.3393	4.53947	3.65575	0.340307	0.805325	0.274058	-0.725942
ENSGALG00000041969	MTSS1	83.0881	58.0555	51.1867	0.698722	0.881686	0.616053	-0.383947
ENSGALG00000041998	-	22.2943	16.8659	13.3333	0.756512	0.790548	0.598059	-0.401941
ENSGALG00000042010	-	3.43173	2.45722	2.17959	0.716029	0.887014	0.635128	-0.364872
ENSGALG00000042030	P4HA3	26.7768	19.0484	12.053	0.711376	0.632755	0.450127	-0.549873
ENSGALG00000042063	EPDR1	13.011	8.07532	7.83048	0.620651	0.969681	0.601834	-0.398166
ENSGALG00000042079	NID1	621.365	459.879	387.564	0.740111	0.842753	0.62373	-0.37627
ENSGALG00000042134	-	12.5499	9.0089	8.03878	0.717847	0.892315	0.640545	-0.359455
ENSGALG00000042141	-	26.9367	19.4911	16.7432	0.72359	0.859019	0.621578	-0.378422
ENSGALG00000042199	SLC12A5	36.9025	31.4234	18.1929	0.851524	0.578962	0.493	-0.507
ENSGALG00000042279	CYP24A1	22.6071	14.3455	10.8445	0.634557	0.755954	0.479696	-0.520304
ENSGALG00000042293	-	1.2013	0.808544	0.696937	0.673058	0.861965	0.580152	-0.419848
ENSGALG00000042354	PREX2	7.05813	4.04153	3.05533	0.572607	0.755983	0.432881	-0.567119
ENSGALG00000042383	-	5.14376	2.58504	2.0259	0.502559	0.783702	0.393857	-0.606143
ENSGALG00000042452	DPP4	9.53457	6.33329	5.21743	0.664245	0.823809	0.547212	-0.452788
ENSGALG00000042474	-	16.99	10.605	8.19607	0.624194	0.772847	0.482406	-0.517594
ENSGALG00000042485	PHACTR4	55.8785	43.0241	36.3268	0.769958	0.844335	0.650103	-0.349897
ENSGALG00000042505	DSEL	38.3642	27.4294	22.8455	0.714974	0.832885	0.595491	-0.404509
ENSGALG00000042607	RSPO3	34.2172	19.3051	11.8657	0.564191	0.614641	0.346775	-0.653225
ENSGALG00000042621	HNF4G	1.51003	0.735671	0.768683	0.487189	1.04487	0.50905	-0.49095
ENSGALG00000042642	-	638.836	525.73	416.442	0.82295	0.792121	0.651876	-0.348124
ENSGALG00000042726	KIAA1456	3.29596	2.51738	1.73258	0.763776	0.688248	0.525667	-0.474333
ENSGALG00000042870	-	31.7032	26.257	13.2708	0.828214	0.50542	0.418596	-0.581404
ENSGALG00000043030	-	5.23319	2.97985	1.92918	0.569413	0.647408	0.368643	-0.631357
ENSGALG00000043051	CLU	2105.45	1712.75	971.614	0.813481	0.567284	0.461475	-0.538525
ENSGALG00000043064	-	321.991	209.256	198.589	0.64988	0.949024	0.616752	-0.383248
ENSGALG00000043174	-	6.24171	4.59216	3.91856	0.735722	0.853316	0.627803	-0.372197
ENSGALG00000043209	ADGRB2	8.59562	5.88063	5.45669	0.684143	0.927909	0.634823	-0.365177
ENSGALG00000043233	-	3.21885	2.18937	1.7298	0.68017	0.790092	0.537396	-0.462604
ENSGALG00000043391	-	22.899	14.3228	11.5751	0.625475	0.80816	0.505484	-0.494516
ENSGALG00000043412	-	52.1389	39.1806	28.0837	0.751466	0.716775	0.538632	-0.461368
ENSGALG00000043480	GPM6A	3.39962	2.08969	1.66489	0.614682	0.796719	0.489728	-0.510272
ENSGALG00000043532	SBSPON	2.2722	1.99079	1.3821	0.876149	0.694246	0.608264	-0.391736
ENSGALG00000043555	NPNT	194.777	135.787	120.456	0.697139	0.8871	0.618432	-0.381568
ENSGALG00000043587	CCDC88A	23.6569	16.3159	14.3085	0.689686	0.876966	0.604832	-0.395168
ENSGALG00000043596	SNED1	93.8444	70.7595	59.9879	0.754009	0.847772	0.639228	-0.360772
ENSGALG00000043623	ARL14	1.66051	1.3538	1.06601	0.815293	0.787419	0.641978	-0.358022
ENSGALG00000043672	STAB1	16.8686	13.414	10.9993	0.795207	0.819987	0.652059	-0.347941
ENSGALG00000043690	C2orf40	305.958	204.177	167.226	0.667335	0.819028	0.546566	-0.453434
ENSGALG00000043703	-	242.84	199.603	149.138	0.821951	0.747176	0.614142	-0.385858
ENSGALG00000043754	GLUL	1406.26	939.939	685.611	0.668397	0.72942	0.487542	-0.512458
ENSGALG00000043925	-	10.9454	6.52437	6.23992	0.596085	0.956401	0.570097	-0.429903
ENSGALG00000043928	-	3.97843	1.95396	1.64066	0.491139	0.839659	0.412389	-0.587611
ENSGALG00000043956	-	30.3161	22.5806	17.116	0.744838	0.757997	0.564585	-0.435415
ENSGALG00000044130	-	24.5207	22.6936	15.1483	0.925486	0.667515	0.617776	-0.382224
ENSGALG00000044139	-	3.18273	1.68114	1.28839	0.528206	0.766379	0.404806	-0.595194
ENSGALG00000044293	IGSF10	14.488	9.91506	7.93687	0.684365	0.800486	0.547825	-0.452175
ENSGALG00000044296	-	71.5864	50.3032	45.7349	0.702692	0.909184	0.638877	-0.361123
ENSGALG00000044391	-	3.44958	2.52075	2.28963	0.730741	0.908312	0.663741	-0.336259
ENSGALG00000044549	-	1.72194	1.28789	1.02617	0.747932	0.796783	0.59594	-0.40406
ENSGALG00000044688	-	31.758	19.8074	13.1421	0.623698	0.663496	0.413821	-0.586179
ENSGALG00000044727	ANKRD34B	2.23488	0.937686	0.757606	0.419568	0.807953	0.338991	-0.661009
ENSGALG00000044841	-	1.09263	0.992154	0.685403	0.908044	0.690823	0.627298	-0.372702
ENSGALG00000044908	-	15.3473	12.3267	8.5984	0.803181	0.697544	0.560254	-0.439746
ENSGALG00000044975	KY	1.23329	0.555281	0.561464	0.450244	1.01114	0.455258	-0.544742
ENSGALG00000045096	NPW	1.74125	1.20616	0.844486	0.692696	0.700147	0.484989	-0.515011
ENSGALG00000045137	-	2.30325	2.11849	1.34204	0.919784	0.633487	0.582671	-0.417329
ENSGALG00000045141	-	1.22188	0.726861	0.590332	0.594871	0.812167	0.483134	-0.516866
ENSGALG00000045175	-	2.72938	1.68275	1.59628	0.616533	0.94861	0.58485	-0.41515
ENSGALG00000045246	-	9.01138	6.78298	5.74843	0.752712	0.847479	0.637908	-0.362092
ENSGALG00000045362	-	27.5759	12.9274	13.5974	0.468792	1.05183	0.493091	-0.506909
ENSGALG00000045390	-	2.98901	2.17428	1.65981	0.727424	0.763385	0.555305	-0.444695
ENSGALG00000045413	PRSS56	87.252	48.6582	34.612	0.557674	0.711329	0.39669	-0.60331
ENSGALG00000045469	BCAN	249.17	182.671	140.574	0.733116	0.769547	0.564167	-0.435833
ENSGALG00000045669	-	9.48519	6.4391	5.55714	0.678859	0.863031	0.585876	-0.414124
ENSGALG00000045717	-	1.02594	0.694889	0.332243	0.677323	0.478124	0.323844	-0.676156
ENSGALG00000045754	-	3.16042	2.65906	1.61055	0.841364	0.605685	0.509601	-0.490399
ENSGALG00000046130	-	20.6338	13.7457	12.43	0.666176	0.904278	0.602408	-0.397592
ENSGALG00000046212	MILR1	4.76238	3.09554	3.12982	0.649999	1.01107	0.657197	-0.342803
ENSGALG00000046358	FBLN7	232.554	171.814	126.283	0.738812	0.735	0.543027	-0.456973
ENSGALG00000046360	-	27.9949	20.0263	16.368	0.715354	0.817325	0.584677	-0.415323
ENSGALG00000046426	-	8.48004	4.95373	2.30496	0.584164	0.465297	0.27181	-0.72819
ENSGALG00000046461	LRRC15	50.1445	29.7579	26.8262	0.593444	0.901481	0.534978	-0.465022
ENSGALG00000046671	-	16.3337	12.5811	9.80988	0.770256	0.77973	0.600591	-0.399409
ENSGALG00000001561	MXRA8	97.6679	63.9363	68.6317	0.65463	1.07344	0.702705	-0.297295
ENSGALG00000002558	-	1.06343	0.620851	0.718904	0.583818	1.15793	0.676023	-0.323977
ENSGALG00000003939	KLF2	63.131	34.5529	37.6518	0.54732	1.08969	0.596407	-0.403593
ENSGALG00000004121	LPAR4	26.6299	16.7021	17.6037	0.627193	1.05398	0.66105	-0.33895
ENSGALG00000004445	-	98.1198	53.2605	60.2984	0.542811	1.13214	0.614538	-0.385462
ENSGALG00000005253	C1QTNF8	21.1909	6.00316	6.69901	0.28329	1.11591	0.316127	-0.683873
ENSGALG00000006453	-	69.6303	45.0144	51.1454	0.646478	1.1362	0.734529	-0.265471
ENSGALG00000007278	GRIN2A	1.53411	0.956748	1.11317	0.62365	1.16349	0.725611	-0.274389
ENSGALG00000007361	SST	7.54522	8.0044	3.88712	1.06086	0.485623	0.515177	-0.484823
ENSGALG00000007526	-	2.18026	0.581561	0.672789	0.266739	1.15687	0.308582	-0.691418
ENSGALG00000008139	-	3.50914	2.26863	2.48231	0.646491	1.09419	0.707385	-0.292615
ENSGALG00000008701	XDH	1.30968	0.748786	0.875582	0.571732	1.16933	0.668546	-0.331454
ENSGALG00000009724	GREM1	46.7485	23.8997	27.3785	0.51124	1.14556	0.585655	-0.414345
ENSGALG00000009880	INPP4B	16.7548	11.0814	11.8249	0.661388	1.06709	0.705761	-0.294239
ENSGALG00000010711	NXPH1	1.32919	0.834272	0.931944	0.627654	1.11707	0.701137	-0.298863
ENSGALG00000011320	-	2.14536	1.42987	1.55056	0.666497	1.0844	0.722752	-0.277248
ENSGALG00000015094	ZBTB20	8.81909	5.84981	6.18643	0.663312	1.05754	0.701481	-0.298519
ENSGALG00000015143	-	5.1316	0.721394	0.762337	0.140579	1.05675	0.148557	-0.851443
ENSGALG00000015145	TMC1	2.64115	2.98152	1.43295	1.12887	0.480609	0.542546	-0.457454
ENSGALG00000015348	ALCAM	39.7205	21.4619	23.7269	0.540323	1.10554	0.597347	-0.402653
ENSGALG00000015835	GRIK1	12.3474	8.02258	8.99366	0.649736	1.12104	0.728383	-0.271617
ENSGALG00000016058	-	14.4463	9.28778	9.75204	0.642919	1.04999	0.675056	-0.324944
ENSGALG00000016546	RBBP7	11.0495	7.34822	7.52352	0.665029	1.02386	0.680895	-0.319105
ENSGALG00000016635	MXRA5	55.4889	35.5713	38.2432	0.641053	1.07511	0.689205	-0.310795
ENSGALG00000016927	-	8.13308	4.30809	4.63047	0.529699	1.07483	0.569337	-0.430663
ENSGALG00000017003	MLNR	1.38279	0.911737	0.994879	0.659348	1.09119	0.719474	-0.280526
ENSGALG00000017167	SLC35F2	1.78843	1.12943	1.30574	0.631519	1.15611	0.730102	-0.269898
ENSGALG00000017845	SNORA16	15.2433	9.2328	10.3766	0.605697	1.12388	0.680731	-0.319269
ENSGALG00000019718	-	1.69257	1.03478	1.18377	0.611363	1.14399	0.699393	-0.300607
ENSGALG00000021867	-	1.74209	0.881633	0.993579	0.506079	1.12698	0.570339	-0.429661
ENSGALG00000023521	ADRA2A	27.1419	16.6001	17.4875	0.611606	1.05346	0.6443	-0.3557
ENSGALG00000023584	FAM19A5	32.7281	35.0418	21.2352	1.07069	0.605997	0.648837	-0.351163
ENSGALG00000023780	-	1.99419	1.232	1.41445	0.617792	1.1481	0.709286	-0.290714
ENSGALG00000026092	HRH4	1.53392	1.02015	1.05319	0.665062	1.03238	0.686599	-0.313401
ENSGALG00000026736	OGN	33.5559	22.0781	24.8462	0.657949	1.12538	0.740443	-0.259557
ENSGALG00000026928	KLF4	4.36146	2.33344	2.46267	0.535014	1.05538	0.564644	-0.435356
ENSGALG00000027232	C1QTNF2	21.4213	14.1275	14.3992	0.659508	1.01923	0.67219	-0.32781
ENSGALG00000028031	C1QL1	2.01163	1.33555	1.54259	0.663917	1.15502	0.766835	-0.233165
ENSGALG00000028579	-	4.92951	2.90747	3.2792	0.589809	1.12785	0.665218	-0.334782
ENSGALG00000029680	-	12.322	7.59936	8.07462	0.616729	1.06254	0.655299	-0.344701
ENSGALG00000029788	CCK	13.0019	14.9031	6.06028	1.14622	0.406647	0.466108	-0.533892
ENSGALG00000029796	-	2.51917	1.06393	1.18771	0.422334	1.11634	0.471468	-0.528532
ENSGALG00000031923	-	1.12194	0.670883	0.735599	0.597966	1.09646	0.655648	-0.344352
ENSGALG00000033695	CYP26A1	1.12948	0.626365	0.719148	0.554563	1.14813	0.636709	-0.363291
ENSGALG00000035376	-	2.42552	1.26365	1.45971	0.520984	1.15515	0.601813	-0.398187
ENSGALG00000035425	-	2.26803	1.45754	1.55229	0.642646	1.06501	0.684423	-0.315577
ENSGALG00000036240	-	139.405	86.7127	93.6674	0.622018	1.0802	0.671907	-0.328093
ENSGALG00000036258	PCDH8	7.66677	3.18049	3.50342	0.414842	1.10153	0.456962	-0.543038
ENSGALG00000037402	CTGF	125.083	70.0392	73.9527	0.559942	1.05588	0.591229	-0.408771
ENSGALG00000037911	-	1.09171	1.22425	0.603761	1.12141	0.493167	0.553041	-0.446959
ENSGALG00000038029	-	1.08957	0.522688	0.571751	0.479717	1.09387	0.524746	-0.475254
ENSGALG00000038614	SNORA81	8.70617	4.83783	5.30115	0.555679	1.09577	0.608896	-0.391104
ENSGALG00000039553	SULF1	19.9455	10.2236	11.679	0.512577	1.14236	0.585546	-0.414454
ENSGALG00000041708	WNT4	2.08876	1.39199	1.40877	0.666418	1.01205	0.674451	-0.325549
ENSGALG00000042013	-	3.46368	2.04499	2.39392	0.59041	1.17063	0.69115	-0.30885
ENSGALG00000043889	-	4.02471	4.62907	1.99104	1.15016	0.430116	0.494704	-0.505296
ENSGALG00000044399	-	1.15921	0.504273	0.586645	0.435016	1.16335	0.506075	-0.493925
ENSGALG00000045052	MAB21L1	3.52163	3.95522	1.66336	1.12312	0.420549	0.472328	-0.527672
ENSGALG00000045816	ROBO3	3.15647	1.93477	2.06907	0.612953	1.06941	0.6555	-0.3445
