# Supplementary material for: Position Specific Alternative Splicing and Gene Expression Profiles Along the Tonotopic Axis of Chick Cochlea
Source: Front Mol Biosci. 2021 Sep 8;8:726976. doi: 10.3389/fmolb.2021.726976 (PMC8456117; doi:10.3389/fmolb.2021.726976)
Supplement: Supplementary file 6 [file Table5.XLSX]

## Sheet: Up-trend
Differentially expressed genes (DEGs) in enriched GO terms
151 genes in BP - movement of cell or subcellular component (GO:0006928)
Ensembl Gene ID	Gene Name
ENSGALG00000016221	EF-hand domain-containing family member C2 (EFHC2)
ENSGALG00000016670	Uncharacterized protein (AvBD3)
ENSGALG00000016669	Uncharacterized protein (DEFB4A)
ENSGALG00000006087	Glypican-3 (GPC3)
ENSGALG00000029819	Secretogranin II (SCG2)
ENSGALG00000030597	Kinesin motor domain-containing protein (KIF11)
ENSGALG00000012538	Nuclear receptor subfamily 4 group A member 2 (NR4A2)
ENSGALG00000015842	Uncharacterized protein (TIAM1)
ENSGALG00000035901	TGF_BETA_2 domain-containing protein (GDF6)
ENSGALG00000032750	Uncharacterized protein (CELSR2)
ENSGALG00000036645	Kinesin motor domain-containing protein (KIF15)
ENSGALG00000039724	Uncharacterized protein (RHOF)
ENSGALG00000030160	Coiled-coil domain-containing protein 135 (DRC7)
ENSGALG00000042228	Uncharacterized protein (FAM19A4)
ENSGALG00000008095	Kinesin-like protein (KIF23)
ENSGALG00000043334	POU domain protein (POU4F3)
ENSGALG00000042454	Uncharacterized protein (DCDC2)
ENSGALG00000031720	LRRCT domain-containing protein (LGI1)
ENSGALG00000006512	Heat shock cognate 71 kDa protein (HSPA8)
ENSGALG00000035883	MYND-type domain-containing protein (ZMYND10)
ENSGALG00000011170	WH2 domain-containing protein (WIPF3)
ENSGALG00000042548	Uncharacterized protein (LRRC6)
ENSGALG00000033198	Uncharacterized protein (MYO5C)
ENSGALG00000043217	Homeobox domain-containing protein (BARHL1)
ENSGALG00000001608	Netrin receptor UNC5 (UNC5D)
ENSGALG00000040156	Uncharacterized protein (CCDC88B)
ENSGALG00000040890	Uncharacterized protein (KCNE5)
ENSGALG00000007647	Uncharacterized protein (MYO3A)
ENSGALG00000035202	AP-3 complex subunit beta (AP3B2)
ENSGALG00000027476	Uncharacterized protein (PLEKHG5)
ENSGALG00000010053	Protein-tyrosine-phosphatase (PTPRF)
ENSGALG00000032398	Uncharacterized protein (ASPM)
ENSGALG00000035623	LIM domain-containing protein 1 (LIMD1)
ENSGALG00000037286	Villin-1 (VIL1)
ENSGALG00000041491	G_PROTEIN_RECEP_F1_2 domain-containing protein (ACKR4)
ENSGALG00000029197	Uncharacterized protein (KIRREL3)
ENSGALG00000023626	Netrin-1 (NTN1)
ENSGALG00000042577	Uncharacterized protein (CFAP44)
ENSGALG00000036412	Uncharacterized protein (TMEM108)
ENSGALG00000007319	Uncharacterized protein (BICDL1)
ENSGALG00000043885	Uncharacterized protein (CFAP45)
ENSGALG00000023066	Uncharacterized protein (DNAJA1)
ENSGALG00000043642	PH domain-containing protein (ANLN)
ENSGALG00000006221	Uncharacterized protein (KIF1A)
ENSGALG00000006792	Ig-like domain-containing protein (VSTM2L)
ENSGALG00000009514	Uncharacterized protein (NRCAM)
ENSGALG00000001606	Phosphoinositide 5-phosphatase (INPP5B)
ENSGALG00000009302	Homeobox domain-containing protein (EMX2)
ENSGALG00000031776	Neurofascin (NFASC)
ENSGALG00000005831	WD_REPEATS_REGION domain-containing protein (DNAI1)
ENSGALG00000015511	Uncharacterized protein (ROBO1)
ENSGALG00000041263	Uncharacterized protein (DCLK1)
ENSGALG00000006064	Tektin (TEKT1)
ENSGALG00000021855	Coiled-coil domain-containing protein 39 (ENSGALG00000021855)
ENSGALG00000004495	WD_REPEATS_REGION domain-containing protein (DNAI2)
ENSGALG00000011605	FERM domain-containing protein (EPB41L5)
ENSGALG00000043569	NDK domain-containing protein (NME5)
ENSGALG00000002525	Uncharacterized protein (RASGEF1A)
ENSGALG00000006490	Sodium channel subunit beta-3 (SCN3B)
ENSGALG00000000918	RPAP3_C domain-containing protein (CCDC103)
ENSGALG00000036896	Uncharacterized protein (CFAP43)
ENSGALG00000014163	Uncharacterized protein (TTLL1)
ENSGALG00000031450	Uncharacterized protein (MYO7A)
ENSGALG00000026663	SCY domain-containing protein (CX3CL1)
ENSGALG00000014261	Ubiquitin carboxyl-terminal hydrolase (UCH-L1)
ENSGALG00000004631	Draxin (DRAXIN)
ENSGALG00000017644	ADF-H domain-containing protein (COTL1)
ENSGALG00000023354	Fascin (FSCN2)
ENSGALG00000013208	Kinesin motor domain-containing protein (CENPE)
ENSGALG00000012160	Kinesin-like protein (KIF18A)
ENSGALG00000001171	Sema domain-containing protein (SEMA6B)
ENSGALG00000008702	Uncharacterized protein (OVOL3)
ENSGALG00000005122	Uncharacterized protein (MYO1H)
ENSGALG00000004870	PIH1_CS domain-containing protein (PIH1D3)
ENSGALG00000013006	Uncharacterized protein (ROPN1L)
ENSGALG00000001826	Uncharacterized protein (WWC1)
ENSGALG00000008591	Calcium channel voltage-dependent subunit beta 2 (CACNB2)
ENSGALG00000014999	Uncharacterized protein (MAP1B)
ENSGALG00000003709	Plasminogen activator (PLAT)
ENSGALG00000015810	Cilia- and flagella-associated protein 206 (CFAP206)
ENSGALG00000005247	Tektin (MAFIP)
ENSGALG00000000681	Non-specific serine/threonine protein kinase (PAK1)
ENSGALG00000010384	Uncharacterized protein (CLRN1)
ENSGALG00000007417	Uncharacterized protein (ARMC4)
ENSGALG00000010635	Kinesin-like protein (KIF28P)
ENSGALG00000011141	Integrin beta (ITGB6)
ENSGALG00000010299	Uncharacterized protein (RSPH9)
ENSGALG00000002992	WD_REPEATS_REGION domain-containing protein (DAW1)
ENSGALG00000003258	Dynein assembly factor 1, axonemal (ENSGALG00000003258)
ENSGALG00000007607	Dynein regulatory complex protein 9 (IQCG)
ENSGALG00000007042	Uncharacterized protein (CCDC40)
ENSGALG00000009652	Uncharacterized protein (USH2A)
ENSGALG00000010158	ANK_REP_REGION domain-containing protein (KANK1)
ENSGALG00000010120	Kinesin-like protein (KIF2C)
ENSGALG00000014687	Receptor protein-tyrosine kinase (EPHA1)
ENSGALG00000014675	Uncharacterized protein (RHOBTB3)
ENSGALG00000012178	PDGF-2 (PDGFB)
ENSGALG00000016591	Coiled-coil domain-containing protein 164 (DRC1)
ENSGALG00000009026	Uncharacterized protein (CFAP69)
ENSGALG00000010820	Uncharacterized protein (CHGA)
ENSGALG00000015289	Uncharacterized protein (ARMC2)
ENSGALG00000000451	Uncharacterized protein (MEIG1)
ENSGALG00000015055	MFS domain-containing protein (SLC22A16)
ENSGALG00000000653	Contactin-2 (CNTN2)
ENSGALG00000007680	Enkurin domain-containing protein (ENKUR)
ENSGALG00000014877	Uncharacterized protein (EMB)
ENSGALG00000007668	TGF_BETA_2 domain-containing protein (BMP7)
ENSGALG00000016480	Syndecan (SDC1)
ENSGALG00000001111	Uncharacterized protein (ENSGALG00000001111)
ENSGALG00000015898	Unconventional myosin-6 (MYO6)
ENSGALG00000004320	Uncharacterized protein (FAT2)
ENSGALG00000004297	Uncharacterized protein (DNAH1)
ENSGALG00000006460	Tubulin--tyrosine ligase-like protein 9 (TTLL9)
ENSGALG00000036883	HGF/SF receptor (MET)
ENSGALG00000009626	Uncharacterized protein (THBS1)
ENSGALG00000004195	Kinesin motor domain-containing protein (KIF4B)
ENSGALG00000008281	Uncharacterized protein (NEURL1)
ENSGALG00000006388	Pro-interleukin-16 (IL16)
ENSGALG00000003126	Receptor protein-tyrosine kinase (ERBB4)
ENSGALG00000006379	Hedgehog protein (SHH)
ENSGALG00000019979	Uncharacterized protein (DYNLT1)
ENSGALG00000009791	Prospero domain-containing protein (PROX1)
ENSGALG00000008417	Uncharacterized protein (CFAP58)
ENSGALG00000016674	Uncharacterized protein (EFHC1)
ENSGALG00000004376	Inward rectifier K(+) channel Kir2.1 (IRK1)
ENSGALG00000005332	Voltage-dependent L-type calcium channel subunit alpha-1D (CACNA1D)
ENSGALG00000012821	Tubulin beta-2 chain (ENSGALG00000012821)
ENSGALG00000022815	Gallinacin-1 (GAL1)
ENSGALG00000014884	Insulin gene enhancer protein ISL-1 (ISL1)
ENSGALG00000009129	Homeobox protein DLX-5 (DLX5)
ENSGALG00000003928	LIM/homeobox protein Lhx3 (LHX3)
ENSGALG00000014984	G_PROTEIN_RECEP_F1_2 domain-containing protein (F2RL1)
ENSGALG00000006856	Tetraspanin (CD151)
ENSGALG00000031553	Kinesin-like protein KIF18B (KIF18B)
ENSGALG00000019843	Gallinacin-4 (GAL4)
ENSGALG00000016668	Gallinacin-6 (GAL6)
ENSGALG00000016154	Activity-regulated cytoskeleton-associated protein (ARC)
ENSGALG00000007000	COUP transcription factor 2 (NR2F2)
ENSGALG00000000379	Integrin beta (ITGB3)
ENSGALG00000040971	Early growth response 2 (KROX20)
ENSGALG00000005123	Protein Wnt (WNT7A)
ENSGALG00000006346	Jun-suppressed chemokine (JSC)
ENSGALG00000017274	Tetraspanin (CD9)
ENSGALG00000012290	Transcription factor SOX-10 (SOX10)
ENSGALG00000000949	Proheparin-binding EGF-like growth factor (HBEGF)
ENSGALG00000028341	Uncharacterized protein (MADCAM1)
ENSGALG00000026214	Uncharacterized protein (LRTM2)
ENSGALG00000028015	Transcription factor HES-1 (HES1)
ENSGALG00000028047	Uncharacterized protein (RHOV)
ENSGALG00000027355	LRRCT domain-containing protein (ENSGALG00000027355)
ENSGALG00000028207	Uncharacterized protein (ZBBX)
46 genes in BP - inner ear development (GO:0048839)
Ensembl Gene ID	Gene Name
ENSGALG00000043460	HMG box domain-containing protein (SOX2)
ENSGALG00000038769	ANK_REP_REGION domain-containing protein (USH1G)
ENSGALG00000030356	Uncharacterized protein (OTOP1)
ENSGALG00000035375	Catechol O-methyltransferase (LRTOMT)
ENSGALG00000043334	POU domain protein (POU4F3)
ENSGALG00000033671	Uncharacterized protein (FREM2)
ENSGALG00000030834	Phospholipid-transporting ATPase (ATP8B1)
ENSGALG00000016707	Chloride intracellular channel protein (CLIC5)
ENSGALG00000034716	Uncharacterized protein (HEY2)
ENSGALG00000023626	Netrin-1 (NTN1)
ENSGALG00000016904	Uncharacterized protein (SLITRK6)
ENSGALG00000045847	Glutaredoxin and cysteine rich domain containing 2 (ENSGALG00000045847)
ENSGALG00000014872	Uncharacterized protein (FGF10)
ENSGALG00000038223	Uncharacterized protein (WHRN)
ENSGALG00000031450	Uncharacterized protein (MYO7A)
ENSGALG00000023439	Gasdermin domain-containing protein (DFNB59)
ENSGALG00000023032	Glutaredoxin domain-containing protein (GRXCR1)
ENSGALG00000012429	TGF_BETA_2 domain-containing protein (BMP4)
ENSGALG00000010384	Uncharacterized protein (CLRN1)
ENSGALG00000006192	Uncharacterized protein (USH1C)
ENSGALG00000009652	Uncharacterized protein (USH2A)
ENSGALG00000002958	Uncharacterized protein (DNER)
ENSGALG00000006037	DNA replication licensing factor MCM2 (MCM2)
ENSGALG00000008709	PKD_channel domain-containing protein (MCOLN3)
ENSGALG00000011696	Delta-like protein (JAG2)
ENSGALG00000010939	Uncharacterized protein (LIN7A)
ENSGALG00000010935	Protein-tyrosine-phosphatase (PTPRQ)
ENSGALG00000020726	PDZ domain containing 7 (ENSGALG00000020726)
ENSGALG00000015898	Unconventional myosin-6 (MYO6)
ENSGALG00000016906	Protein sprouty homolog 2 (SPRY2)
ENSGALG00000006379	Hedgehog protein (SHH)
ENSGALG00000009791	Prospero domain-containing protein (PROX1)
ENSGALG00000002647	Plastin-1 (PLS1)
ENSGALG00000005909	GATA-binding factor 2 (GATA2)
ENSGALG00000009129	Homeobox protein DLX-5 (DLX5)
ENSGALG00000003928	LIM/homeobox protein Lhx3 (LHX3)
ENSGALG00000002744	Protocadherin-15 (Pcdh15)
ENSGALG00000001141	Hairy and enhancer of split 5 (HES5)
ENSGALG00000029811	Crossveinless-2 (BMPER)
ENSGALG00000039170	LHFPL tetraspan subfamily member 5 protein (LHFPL5)
ENSGALG00000033365	Aldehyde dehydrogenase (ALDH6)
ENSGALG00000006346	Jun-suppressed chemokine (JSC)
ENSGALG00000014268	Neuronal acetylcholine receptor subunit alpha-9 (CHRNA9)
ENSGALG00000035157	Transcription factor SOX-21 (SOX21)
ENSGALG00000027453	Uncharacterized protein (CLRN2)
ENSGALG00000028015	Transcription factor HES-1 (HES1)
37 genes in BP - cilium movement (GO:0003341)
Ensembl Gene ID	Gene Name
ENSGALG00000032750	Uncharacterized protein (CELSR2)
ENSGALG00000030160	Coiled-coil domain-containing protein 135 (DRC7)
ENSGALG00000035883	MYND-type domain-containing protein (ZMYND10)
ENSGALG00000042548	Uncharacterized protein (LRRC6)
ENSGALG00000042577	Uncharacterized protein (CFAP44)
ENSGALG00000043885	Uncharacterized protein (CFAP45)
ENSGALG00000023066	Uncharacterized protein (DNAJA1)
ENSGALG00000001606	Phosphoinositide 5-phosphatase (INPP5B)
ENSGALG00000005831	WD_REPEATS_REGION domain-containing protein (DNAI1)
ENSGALG00000006064	Tektin (TEKT1)
ENSGALG00000021855	Coiled-coil domain-containing protein 39 (ENSGALG00000021855)
ENSGALG00000004495	WD_REPEATS_REGION domain-containing protein (DNAI2)
ENSGALG00000043569	NDK domain-containing protein (NME5)
ENSGALG00000000918	RPAP3_C domain-containing protein (CCDC103)
ENSGALG00000036896	Uncharacterized protein (CFAP43)
ENSGALG00000014163	Uncharacterized protein (TTLL1)
ENSGALG00000004870	PIH1_CS domain-containing protein (PIH1D3)
ENSGALG00000013006	Uncharacterized protein (ROPN1L)
ENSGALG00000015810	Cilia- and flagella-associated protein 206 (CFAP206)
ENSGALG00000005247	Tektin (MAFIP)
ENSGALG00000007417	Uncharacterized protein (ARMC4)
ENSGALG00000010299	Uncharacterized protein (RSPH9)
ENSGALG00000002992	WD_REPEATS_REGION domain-containing protein (DAW1)
ENSGALG00000003258	Dynein assembly factor 1, axonemal (ENSGALG00000003258)
ENSGALG00000007607	Dynein regulatory complex protein 9 (IQCG)
ENSGALG00000007042	Uncharacterized protein (CCDC40)
ENSGALG00000009026	Uncharacterized protein (CFAP69)
ENSGALG00000015289	Uncharacterized protein (ARMC2)
ENSGALG00000000451	Uncharacterized protein (MEIG1)
ENSGALG00000015055	MFS domain-containing protein (SLC22A16)
ENSGALG00000007680	Enkurin domain-containing protein (ENKUR)
ENSGALG00000001111	Uncharacterized protein (ENSGALG00000001111)
ENSGALG00000004297	Uncharacterized protein (DNAH1)
ENSGALG00000006460	Tubulin--tyrosine ligase-like protein 9 (TTLL9)
ENSGALG00000008281	Uncharacterized protein (NEURL1)
ENSGALG00000008417	Uncharacterized protein (CFAP58)
ENSGALG00000028207	Uncharacterized protein (ZBBX)
47 genes in BP - ear development (GO:0043583)
Ensembl Gene ID	Gene Name
ENSGALG00000043460	HMG box domain-containing protein (SOX2)
ENSGALG00000038769	ANK_REP_REGION domain-containing protein (USH1G)
ENSGALG00000030356	Uncharacterized protein (OTOP1)
ENSGALG00000035375	Catechol O-methyltransferase (LRTOMT)
ENSGALG00000043334	POU domain protein (POU4F3)
ENSGALG00000033671	Uncharacterized protein (FREM2)
ENSGALG00000030834	Phospholipid-transporting ATPase (ATP8B1)
ENSGALG00000016707	Chloride intracellular channel protein (CLIC5)
ENSGALG00000034716	Uncharacterized protein (HEY2)
ENSGALG00000023626	Netrin-1 (NTN1)
ENSGALG00000016904	Uncharacterized protein (SLITRK6)
ENSGALG00000045847	Glutaredoxin and cysteine rich domain containing 2 (ENSGALG00000045847)
ENSGALG00000014872	Uncharacterized protein (FGF10)
ENSGALG00000038223	Uncharacterized protein (WHRN)
ENSGALG00000031450	Uncharacterized protein (MYO7A)
ENSGALG00000023439	Gasdermin domain-containing protein (DFNB59)
ENSGALG00000023032	Glutaredoxin domain-containing protein (GRXCR1)
ENSGALG00000012429	TGF_BETA_2 domain-containing protein (BMP4)
ENSGALG00000010384	Uncharacterized protein (CLRN1)
ENSGALG00000006192	Uncharacterized protein (USH1C)
ENSGALG00000009652	Uncharacterized protein (USH2A)
ENSGALG00000002958	Uncharacterized protein (DNER)
ENSGALG00000006037	DNA replication licensing factor MCM2 (MCM2)
ENSGALG00000008709	PKD_channel domain-containing protein (MCOLN3)
ENSGALG00000011696	Delta-like protein (JAG2)
ENSGALG00000010939	Uncharacterized protein (LIN7A)
ENSGALG00000010935	Protein-tyrosine-phosphatase (PTPRQ)
ENSGALG00000020726	PDZ domain containing 7 (ENSGALG00000020726)
ENSGALG00000015898	Unconventional myosin-6 (MYO6)
ENSGALG00000016906	Protein sprouty homolog 2 (SPRY2)
ENSGALG00000006379	Hedgehog protein (SHH)
ENSGALG00000009791	Prospero domain-containing protein (PROX1)
ENSGALG00000002647	Plastin-1 (PLS1)
ENSGALG00000005909	GATA-binding factor 2 (GATA2)
ENSGALG00000015013	Homeobox protein GHOX-7 (GHOX-7)
ENSGALG00000009129	Homeobox protein DLX-5 (DLX5)
ENSGALG00000003928	LIM/homeobox protein Lhx3 (LHX3)
ENSGALG00000002744	Protocadherin-15 (Pcdh15)
ENSGALG00000001141	Hairy and enhancer of split 5 (HES5)
ENSGALG00000029811	Crossveinless-2 (BMPER)
ENSGALG00000039170	LHFPL tetraspan subfamily member 5 protein (LHFPL5)
ENSGALG00000033365	Aldehyde dehydrogenase (ALDH6)
ENSGALG00000006346	Jun-suppressed chemokine (JSC)
ENSGALG00000014268	Neuronal acetylcholine receptor subunit alpha-9 (CHRNA9)
ENSGALG00000035157	Transcription factor SOX-21 (SOX21)
ENSGALG00000027453	Uncharacterized protein (CLRN2)
ENSGALG00000028015	Transcription factor HES-1 (HES1)
36 genes in BP - sensory perception of sound (GO:0007605)
Ensembl Gene ID	Gene Name
ENSGALG00000038769	ANK_REP_REGION domain-containing protein (USH1G)
ENSGALG00000042706	Transmembrane channel-like protein (TMC2)
ENSGALG00000035375	Catechol O-methyltransferase (LRTOMT)
ENSGALG00000043334	POU domain protein (POU4F3)
ENSGALG00000042454	Uncharacterized protein (DCDC2)
ENSGALG00000043217	Homeobox domain-containing protein (BARHL1)
ENSGALG00000007647	Uncharacterized protein (MYO3A)
ENSGALG00000030834	Phospholipid-transporting ATPase (ATP8B1)
ENSGALG00000016707	Chloride intracellular channel protein (CLIC5)
ENSGALG00000045847	Glutaredoxin and cysteine rich domain containing 2 (ENSGALG00000045847)
ENSGALG00000003582	Amino acid transporter (SLC1A3)
ENSGALG00000038223	Uncharacterized protein (WHRN)
ENSGALG00000003999	Calponin-homology (CH) domain-containing protein (NAV2)
ENSGALG00000037841	G_PROTEIN_RECEP_F3_4 domain-containing protein (GRM7)
ENSGALG00000031450	Uncharacterized protein (MYO7A)
ENSGALG00000023439	Gasdermin domain-containing protein (DFNB59)
ENSGALG00000023032	Glutaredoxin domain-containing protein (GRXCR1)
ENSGALG00000010384	Uncharacterized protein (CLRN1)
ENSGALG00000006192	Uncharacterized protein (USH1C)
ENSGALG00000009652	Uncharacterized protein (USH2A)
ENSGALG00000006008	WH1 domain-containing protein (HOMER2)
ENSGALG00000016169	Uncharacterized protein (TMPRSS3)
ENSGALG00000010342	Uncharacterized protein (OTOGL)
ENSGALG00000010935	Protein-tyrosine-phosphatase (PTPRQ)
ENSGALG00000020726	PDZ domain containing 7 (ENSGALG00000020726)
ENSGALG00000015898	Unconventional myosin-6 (MYO6)
ENSGALG00000016906	Protein sprouty homolog 2 (SPRY2)
ENSGALG00000006194	Solute carrier family 52 member 3 (SLC52A3)
ENSGALG00000005332	Voltage-dependent L-type calcium channel subunit alpha-1D (CACNA1D)
ENSGALG00000017136	Gap junction beta-6 protein (GJB6)
ENSGALG00000013640	Myelin basic protein (MBP)
ENSGALG00000011294	Thyroid hormone receptor beta (THRB)
ENSGALG00000002744	Protocadherin-15 (Pcdh15)
ENSGALG00000039170	LHFPL tetraspan subfamily member 5 protein (LHFPL5)
ENSGALG00000014268	Neuronal acetylcholine receptor subunit alpha-9 (CHRNA9)
ENSGALG00000027453	Uncharacterized protein (CLRN2)
100 genes in BP - microtubule-based process (GO:0007017)
Ensembl Gene ID	Gene Name
ENSGALG00000016221	EF-hand domain-containing family member C2 (EFHC2)
ENSGALG00000030597	Kinesin motor domain-containing protein (KIF11)
ENSGALG00000032750	Uncharacterized protein (CELSR2)
ENSGALG00000040869	Dynein light chain (LOC100858984)
ENSGALG00000036645	Kinesin motor domain-containing protein (KIF15)
ENSGALG00000030160	Coiled-coil domain-containing protein 135 (DRC7)
ENSGALG00000041102	Uncharacterized protein (ENSGALG00000041102)
ENSGALG00000008095	Kinesin-like protein (KIF23)
ENSGALG00000033254	Uncharacterized protein (ENSGALG00000033254)
ENSGALG00000006512	Heat shock cognate 71 kDa protein (HSPA8)
ENSGALG00000035883	MYND-type domain-containing protein (ZMYND10)
ENSGALG00000041988	Non-specific serine/threonine protein kinase (SIK1)
ENSGALG00000042548	Uncharacterized protein (LRRC6)
ENSGALG00000032386	Uncharacterized protein (DCLK2)
ENSGALG00000040156	Uncharacterized protein (CCDC88B)
ENSGALG00000013900	Ensconsin (MAP7)
ENSGALG00000035202	AP-3 complex subunit beta (AP3B2)
ENSGALG00000032398	Uncharacterized protein (ASPM)
ENSGALG00000041882	Katanin p60 ATPase-containing subunit A-like 2 (KATNAL2)
ENSGALG00000042577	Uncharacterized protein (CFAP44)
ENSGALG00000036412	Uncharacterized protein (TMEM108)
ENSGALG00000043976	Uncharacterized protein (RSPH1)
ENSGALG00000007319	Uncharacterized protein (BICDL1)
ENSGALG00000043885	Uncharacterized protein (CFAP45)
ENSGALG00000023066	Uncharacterized protein (DNAJA1)
ENSGALG00000012836	Uncharacterized protein (ENSGALG00000012836)
ENSGALG00000014872	Uncharacterized protein (FGF10)
ENSGALG00000006221	Uncharacterized protein (KIF1A)
ENSGALG00000001606	Phosphoinositide 5-phosphatase (INPP5B)
ENSGALG00000005831	WD_REPEATS_REGION domain-containing protein (DNAI1)
ENSGALG00000009024	Uncharacterized protein (CLIP4)
ENSGALG00000006064	Tektin (TEKT1)
ENSGALG00000021855	Coiled-coil domain-containing protein 39 (ENSGALG00000021855)
ENSGALG00000004495	WD_REPEATS_REGION domain-containing protein (DNAI2)
ENSGALG00000043569	NDK domain-containing protein (NME5)
ENSGALG00000000918	RPAP3_C domain-containing protein (CCDC103)
ENSGALG00000036896	Uncharacterized protein (CFAP43)
ENSGALG00000014163	Uncharacterized protein (TTLL1)
ENSGALG00000014261	Ubiquitin carboxyl-terminal hydrolase (UCH-L1)
ENSGALG00000013208	Kinesin motor domain-containing protein (CENPE)
ENSGALG00000002090	Uncharacterized protein (GPSM2)
ENSGALG00000012160	Kinesin-like protein (KIF18A)
ENSGALG00000007768	Aurora/IPL1-related kinase 1 (AURKB)
ENSGALG00000004870	PIH1_CS domain-containing protein (PIH1D3)
ENSGALG00000013006	Uncharacterized protein (ROPN1L)
ENSGALG00000018819	Ubiquitin-like domain-containing protein (TBCEL)
ENSGALG00000005303	Uncharacterized protein (ENSGALG00000005303)
ENSGALG00000014999	Uncharacterized protein (MAP1B)
ENSGALG00000015810	Cilia- and flagella-associated protein 206 (CFAP206)
ENSGALG00000005247	Tektin (MAFIP)
ENSGALG00000010900	Kinetochore protein Spc25 (SPC25)
ENSGALG00000017317	J domain-containing protein (DNAJB13)
ENSGALG00000007417	Uncharacterized protein (ARMC4)
ENSGALG00000010635	Kinesin-like protein (KIF28P)
ENSGALG00000010299	Uncharacterized protein (RSPH9)
ENSGALG00000002992	WD_REPEATS_REGION domain-containing protein (DAW1)
ENSGALG00000003258	Dynein assembly factor 1, axonemal (ENSGALG00000003258)
ENSGALG00000007607	Dynein regulatory complex protein 9 (IQCG)
ENSGALG00000007042	Uncharacterized protein (CCDC40)
ENSGALG00000020999	Dynein light chain (DYNLL1)
ENSGALG00000010120	Kinesin-like protein (KIF2C)
ENSGALG00000006110	Serine/threonine-protein kinase PLK (PLK1)
ENSGALG00000008188	Uncharacterized protein (TRIM36)
ENSGALG00000012165	Uncharacterized protein (DLGAP5)
ENSGALG00000016591	Coiled-coil domain-containing protein 164 (DRC1)
ENSGALG00000009026	Uncharacterized protein (CFAP69)
ENSGALG00000009854	Protein kinase domain-containing protein (NEK2)
ENSGALG00000003105	Uncharacterized protein (ANKFN1)
ENSGALG00000015289	Uncharacterized protein (ARMC2)
ENSGALG00000000451	Uncharacterized protein (MEIG1)
ENSGALG00000005522	Dynein light chain (DYNLL2)
ENSGALG00000015055	MFS domain-containing protein (SLC22A16)
ENSGALG00000000653	Contactin-2 (CNTN2)
ENSGALG00000007680	Enkurin domain-containing protein (ENKUR)
ENSGALG00000001111	Uncharacterized protein (ENSGALG00000001111)
ENSGALG00000004297	Uncharacterized protein (DNAH1)
ENSGALG00000008586	Tubulin beta chain (TUBB4B)
ENSGALG00000008584	Nucleolar and spindle-associated protein 1 (NUSAP1)
ENSGALG00000006460	Tubulin--tyrosine ligase-like protein 9 (TTLL9)
ENSGALG00000016906	Protein sprouty homolog 2 (SPRY2)
ENSGALG00000001214	Uncharacterized protein (PARD6A)
ENSGALG00000004195	Kinesin motor domain-containing protein (KIF4B)
ENSGALG00000008281	Uncharacterized protein (NEURL1)
ENSGALG00000020906	Calponin-homology (CH) domain-containing protein (ENSGALG00000020906)
ENSGALG00000016836	Gamma-tubulin complex component (TUBGCP3)
ENSGALG00000019979	Uncharacterized protein (DYNLT1)
ENSGALG00000008417	Uncharacterized protein (CFAP58)
ENSGALG00000016674	Uncharacterized protein (EFHC1)
ENSGALG00000007447	Tubulin beta-6 chain (ENSGALG00000007447)
ENSGALG00000004161	G2/mitotic-specific cyclin-B2 (CCNB2)
ENSGALG00000012821	Tubulin beta-2 chain (ENSGALG00000012821)
ENSGALG00000006950	LIM domain kinase 2 (LIMK2)
ENSGALG00000007153	Dynein light chain (DYL1)
ENSGALG00000009971	WD_REPEATS_REGION domain-containing protein (CDC20)
ENSGALG00000031553	Kinesin-like protein KIF18B (KIF18B)
ENSGALG00000037735	Histone H3-like centromeric protein A (CENPA)
ENSGALG00000014801	Kinetochore protein NDC80 homolog (NDC80)
ENSGALG00000014788	Centromere protein H (CENPH)
ENSGALG00000028373	Uncharacterized protein (GAS2L3)
ENSGALG00000028207	Uncharacterized protein (ZBBX)
36 genes in BP - sensory perception of mechanical stimulus (GO:0050954)
Ensembl Gene ID	Gene Name
ENSGALG00000038769	ANK_REP_REGION domain-containing protein (USH1G)
ENSGALG00000042706	Transmembrane channel-like protein (TMC2)
ENSGALG00000035375	Catechol O-methyltransferase (LRTOMT)
ENSGALG00000043334	POU domain protein (POU4F3)
ENSGALG00000042454	Uncharacterized protein (DCDC2)
ENSGALG00000043217	Homeobox domain-containing protein (BARHL1)
ENSGALG00000007647	Uncharacterized protein (MYO3A)
ENSGALG00000030834	Phospholipid-transporting ATPase (ATP8B1)
ENSGALG00000016707	Chloride intracellular channel protein (CLIC5)
ENSGALG00000045847	Glutaredoxin and cysteine rich domain containing 2 (ENSGALG00000045847)
ENSGALG00000003582	Amino acid transporter (SLC1A3)
ENSGALG00000038223	Uncharacterized protein (WHRN)
ENSGALG00000003999	Calponin-homology (CH) domain-containing protein (NAV2)
ENSGALG00000037841	G_PROTEIN_RECEP_F3_4 domain-containing protein (GRM7)
ENSGALG00000031450	Uncharacterized protein (MYO7A)
ENSGALG00000023439	Gasdermin domain-containing protein (DFNB59)
ENSGALG00000023032	Glutaredoxin domain-containing protein (GRXCR1)
ENSGALG00000010384	Uncharacterized protein (CLRN1)
ENSGALG00000006192	Uncharacterized protein (USH1C)
ENSGALG00000009652	Uncharacterized protein (USH2A)
ENSGALG00000006008	WH1 domain-containing protein (HOMER2)
ENSGALG00000016169	Uncharacterized protein (TMPRSS3)
ENSGALG00000010342	Uncharacterized protein (OTOGL)
ENSGALG00000010935	Protein-tyrosine-phosphatase (PTPRQ)
ENSGALG00000020726	PDZ domain containing 7 (ENSGALG00000020726)
ENSGALG00000015898	Unconventional myosin-6 (MYO6)
ENSGALG00000016906	Protein sprouty homolog 2 (SPRY2)
ENSGALG00000006194	Solute carrier family 52 member 3 (SLC52A3)
ENSGALG00000005332	Voltage-dependent L-type calcium channel subunit alpha-1D (CACNA1D)
ENSGALG00000017136	Gap junction beta-6 protein (GJB6)
ENSGALG00000013640	Myelin basic protein (MBP)
ENSGALG00000011294	Thyroid hormone receptor beta (THRB)
ENSGALG00000002744	Protocadherin-15 (Pcdh15)
ENSGALG00000039170	LHFPL tetraspan subfamily member 5 protein (LHFPL5)
ENSGALG00000014268	Neuronal acetylcholine receptor subunit alpha-9 (CHRNA9)
ENSGALG00000027453	Uncharacterized protein (CLRN2)
30 genes in BP - cilium or flagellum-dependent cell motility (GO:0001539)
Ensembl Gene ID	Gene Name
ENSGALG00000016221	EF-hand domain-containing family member C2 (EFHC2)
ENSGALG00000030160	Coiled-coil domain-containing protein 135 (DRC7)
ENSGALG00000042548	Uncharacterized protein (LRRC6)
ENSGALG00000042577	Uncharacterized protein (CFAP44)
ENSGALG00000043885	Uncharacterized protein (CFAP45)
ENSGALG00000023066	Uncharacterized protein (DNAJA1)
ENSGALG00000001606	Phosphoinositide 5-phosphatase (INPP5B)
ENSGALG00000005831	WD_REPEATS_REGION domain-containing protein (DNAI1)
ENSGALG00000006064	Tektin (TEKT1)
ENSGALG00000021855	Coiled-coil domain-containing protein 39 (ENSGALG00000021855)
ENSGALG00000036896	Uncharacterized protein (CFAP43)
ENSGALG00000014163	Uncharacterized protein (TTLL1)
ENSGALG00000004870	PIH1_CS domain-containing protein (PIH1D3)
ENSGALG00000013006	Uncharacterized protein (ROPN1L)
ENSGALG00000015810	Cilia- and flagella-associated protein 206 (CFAP206)
ENSGALG00000005247	Tektin (MAFIP)
ENSGALG00000010299	Uncharacterized protein (RSPH9)
ENSGALG00000007607	Dynein regulatory complex protein 9 (IQCG)
ENSGALG00000007042	Uncharacterized protein (CCDC40)
ENSGALG00000016591	Coiled-coil domain-containing protein 164 (DRC1)
ENSGALG00000009026	Uncharacterized protein (CFAP69)
ENSGALG00000015289	Uncharacterized protein (ARMC2)
ENSGALG00000000451	Uncharacterized protein (MEIG1)
ENSGALG00000015055	MFS domain-containing protein (SLC22A16)
ENSGALG00000007680	Enkurin domain-containing protein (ENKUR)
ENSGALG00000004297	Uncharacterized protein (DNAH1)
ENSGALG00000006460	Tubulin--tyrosine ligase-like protein 9 (TTLL9)
ENSGALG00000008281	Uncharacterized protein (NEURL1)
ENSGALG00000008417	Uncharacterized protein (CFAP58)
ENSGALG00000016674	Uncharacterized protein (EFHC1)
30 genes in BP - cilium-dependent cell motility (GO:0060285)
Ensembl Gene ID	Gene Name
ENSGALG00000016221	EF-hand domain-containing family member C2 (EFHC2)
ENSGALG00000030160	Coiled-coil domain-containing protein 135 (DRC7)
ENSGALG00000042548	Uncharacterized protein (LRRC6)
ENSGALG00000042577	Uncharacterized protein (CFAP44)
ENSGALG00000043885	Uncharacterized protein (CFAP45)
ENSGALG00000023066	Uncharacterized protein (DNAJA1)
ENSGALG00000001606	Phosphoinositide 5-phosphatase (INPP5B)
ENSGALG00000005831	WD_REPEATS_REGION domain-containing protein (DNAI1)
ENSGALG00000006064	Tektin (TEKT1)
ENSGALG00000021855	Coiled-coil domain-containing protein 39 (ENSGALG00000021855)
ENSGALG00000036896	Uncharacterized protein (CFAP43)
ENSGALG00000014163	Uncharacterized protein (TTLL1)
ENSGALG00000004870	PIH1_CS domain-containing protein (PIH1D3)
ENSGALG00000013006	Uncharacterized protein (ROPN1L)
ENSGALG00000015810	Cilia- and flagella-associated protein 206 (CFAP206)
ENSGALG00000005247	Tektin (MAFIP)
ENSGALG00000010299	Uncharacterized protein (RSPH9)
ENSGALG00000007607	Dynein regulatory complex protein 9 (IQCG)
ENSGALG00000007042	Uncharacterized protein (CCDC40)
ENSGALG00000016591	Coiled-coil domain-containing protein 164 (DRC1)
ENSGALG00000009026	Uncharacterized protein (CFAP69)
ENSGALG00000015289	Uncharacterized protein (ARMC2)
ENSGALG00000000451	Uncharacterized protein (MEIG1)
ENSGALG00000015055	MFS domain-containing protein (SLC22A16)
ENSGALG00000007680	Enkurin domain-containing protein (ENKUR)
ENSGALG00000004297	Uncharacterized protein (DNAH1)
ENSGALG00000006460	Tubulin--tyrosine ligase-like protein 9 (TTLL9)
ENSGALG00000008281	Uncharacterized protein (NEURL1)
ENSGALG00000008417	Uncharacterized protein (CFAP58)
ENSGALG00000016674	Uncharacterized protein (EFHC1)
373 genes in BP - multicellular organismal process (GO:0032501)
Ensembl Gene ID	Gene Name
ENSGALG00000007324	Tumor protein 63 (p63) (TP63)
ENSGALG00000039238	Uncharacterized protein (SALL1)
ENSGALG00000006087	Glypican-3 (GPC3)
ENSGALG00000033083	BHLH domain-containing protein (ATOH8)
ENSGALG00000029819	Secretogranin II (SCG2)
ENSGALG00000042647	Cyclic nucleotide-binding domain-containing protein (ENSGALG00000042647)
ENSGALG00000011288	Uncharacterized protein (DACT2)
ENSGALG00000004814	Uncharacterized protein (RHPN2)
ENSGALG00000040773	Uncharacterized protein (C9orf116)
ENSGALG00000029596	Hyaluronan synthase 2 (HAS2)
ENSGALG00000043460	HMG box domain-containing protein (SOX2)
ENSGALG00000038769	ANK_REP_REGION domain-containing protein (USH1G)
ENSGALG00000012538	Nuclear receptor subfamily 4 group A member 2 (NR4A2)
ENSGALG00000008875	1-phosphatidylinositol 4,5-bisphosphate phosphodiesterase (PLCB1)
ENSGALG00000006901	Protein kinase domain-containing protein (AATK)
ENSGALG00000015842	Uncharacterized protein (TIAM1)
ENSGALG00000035901	TGF_BETA_2 domain-containing protein (GDF6)
ENSGALG00000042706	Transmembrane channel-like protein (TMC2)
ENSGALG00000010133	SSD domain-containing protein (PTCH2)
ENSGALG00000032750	Uncharacterized protein (CELSR2)
ENSGALG00000016767	Uncharacterized protein (AFF3)
ENSGALG00000041822	Fibroblast growth factor (FGF22)
ENSGALG00000040424	Amiloride-sensitive sodium channel subunit alpha (SCNN1A)
ENSGALG00000032687	PH domain-containing protein (PHLDA2)
ENSGALG00000026674	Uncharacterized protein (CIB2)
ENSGALG00000039822	Ras-associating domain-containing protein (RASSF10)
ENSGALG00000031812	Tudor domain-containing protein (TDRKH)
ENSGALG00000032618	Dual specificity protein phosphatase (DUSP5)
ENSGALG00000034111	Fork-head domain-containing protein (FOXF1)
ENSGALG00000031340	Uncharacterized protein (E2F7)
ENSGALG00000006567	Uncharacterized protein (UBASH3B)
ENSGALG00000039092	Uncharacterized protein (STAC)
ENSGALG00000031689	Uncharacterized protein (LOC428967)
ENSGALG00000030356	Uncharacterized protein (OTOP1)
ENSGALG00000043734	PLAT domain-containing protein (LIPG)
ENSGALG00000003922	DNA topoisomerase 2 (TOP2A)
ENSGALG00000031306	BHLH domain-containing protein (BHLHA15)
ENSGALG00000032986	Cystic fibrosis transmembrane conductance regulator (CFTR)
ENSGALG00000035375	Catechol O-methyltransferase (LRTOMT)
ENSGALG00000037545	Uncharacterized protein (GRIP2)
ENSGALG00000013293	Olfactomedin-like domain-containing protein (GLDN)
ENSGALG00000031425	Peripheral myelin protein 22 (PMP22)
ENSGALG00000043334	POU domain protein (POU4F3)
ENSGALG00000042454	Uncharacterized protein (DCDC2)
ENSGALG00000033510	Receptor protein-tyrosine kinase (ERBB3)
ENSGALG00000033671	Uncharacterized protein (FREM2)
ENSGALG00000031720	LRRCT domain-containing protein (LGI1)
ENSGALG00000006512	Heat shock cognate 71 kDa protein (HSPA8)
ENSGALG00000031615	Uncharacterized protein (FAIM2)
ENSGALG00000037687	CP2 domain-containing protein (ENSGALG00000037687)
ENSGALG00000031734	Uncharacterized protein (AQP11)
ENSGALG00000004083	Uncharacterized protein (GRIA1)
ENSGALG00000042992	Uncharacterized protein (ENSGALG00000042992)
ENSGALG00000036738	Uncharacterized protein (IGSF3)
ENSGALG00000009723	FH2 domain-containing protein (FMN1)
ENSGALG00000041988	Non-specific serine/threonine protein kinase (SIK1)
ENSGALG00000003457	2',3'-cyclic-nucleotide 3'-phosphodiesterase (CNP)
ENSGALG00000042548	Uncharacterized protein (LRRC6)
ENSGALG00000032386	Uncharacterized protein (DCLK2)
ENSGALG00000043217	Homeobox domain-containing protein (BARHL1)
ENSGALG00000040418	Acyltransferase (DGAT2)
ENSGALG00000007796	Uncharacterized protein (BCAS1)
ENSGALG00000037944	Endoplasmic reticulum junction formation protein lunapark (LNPK)
ENSGALG00000001608	Netrin receptor UNC5 (UNC5D)
ENSGALG00000041299	E2F_TDP domain-containing protein (E2F8)
ENSGALG00000040114	Uncharacterized protein (PTPRZ1)
ENSGALG00000040890	Uncharacterized protein (KCNE5)
ENSGALG00000007647	Uncharacterized protein (MYO3A)
ENSGALG00000033012	Sprouty RTK signaling antagonist 4 (ENSGALG00000033012)
ENSGALG00000043650	Uncharacterized protein (GFI1)
ENSGALG00000040768	MARVEL domain-containing protein (MAL2)
ENSGALG00000006069	Calponin-homology (CH) domain-containing protein (SMTNL2)
ENSGALG00000030834	Phospholipid-transporting ATPase (ATP8B1)
ENSGALG00000037777	BHLH domain-containing protein (MSC)
ENSGALG00000038087	Uncharacterized protein (CACNG3)
ENSGALG00000014813	WH1 domain-containing protein (HOMER1)
ENSGALG00000016707	Chloride intracellular channel protein (CLIC5)
ENSGALG00000032247	Sodium/potassium-transporting ATPase subunit alpha (ATP1A1)
ENSGALG00000011560	Parkin coregulated (PACRG)
ENSGALG00000043021	HORMA domain-containing protein (GOLPH3L)
ENSGALG00000039474	BHLH domain-containing protein (ID4)
ENSGALG00000034716	Uncharacterized protein (HEY2)
ENSGALG00000004740	Uncharacterized protein (TMOD2)
ENSGALG00000008969	Thyroglobulin type-1 domain-containing protein (EPCAM)
ENSGALG00000027476	Uncharacterized protein (PLEKHG5)
ENSGALG00000010053	Protein-tyrosine-phosphatase (PTPRF)
ENSGALG00000032398	Uncharacterized protein (ASPM)
ENSGALG00000035623	LIM domain-containing protein 1 (LIMD1)
ENSGALG00000038022	VWFA domain-containing protein (COL22A1)
ENSGALG00000032022	Cadherin-10 (CDH10)
ENSGALG00000037286	Villin-1 (VIL1)
ENSGALG00000029197	Uncharacterized protein (KIRREL3)
ENSGALG00000039990	Tenascin (TNC)
ENSGALG00000023626	Netrin-1 (NTN1)
ENSGALG00000042577	Uncharacterized protein (CFAP44)
ENSGALG00000036412	Uncharacterized protein (TMEM108)
ENSGALG00000033212	HATPase_c domain-containing protein (HSP90AA1)
ENSGALG00000016904	Uncharacterized protein (SLITRK6)
ENSGALG00000014646	Uncharacterized protein (SYT11)
ENSGALG00000043976	Uncharacterized protein (RSPH1)
ENSGALG00000007319	Uncharacterized protein (BICDL1)
ENSGALG00000045747	Receptor expression-enhancing protein (REEP6)
ENSGALG00000038301	PH domain-containing protein (NIPSNAP1)
ENSGALG00000003212	Uncharacterized protein (TSPO2)
ENSGALG00000043885	Uncharacterized protein (CFAP45)
ENSGALG00000045847	Glutaredoxin and cysteine rich domain containing 2 (ENSGALG00000045847)
ENSGALG00000023066	Uncharacterized protein (DNAJA1)
ENSGALG00000012947	C1q domain-containing protein (CAPRIN2)
ENSGALG00000043642	PH domain-containing protein (ANLN)
ENSGALG00000014872	Uncharacterized protein (FGF10)
ENSGALG00000006792	Ig-like domain-containing protein (VSTM2L)
ENSGALG00000009514	Uncharacterized protein (NRCAM)
ENSGALG00000001606	Phosphoinositide 5-phosphatase (INPP5B)
ENSGALG00000042182	LysM domain-containing protein (OXR1)
ENSGALG00000009302	Homeobox domain-containing protein (EMX2)
ENSGALG00000007786	IRS-type PTB domain-containing protein (DOK5)
ENSGALG00000031776	Neurofascin (NFASC)
ENSGALG00000005831	WD_REPEATS_REGION domain-containing protein (DNAI1)
ENSGALG00000035031	Uncharacterized protein (HEY1)
ENSGALG00000015511	Uncharacterized protein (ROBO1)
ENSGALG00000013086	DNA-binding protein Ikaros (IKZF1)
ENSGALG00000041263	Uncharacterized protein (DCLK1)
ENSGALG00000003582	Amino acid transporter (SLC1A3)
ENSGALG00000005319	Uncharacterized protein (CDH8)
ENSGALG00000038223	Uncharacterized protein (WHRN)
ENSGALG00000002775	Fatty acid 2-hydroxylase (FA2H)
ENSGALG00000014908	Follistatin (FST)
ENSGALG00000011562	RBR-type E3 ubiquitin transferase (PARK2)
ENSGALG00000023580	Claudin (CLDN19)
ENSGALG00000031605	POU domain protein (POU3F1)
ENSGALG00000008294	Uncharacterized protein (ITPR1)
ENSGALG00000037665	Uncharacterized protein (LMBR1L)
ENSGALG00000021855	Coiled-coil domain-containing protein 39 (ENSGALG00000021855)
ENSGALG00000015345	Uncharacterized protein (ENSGALG00000015345)
ENSGALG00000003999	Calponin-homology (CH) domain-containing protein (NAV2)
ENSGALG00000003742	Kazal-like domain-containing protein (CPAMD8)
ENSGALG00000037841	G_PROTEIN_RECEP_F3_4 domain-containing protein (GRM7)
ENSGALG00000011605	FERM domain-containing protein (EPB41L5)
ENSGALG00000011250	Uncharacterized protein (ASIC4)
ENSGALG00000015128	Uncharacterized protein (AQP4)
ENSGALG00000008976	Uncharacterized protein (ADAM22)
ENSGALG00000002001	Uncharacterized protein (STXBP3)
ENSGALG00000010930	Non-specific serine/threonine protein kinase (STK39)
ENSGALG00000043569	NDK domain-containing protein (NME5)
ENSGALG00000006490	Sodium channel subunit beta-3 (SCN3B)
ENSGALG00000009895	Uncharacterized protein (GRIP1)
ENSGALG00000000918	RPAP3_C domain-containing protein (CCDC103)
ENSGALG00000011806	Uncharacterized protein (MUC13)
ENSGALG00000042356	Uncharacterized protein (FSTL3)
ENSGALG00000036896	Uncharacterized protein (CFAP43)
ENSGALG00000014163	Uncharacterized protein (TTLL1)
ENSGALG00000031450	Uncharacterized protein (MYO7A)
ENSGALG00000004290	Fibrinogen C-terminal domain-containing protein (ANGPTL1)
ENSGALG00000039872	PDZ and LIM domain protein 4 (PDLIM4)
ENSGALG00000009352	Zinc finger protein DPF3 (DPF3)
ENSGALG00000014261	Ubiquitin carboxyl-terminal hydrolase (UCH-L1)
ENSGALG00000005062	Fork-head domain-containing protein (FoxN4)
ENSGALG00000008733	G_PROTEIN_RECEP_F1_2 domain-containing protein (LPAR3)
ENSGALG00000010078	Glucagon-like peptide 1 receptor (GLP-1R)
ENSGALG00000004631	Draxin (DRAXIN)
ENSGALG00000017644	ADF-H domain-containing protein (COTL1)
ENSGALG00000027255	Neurexin-3-beta (NRXN3)
ENSGALG00000015895	5-hydroxytryptamine receptor 1B (HTR1B)
ENSGALG00000023354	Fascin (FSCN2)
ENSGALG00000016620	Uncharacterized protein (PNOC)
ENSGALG00000009066	Potassium voltage-gated channel subfamily D member 2 (KCND2)
ENSGALG00000013727	Phosphoinositide 5-phosphatase (SYNJ2)
ENSGALG00000021135	Uncharacterized protein (HAPLN3)
ENSGALG00000012160	Kinesin-like protein (KIF18A)
ENSGALG00000001171	Sema domain-containing protein (SEMA6B)
ENSGALG00000007768	Aurora/IPL1-related kinase 1 (AURKB)
ENSGALG00000001136	Uncharacterized protein (LOC419390)
ENSGALG00000008702	Uncharacterized protein (OVOL3)
ENSGALG00000009157	Uncharacterized protein (ECT2)
ENSGALG00000007371	Uncharacterized protein (IGDCC3)
ENSGALG00000013006	Uncharacterized protein (ROPN1L)
ENSGALG00000023439	Gasdermin domain-containing protein (DFNB59)
ENSGALG00000012712	RRM domain-containing protein (RBM24)
ENSGALG00000016165	Trefoil factor 2 (TFF3)
ENSGALG00000008591	Calcium channel voltage-dependent subunit beta 2 (CACNB2)
ENSGALG00000007562	Fibroblast growth factor (FGF4)
ENSGALG00000023032	Glutaredoxin domain-containing protein (GRXCR1)
ENSGALG00000012429	TGF_BETA_2 domain-containing protein (BMP4)
ENSGALG00000014999	Uncharacterized protein (MAP1B)
ENSGALG00000006655	Mitogen-activated protein kinase kinase kinase (MAP3K13)
ENSGALG00000015810	Cilia- and flagella-associated protein 206 (CFAP206)
ENSGALG00000012941	Uncharacterized protein (CDH12)
ENSGALG00000006217	Protein S100-B (S100B)
ENSGALG00000005247	Tektin (MAFIP)
ENSGALG00000009861	Uncharacterized protein (RD3)
ENSGALG00000000681	Non-specific serine/threonine protein kinase (PAK1)
ENSGALG00000014948	3-hydroxy-3-methylglutaryl coenzyme A reductase (HMGCR)
ENSGALG00000010384	Uncharacterized protein (CLRN1)
ENSGALG00000019987	Uncharacterized protein (LRP11)
ENSGALG00000007417	Uncharacterized protein (ARMC4)
ENSGALG00000010044	Uncharacterized protein (KCNMB4)
ENSGALG00000011141	Integrin beta (ITGB6)
ENSGALG00000003863	P2X purinoceptor (P2RX7)
ENSGALG00000003589	SMB domain-containing protein (VTN)
ENSGALG00000002992	WD_REPEATS_REGION domain-containing protein (DAW1)
ENSGALG00000003562	Uncharacterized protein (NPTX2)
ENSGALG00000003821	Uncharacterized protein (RAMP1)
ENSGALG00000007314	Down syndrome cell adhesion molecule-like protein 1 homolog (DSCAML1)
ENSGALG00000003258	Dynein assembly factor 1, axonemal (ENSGALG00000003258)
ENSGALG00000006192	Uncharacterized protein (USH1C)
ENSGALG00000010825	Uncharacterized protein (AGR2)
ENSGALG00000015066	Wiskott-Aldrich syndrome protein family member (WASF1)
ENSGALG00000007607	Dynein regulatory complex protein 9 (IQCG)
ENSGALG00000007042	Uncharacterized protein (CCDC40)
ENSGALG00000009652	Uncharacterized protein (USH2A)
ENSGALG00000015542	Lipid phosphate phosphatase-related protein type 1 (PLPPR1)
ENSGALG00000007416	T-cell surface glycoprotein CD3 epsilon chain (CD3E)
ENSGALG00000002958	Uncharacterized protein (DNER)
ENSGALG00000014875	Cyclic nucleotide-binding domain-containing protein (HCN1)
ENSGALG00000006008	WH1 domain-containing protein (HOMER2)
ENSGALG00000010158	ANK_REP_REGION domain-containing protein (KANK1)
ENSGALG00000014695	Chloride channel protein (CLCN1)
ENSGALG00000002987	SERPIN domain-containing protein (SERPINF2)
ENSGALG00000007269	Uncharacterized protein (GABRA3)
ENSGALG00000006037	DNA replication licensing factor MCM2 (MCM2)
ENSGALG00000014687	Receptor protein-tyrosine kinase (EPHA1)
ENSGALG00000014675	Uncharacterized protein (RHOBTB3)
ENSGALG00000020505	ATP-sensitive inward rectifier potassium channel 11 (KCNJ11)
ENSGALG00000003045	E2F_TDP domain-containing protein (E2F1)
ENSGALG00000008060	Uncharacterized protein (PRKAR2B)
ENSGALG00000011419	Dual specificity protein phosphatase (DUSP4)
ENSGALG00000003879	Uncharacterized protein (MFSD2A)
ENSGALG00000006110	Serine/threonine-protein kinase PLK (PLK1)
ENSGALG00000008088	AMP-binding domain-containing protein (ACSL4)
ENSGALG00000000909	Glial fibrillary acidic protein (GFAP)
ENSGALG00000016684	Ammonium_transp domain-containing protein (RHAG)
ENSGALG00000005619	Coagulation factor III (F3)
ENSGALG00000012018	UDPGT domain-containing protein (UGT8)
ENSGALG00000014412	Cystatin domain-containing protein (CSTA)
ENSGALG00000009026	Uncharacterized protein (CFAP69)
ENSGALG00000008709	PKD_channel domain-containing protein (MCOLN3)
ENSGALG00000000583	HMG box domain-containing protein (SOX13)
ENSGALG00000003105	Uncharacterized protein (ANKFN1)
ENSGALG00000016169	Uncharacterized protein (TMPRSS3)
ENSGALG00000008615	Tyrosine-protein kinase receptor (ENSGALG00000008615)
ENSGALG00000001331	Suppressor of tumorigenicity 14 protein homolog (ST14)
ENSGALG00000010820	Uncharacterized protein (CHGA)
ENSGALG00000000112	Myelin proteolipid protein (PLP1)
ENSGALG00000011696	Delta-like protein (JAG2)
ENSGALG00000015289	Uncharacterized protein (ARMC2)
ENSGALG00000010342	Uncharacterized protein (OTOGL)
ENSGALG00000007781	Uncharacterized protein (GAL3ST1)
ENSGALG00000000451	Uncharacterized protein (MEIG1)
ENSGALG00000001527	Uncharacterized protein (VWA1)
ENSGALG00000015244	T-box transcription factor TBX19 (TBX19)
ENSGALG00000000653	Contactin-2 (CNTN2)
ENSGALG00000010939	Uncharacterized protein (LIN7A)
ENSGALG00000010935	Protein-tyrosine-phosphatase (PTPRQ)
ENSGALG00000003655	Uncharacterized protein (GAS2)
ENSGALG00000015233	Sodium/potassium-transporting ATPase subunit beta (ATP1B1)
ENSGALG00000000364	Uncharacterized protein (STC1)
ENSGALG00000007680	Enkurin domain-containing protein (ENKUR)
ENSGALG00000014877	Uncharacterized protein (EMB)
ENSGALG00000000619	ANGPTL4 C-terminal chain (ANGPTL4)
ENSGALG00000007668	TGF_BETA_2 domain-containing protein (BMP7)
ENSGALG00000010625	3-oxo-5-alpha-steroid 4-dehydrogenase (SRD5A2)
ENSGALG00000020726	PDZ domain containing 7 (ENSGALG00000020726)
ENSGALG00000008933	Uncharacterized protein (CASP7)
ENSGALG00000006546	Tetraspanin (CD81)
ENSGALG00000009737	Tachykinin 1 (TAC1)
ENSGALG00000015898	Unconventional myosin-6 (MYO6)
ENSGALG00000004320	Uncharacterized protein (FAT2)
ENSGALG00000022702	Neuronal acetylcholine receptor subunit alpha-10 (CHRNA10)
ENSGALG00000004297	Uncharacterized protein (DNAH1)
ENSGALG00000004044	Uncharacterized protein (CSRP3)
ENSGALG00000017217	IG domain-containing protein (VSTM5)
ENSGALG00000002152	Uncharacterized protein (GABRP)
ENSGALG00000011203	Heparanase (HPSE)
ENSGALG00000017195	Nuclear receptor subfamily 3 group C member 3 (PGR)
ENSGALG00000004246	Transporter (SLC6A4)
ENSGALG00000016906	Protein sprouty homolog 2 (SPRY2)
ENSGALG00000005352	Transcription factor GATA-5 (GATA5)
ENSGALG00000036883	HGF/SF receptor (MET)
ENSGALG00000009626	Uncharacterized protein (THBS1)
ENSGALG00000011484	MARVEL domain-containing protein (CMTM8)
ENSGALG00000012890	Diacylglycerol kinase (DGKI)
ENSGALG00000008281	Uncharacterized protein (NEURL1)
ENSGALG00000006689	AB hydrolase-1 domain-containing protein (ABHD2)
ENSGALG00000003126	Receptor protein-tyrosine kinase (ERBB4)
ENSGALG00000002009	Uncharacterized protein (FANCG)
ENSGALG00000006379	Hedgehog protein (SHH)
ENSGALG00000008434	PKD domain-containing protein (SORCS3)
ENSGALG00000011391	Protein amnionless (AMN)
ENSGALG00000011369	Uncharacterized protein (LHX8)
ENSGALG00000009807	MFS domain-containing protein (FLVCR1)
ENSGALG00000009791	Prospero domain-containing protein (PROX1)
ENSGALG00000009519	Arginase (ARG2)
ENSGALG00000009241	Secreted frizzled-related protein 2 (SFRP2)
ENSGALG00000008417	Uncharacterized protein (CFAP58)
ENSGALG00000006189	Uncharacterized protein (CRYGN)
ENSGALG00000006194	Solute carrier family 52 member 3 (SLC52A3)
ENSGALG00000013253	Tyrosine-protein kinase receptor (INSRR)
ENSGALG00000038515	Beta-1,3-N-acetylglucosaminyltransferase lunatic fringe (LFNG)
ENSGALG00000004376	Inward rectifier K(+) channel Kir2.1 (IRK1)
ENSGALG00000005332	Voltage-dependent L-type calcium channel subunit alpha-1D (CACNA1D)
ENSGALG00000009875	High mobility group protein I-C (HMGI-C)
ENSGALG00000017136	Gap junction beta-6 protein (GJB6)
ENSGALG00000006835	Troponin C, skeletal muscle (TNNC2)
ENSGALG00000032282	Calbindin (CALB1)
ENSGALG00000001459	Troponin C, slow skeletal and cardiac muscles (TNNC1)
ENSGALG00000013640	Myelin basic protein (MBP)
ENSGALG00000015708	Fibroblast growth factor receptor 3 (FGFR3)
ENSGALG00000002647	Plastin-1 (PLS1)
ENSGALG00000005909	GATA-binding factor 2 (GATA2)
ENSGALG00000012163	Brain-derived neurotrophic factor (BDNF)
ENSGALG00000034007	Integrin alpha-6 (ITGA6)
ENSGALG00000010983	Pro-neuropeptide Y (NPY)
ENSGALG00000004161	G2/mitotic-specific cyclin-B2 (CCNB2)
ENSGALG00000012821	Tubulin beta-2 chain (ENSGALG00000012821)
ENSGALG00000014976	Transcription factor GATA-6 (GATA6)
ENSGALG00000013604	VIP peptides (VIP)
ENSGALG00000026853	Fibroblast growth factor 3 (FGF3)
ENSGALG00000014884	Insulin gene enhancer protein ISL-1 (ISL1)
ENSGALG00000015013	Homeobox protein GHOX-7 (GHOX-7)
ENSGALG00000009129	Homeobox protein DLX-5 (DLX5)
ENSGALG00000011434	Natural resistance-associated macrophage protein 1 (SLC11A1)
ENSGALG00000003928	LIM/homeobox protein Lhx3 (LHX3)
ENSGALG00000006950	LIM domain kinase 2 (LIMK2)
ENSGALG00000005515	Beta-crystallin B3 (CRYBB3)
ENSGALG00000032518	Neurocalcin-delta (NCALD)
ENSGALG00000011086	Actin, alpha skeletal muscle (ACTA1)
ENSGALG00000011294	Thyroid hormone receptor beta (THRB)
ENSGALG00000026207	Ciliary neurotrophic factor (CNTF)
ENSGALG00000007945	Alpha-crystallin B chain (CRYAB)
ENSGALG00000002744	Protocadherin-15 (Pcdh15)
ENSGALG00000001141	Hairy and enhancer of split 5 (HES5)
ENSGALG00000008616	Receptor protein-tyrosine kinase (DDR1)
ENSGALG00000014984	G_PROTEIN_RECEP_F1_2 domain-containing protein (F2RL1)
ENSGALG00000016687	P2Y purinoceptor 8 (P2RY8)
ENSGALG00000010798	Delta(24)-sterol reductase (DHCR24)
ENSGALG00000038495	TATA box-binding protein-associated factor RNA polymerase I subunit B (TAF1B)
ENSGALG00000003374	Epithelial splicing regulatory protein 2 (ESRP2)
ENSGALG00000026862	Claudin (CLDN1)
ENSGALG00000029811	Crossveinless-2 (BMPER)
ENSGALG00000004675	Regulator of G-protein signaling 9-binding protein (RGS9BP)
ENSGALG00000014801	Kinetochore protein NDC80 homolog (NDC80)
ENSGALG00000020143	Gamma-aminobutyric acid A receptor gamma 1 chain (GABRG1)
ENSGALG00000037525	Fibroblast growth factor receptor-like 1 (FGFRL1)
ENSGALG00000039170	LHFPL tetraspan subfamily member 5 protein (LHFPL5)
ENSGALG00000025735	Rhodopsin-sensitive cGMP 3',5'-cyclic phosphodiesterase subunit gamma (PDE6H)
ENSGALG00000004514	Rhodopsin-sensitive cGMP 3',5'-cyclic phosphodiesterase subunit gamma (PDE6G)
ENSGALG00000016154	Activity-regulated cytoskeleton-associated protein (ARC)
ENSGALG00000011404	Homeodomain-only protein (HOPX)
ENSGALG00000007000	COUP transcription factor 2 (NR2F2)
ENSGALG00000000379	Integrin beta (ITGB3)
ENSGALG00000015150	Nuclear orphan receptor ROR-beta (RORB)
ENSGALG00000022557	Claudin (cldn3)
ENSGALG00000040971	Early growth response 2 (KROX20)
ENSGALG00000033365	Aldehyde dehydrogenase (ALDH6)
ENSGALG00000005123	Protein Wnt (WNT7A)
ENSGALG00000008298	p37NB protein (P37NB)
ENSGALG00000006346	Jun-suppressed chemokine (JSC)
ENSGALG00000002203	Fibroblast growth factor (FGF-18)
ENSGALG00000002015	Gamma-synuclein (SNCG1)
ENSGALG00000010379	Alpha-synuclein (SNCA)
ENSGALG00000017274	Tetraspanin (CD9)
ENSGALG00000014268	Neuronal acetylcholine receptor subunit alpha-9 (CHRNA9)
ENSGALG00000012290	Transcription factor SOX-10 (SOX10)
ENSGALG00000000949	Proheparin-binding EGF-like growth factor (HBEGF)
ENSGALG00000035157	Transcription factor SOX-21 (SOX21)
ENSGALG00000026119	Uncharacterized protein (MN1)
ENSGALG00000026781	Uncharacterized protein (ALOX5AP)
ENSGALG00000026214	Uncharacterized protein (LRTM2)
ENSGALG00000027453	Uncharacterized protein (CLRN2)
ENSGALG00000028015	Transcription factor HES-1 (HES1)
ENSGALG00000025774	Homeobox domain-containing protein (HOXB2)
ENSGALG00000027355	LRRCT domain-containing protein (ENSGALG00000027355)
ENSGALG00000019622	E3 ubiquitin-protein ligase TRIM71 (TRIM71)
27 genes in BP - axoneme assembly (GO:0035082)
Ensembl Gene ID	Gene Name
ENSGALG00000033254	Uncharacterized protein (ENSGALG00000033254)
ENSGALG00000035883	MYND-type domain-containing protein (ZMYND10)
ENSGALG00000042548	Uncharacterized protein (LRRC6)
ENSGALG00000042577	Uncharacterized protein (CFAP44)
ENSGALG00000043976	Uncharacterized protein (RSPH1)
ENSGALG00000005831	WD_REPEATS_REGION domain-containing protein (DNAI1)
ENSGALG00000021855	Coiled-coil domain-containing protein 39 (ENSGALG00000021855)
ENSGALG00000004495	WD_REPEATS_REGION domain-containing protein (DNAI2)
ENSGALG00000000918	RPAP3_C domain-containing protein (CCDC103)
ENSGALG00000036896	Uncharacterized protein (CFAP43)
ENSGALG00000014163	Uncharacterized protein (TTLL1)
ENSGALG00000004870	PIH1_CS domain-containing protein (PIH1D3)
ENSGALG00000015810	Cilia- and flagella-associated protein 206 (CFAP206)
ENSGALG00000017317	J domain-containing protein (DNAJB13)
ENSGALG00000007417	Uncharacterized protein (ARMC4)
ENSGALG00000010299	Uncharacterized protein (RSPH9)
ENSGALG00000002992	WD_REPEATS_REGION domain-containing protein (DAW1)
ENSGALG00000003258	Dynein assembly factor 1, axonemal (ENSGALG00000003258)
ENSGALG00000007607	Dynein regulatory complex protein 9 (IQCG)
ENSGALG00000007042	Uncharacterized protein (CCDC40)
ENSGALG00000016591	Coiled-coil domain-containing protein 164 (DRC1)
ENSGALG00000009026	Uncharacterized protein (CFAP69)
ENSGALG00000015289	Uncharacterized protein (ARMC2)
ENSGALG00000000451	Uncharacterized protein (MEIG1)
ENSGALG00000004297	Uncharacterized protein (DNAH1)
ENSGALG00000008281	Uncharacterized protein (NEURL1)
ENSGALG00000008417	Uncharacterized protein (CFAP58)
32 genes in BP - microtubule bundle formation (GO:0001578)
Ensembl Gene ID	Gene Name
ENSGALG00000041102	Uncharacterized protein (ENSGALG00000041102)
ENSGALG00000033254	Uncharacterized protein (ENSGALG00000033254)
ENSGALG00000035883	MYND-type domain-containing protein (ZMYND10)
ENSGALG00000042548	Uncharacterized protein (LRRC6)
ENSGALG00000042577	Uncharacterized protein (CFAP44)
ENSGALG00000043976	Uncharacterized protein (RSPH1)
ENSGALG00000012836	Uncharacterized protein (ENSGALG00000012836)
ENSGALG00000005831	WD_REPEATS_REGION domain-containing protein (DNAI1)
ENSGALG00000021855	Coiled-coil domain-containing protein 39 (ENSGALG00000021855)
ENSGALG00000004495	WD_REPEATS_REGION domain-containing protein (DNAI2)
ENSGALG00000000918	RPAP3_C domain-containing protein (CCDC103)
ENSGALG00000036896	Uncharacterized protein (CFAP43)
ENSGALG00000014163	Uncharacterized protein (TTLL1)
ENSGALG00000004870	PIH1_CS domain-containing protein (PIH1D3)
ENSGALG00000014999	Uncharacterized protein (MAP1B)
ENSGALG00000015810	Cilia- and flagella-associated protein 206 (CFAP206)
ENSGALG00000017317	J domain-containing protein (DNAJB13)
ENSGALG00000007417	Uncharacterized protein (ARMC4)
ENSGALG00000010299	Uncharacterized protein (RSPH9)
ENSGALG00000002992	WD_REPEATS_REGION domain-containing protein (DAW1)
ENSGALG00000003258	Dynein assembly factor 1, axonemal (ENSGALG00000003258)
ENSGALG00000007607	Dynein regulatory complex protein 9 (IQCG)
ENSGALG00000007042	Uncharacterized protein (CCDC40)
ENSGALG00000006110	Serine/threonine-protein kinase PLK (PLK1)
ENSGALG00000016591	Coiled-coil domain-containing protein 164 (DRC1)
ENSGALG00000009026	Uncharacterized protein (CFAP69)
ENSGALG00000015289	Uncharacterized protein (ARMC2)
ENSGALG00000000451	Uncharacterized protein (MEIG1)
ENSGALG00000004297	Uncharacterized protein (DNAH1)
ENSGALG00000008281	Uncharacterized protein (NEURL1)
ENSGALG00000020906	Calponin-homology (CH) domain-containing protein (ENSGALG00000020906)
ENSGALG00000008417	Uncharacterized protein (CFAP58)
26 genes in BP - inner ear receptor cell differentiation (GO:0060113)
Ensembl Gene ID	Gene Name
ENSGALG00000038769	ANK_REP_REGION domain-containing protein (USH1G)
ENSGALG00000035375	Catechol O-methyltransferase (LRTOMT)
ENSGALG00000043334	POU domain protein (POU4F3)
ENSGALG00000030834	Phospholipid-transporting ATPase (ATP8B1)
ENSGALG00000016707	Chloride intracellular channel protein (CLIC5)
ENSGALG00000016904	Uncharacterized protein (SLITRK6)
ENSGALG00000045847	Glutaredoxin and cysteine rich domain containing 2 (ENSGALG00000045847)
ENSGALG00000038223	Uncharacterized protein (WHRN)
ENSGALG00000031450	Uncharacterized protein (MYO7A)
ENSGALG00000023439	Gasdermin domain-containing protein (DFNB59)
ENSGALG00000023032	Glutaredoxin domain-containing protein (GRXCR1)
ENSGALG00000012429	TGF_BETA_2 domain-containing protein (BMP4)
ENSGALG00000010384	Uncharacterized protein (CLRN1)
ENSGALG00000006192	Uncharacterized protein (USH1C)
ENSGALG00000009652	Uncharacterized protein (USH2A)
ENSGALG00000002958	Uncharacterized protein (DNER)
ENSGALG00000008709	PKD_channel domain-containing protein (MCOLN3)
ENSGALG00000011696	Delta-like protein (JAG2)
ENSGALG00000010935	Protein-tyrosine-phosphatase (PTPRQ)
ENSGALG00000020726	PDZ domain containing 7 (ENSGALG00000020726)
ENSGALG00000015898	Unconventional myosin-6 (MYO6)
ENSGALG00000002647	Plastin-1 (PLS1)
ENSGALG00000001141	Hairy and enhancer of split 5 (HES5)
ENSGALG00000039170	LHFPL tetraspan subfamily member 5 protein (LHFPL5)
ENSGALG00000027453	Uncharacterized protein (CLRN2)
ENSGALG00000028015	Transcription factor HES-1 (HES1)
115 genes in BP - locomotion (GO:0040011)
Ensembl Gene ID	Gene Name
ENSGALG00000016221	EF-hand domain-containing family member C2 (EFHC2)
ENSGALG00000016670	Uncharacterized protein (AvBD3)
ENSGALG00000016669	Uncharacterized protein (DEFB4A)
ENSGALG00000006087	Glypican-3 (GPC3)
ENSGALG00000029819	Secretogranin II (SCG2)
ENSGALG00000012538	Nuclear receptor subfamily 4 group A member 2 (NR4A2)
ENSGALG00000015842	Uncharacterized protein (TIAM1)
ENSGALG00000035901	TGF_BETA_2 domain-containing protein (GDF6)
ENSGALG00000032750	Uncharacterized protein (CELSR2)
ENSGALG00000039724	Uncharacterized protein (RHOF)
ENSGALG00000030160	Coiled-coil domain-containing protein 135 (DRC7)
ENSGALG00000042228	Uncharacterized protein (FAM19A4)
ENSGALG00000043334	POU domain protein (POU4F3)
ENSGALG00000042454	Uncharacterized protein (DCDC2)
ENSGALG00000031720	LRRCT domain-containing protein (LGI1)
ENSGALG00000042548	Uncharacterized protein (LRRC6)
ENSGALG00000043217	Homeobox domain-containing protein (BARHL1)
ENSGALG00000001608	Netrin receptor UNC5 (UNC5D)
ENSGALG00000027476	Uncharacterized protein (PLEKHG5)
ENSGALG00000010053	Protein-tyrosine-phosphatase (PTPRF)
ENSGALG00000032398	Uncharacterized protein (ASPM)
ENSGALG00000035623	LIM domain-containing protein 1 (LIMD1)
ENSGALG00000037286	Villin-1 (VIL1)
ENSGALG00000041491	G_PROTEIN_RECEP_F1_2 domain-containing protein (ACKR4)
ENSGALG00000029197	Uncharacterized protein (KIRREL3)
ENSGALG00000023626	Netrin-1 (NTN1)
ENSGALG00000042577	Uncharacterized protein (CFAP44)
ENSGALG00000043885	Uncharacterized protein (CFAP45)
ENSGALG00000023066	Uncharacterized protein (DNAJA1)
ENSGALG00000043642	PH domain-containing protein (ANLN)
ENSGALG00000014872	Uncharacterized protein (FGF10)
ENSGALG00000006792	Ig-like domain-containing protein (VSTM2L)
ENSGALG00000009514	Uncharacterized protein (NRCAM)
ENSGALG00000001606	Phosphoinositide 5-phosphatase (INPP5B)
ENSGALG00000009302	Homeobox domain-containing protein (EMX2)
ENSGALG00000031776	Neurofascin (NFASC)
ENSGALG00000005831	WD_REPEATS_REGION domain-containing protein (DNAI1)
ENSGALG00000015511	Uncharacterized protein (ROBO1)
ENSGALG00000041263	Uncharacterized protein (DCLK1)
ENSGALG00000006064	Tektin (TEKT1)
ENSGALG00000021855	Coiled-coil domain-containing protein 39 (ENSGALG00000021855)
ENSGALG00000011605	FERM domain-containing protein (EPB41L5)
ENSGALG00000002525	Uncharacterized protein (RASGEF1A)
ENSGALG00000036896	Uncharacterized protein (CFAP43)
ENSGALG00000014163	Uncharacterized protein (TTLL1)
ENSGALG00000026663	SCY domain-containing protein (CX3CL1)
ENSGALG00000004631	Draxin (DRAXIN)
ENSGALG00000017644	ADF-H domain-containing protein (COTL1)
ENSGALG00000023354	Fascin (FSCN2)
ENSGALG00000001171	Sema domain-containing protein (SEMA6B)
ENSGALG00000008702	Uncharacterized protein (OVOL3)
ENSGALG00000004870	PIH1_CS domain-containing protein (PIH1D3)
ENSGALG00000013006	Uncharacterized protein (ROPN1L)
ENSGALG00000001826	Uncharacterized protein (WWC1)
ENSGALG00000012429	TGF_BETA_2 domain-containing protein (BMP4)
ENSGALG00000003709	Plasminogen activator (PLAT)
ENSGALG00000015810	Cilia- and flagella-associated protein 206 (CFAP206)
ENSGALG00000005247	Tektin (MAFIP)
ENSGALG00000000681	Non-specific serine/threonine protein kinase (PAK1)
ENSGALG00000010384	Uncharacterized protein (CLRN1)
ENSGALG00000011141	Integrin beta (ITGB6)
ENSGALG00000010299	Uncharacterized protein (RSPH9)
ENSGALG00000007607	Dynein regulatory complex protein 9 (IQCG)
ENSGALG00000007042	Uncharacterized protein (CCDC40)
ENSGALG00000009652	Uncharacterized protein (USH2A)
ENSGALG00000010158	ANK_REP_REGION domain-containing protein (KANK1)
ENSGALG00000014687	Receptor protein-tyrosine kinase (EPHA1)
ENSGALG00000014675	Uncharacterized protein (RHOBTB3)
ENSGALG00000012178	PDGF-2 (PDGFB)
ENSGALG00000016591	Coiled-coil domain-containing protein 164 (DRC1)
ENSGALG00000009026	Uncharacterized protein (CFAP69)
ENSGALG00000010820	Uncharacterized protein (CHGA)
ENSGALG00000015289	Uncharacterized protein (ARMC2)
ENSGALG00000000451	Uncharacterized protein (MEIG1)
ENSGALG00000015055	MFS domain-containing protein (SLC22A16)
ENSGALG00000000653	Contactin-2 (CNTN2)
ENSGALG00000007680	Enkurin domain-containing protein (ENKUR)
ENSGALG00000014877	Uncharacterized protein (EMB)
ENSGALG00000007668	TGF_BETA_2 domain-containing protein (BMP7)
ENSGALG00000016480	Syndecan (SDC1)
ENSGALG00000004320	Uncharacterized protein (FAT2)
ENSGALG00000004297	Uncharacterized protein (DNAH1)
ENSGALG00000006460	Tubulin--tyrosine ligase-like protein 9 (TTLL9)
ENSGALG00000036883	HGF/SF receptor (MET)
ENSGALG00000009626	Uncharacterized protein (THBS1)
ENSGALG00000008281	Uncharacterized protein (NEURL1)
ENSGALG00000006388	Pro-interleukin-16 (IL16)
ENSGALG00000003126	Receptor protein-tyrosine kinase (ERBB4)
ENSGALG00000006379	Hedgehog protein (SHH)
ENSGALG00000009791	Prospero domain-containing protein (PROX1)
ENSGALG00000008417	Uncharacterized protein (CFAP58)
ENSGALG00000016674	Uncharacterized protein (EFHC1)
ENSGALG00000012821	Tubulin beta-2 chain (ENSGALG00000012821)
ENSGALG00000022815	Gallinacin-1 (GAL1)
ENSGALG00000014884	Insulin gene enhancer protein ISL-1 (ISL1)
ENSGALG00000009129	Homeobox protein DLX-5 (DLX5)
ENSGALG00000003928	LIM/homeobox protein Lhx3 (LHX3)
ENSGALG00000014984	G_PROTEIN_RECEP_F1_2 domain-containing protein (F2RL1)
ENSGALG00000006856	Tetraspanin (CD151)
ENSGALG00000019843	Gallinacin-4 (GAL4)
ENSGALG00000016668	Gallinacin-6 (GAL6)
ENSGALG00000016154	Activity-regulated cytoskeleton-associated protein (ARC)
ENSGALG00000007000	COUP transcription factor 2 (NR2F2)
ENSGALG00000000379	Integrin beta (ITGB3)
ENSGALG00000040971	Early growth response 2 (KROX20)
ENSGALG00000005123	Protein Wnt (WNT7A)
ENSGALG00000006346	Jun-suppressed chemokine (JSC)
ENSGALG00000017274	Tetraspanin (CD9)
ENSGALG00000012290	Transcription factor SOX-10 (SOX10)
ENSGALG00000000949	Proheparin-binding EGF-like growth factor (HBEGF)
ENSGALG00000028341	Uncharacterized protein (MADCAM1)
ENSGALG00000026214	Uncharacterized protein (LRTM2)
ENSGALG00000028015	Transcription factor HES-1 (HES1)
ENSGALG00000028047	Uncharacterized protein (RHOV)
ENSGALG00000027355	LRRCT domain-containing protein (ENSGALG00000027355)
26 genes in BP - cilium movement involved in cell motility (GO:0060294)
Ensembl Gene ID	Gene Name
ENSGALG00000030160	Coiled-coil domain-containing protein 135 (DRC7)
ENSGALG00000042548	Uncharacterized protein (LRRC6)
ENSGALG00000042577	Uncharacterized protein (CFAP44)
ENSGALG00000043885	Uncharacterized protein (CFAP45)
ENSGALG00000023066	Uncharacterized protein (DNAJA1)
ENSGALG00000001606	Phosphoinositide 5-phosphatase (INPP5B)
ENSGALG00000005831	WD_REPEATS_REGION domain-containing protein (DNAI1)
ENSGALG00000006064	Tektin (TEKT1)
ENSGALG00000036896	Uncharacterized protein (CFAP43)
ENSGALG00000014163	Uncharacterized protein (TTLL1)
ENSGALG00000004870	PIH1_CS domain-containing protein (PIH1D3)
ENSGALG00000013006	Uncharacterized protein (ROPN1L)
ENSGALG00000015810	Cilia- and flagella-associated protein 206 (CFAP206)
ENSGALG00000005247	Tektin (MAFIP)
ENSGALG00000010299	Uncharacterized protein (RSPH9)
ENSGALG00000007607	Dynein regulatory complex protein 9 (IQCG)
ENSGALG00000007042	Uncharacterized protein (CCDC40)
ENSGALG00000009026	Uncharacterized protein (CFAP69)
ENSGALG00000015289	Uncharacterized protein (ARMC2)
ENSGALG00000000451	Uncharacterized protein (MEIG1)
ENSGALG00000015055	MFS domain-containing protein (SLC22A16)
ENSGALG00000007680	Enkurin domain-containing protein (ENKUR)
ENSGALG00000004297	Uncharacterized protein (DNAH1)
ENSGALG00000006460	Tubulin--tyrosine ligase-like protein 9 (TTLL9)
ENSGALG00000008281	Uncharacterized protein (NEURL1)
ENSGALG00000008417	Uncharacterized protein (CFAP58)
54 genes in BP - microtubule-based movement (GO:0007018)
Ensembl Gene ID	Gene Name
ENSGALG00000030597	Kinesin motor domain-containing protein (KIF11)
ENSGALG00000032750	Uncharacterized protein (CELSR2)
ENSGALG00000036645	Kinesin motor domain-containing protein (KIF15)
ENSGALG00000030160	Coiled-coil domain-containing protein 135 (DRC7)
ENSGALG00000008095	Kinesin-like protein (KIF23)
ENSGALG00000006512	Heat shock cognate 71 kDa protein (HSPA8)
ENSGALG00000035883	MYND-type domain-containing protein (ZMYND10)
ENSGALG00000042548	Uncharacterized protein (LRRC6)
ENSGALG00000035202	AP-3 complex subunit beta (AP3B2)
ENSGALG00000042577	Uncharacterized protein (CFAP44)
ENSGALG00000036412	Uncharacterized protein (TMEM108)
ENSGALG00000007319	Uncharacterized protein (BICDL1)
ENSGALG00000043885	Uncharacterized protein (CFAP45)
ENSGALG00000023066	Uncharacterized protein (DNAJA1)
ENSGALG00000006221	Uncharacterized protein (KIF1A)
ENSGALG00000001606	Phosphoinositide 5-phosphatase (INPP5B)
ENSGALG00000005831	WD_REPEATS_REGION domain-containing protein (DNAI1)
ENSGALG00000006064	Tektin (TEKT1)
ENSGALG00000021855	Coiled-coil domain-containing protein 39 (ENSGALG00000021855)
ENSGALG00000004495	WD_REPEATS_REGION domain-containing protein (DNAI2)
ENSGALG00000043569	NDK domain-containing protein (NME5)
ENSGALG00000000918	RPAP3_C domain-containing protein (CCDC103)
ENSGALG00000036896	Uncharacterized protein (CFAP43)
ENSGALG00000014163	Uncharacterized protein (TTLL1)
ENSGALG00000014261	Ubiquitin carboxyl-terminal hydrolase (UCH-L1)
ENSGALG00000013208	Kinesin motor domain-containing protein (CENPE)
ENSGALG00000012160	Kinesin-like protein (KIF18A)
ENSGALG00000004870	PIH1_CS domain-containing protein (PIH1D3)
ENSGALG00000013006	Uncharacterized protein (ROPN1L)
ENSGALG00000014999	Uncharacterized protein (MAP1B)
ENSGALG00000015810	Cilia- and flagella-associated protein 206 (CFAP206)
ENSGALG00000005247	Tektin (MAFIP)
ENSGALG00000007417	Uncharacterized protein (ARMC4)
ENSGALG00000010635	Kinesin-like protein (KIF28P)
ENSGALG00000010299	Uncharacterized protein (RSPH9)
ENSGALG00000002992	WD_REPEATS_REGION domain-containing protein (DAW1)
ENSGALG00000003258	Dynein assembly factor 1, axonemal (ENSGALG00000003258)
ENSGALG00000007607	Dynein regulatory complex protein 9 (IQCG)
ENSGALG00000007042	Uncharacterized protein (CCDC40)
ENSGALG00000010120	Kinesin-like protein (KIF2C)
ENSGALG00000009026	Uncharacterized protein (CFAP69)
ENSGALG00000015289	Uncharacterized protein (ARMC2)
ENSGALG00000000451	Uncharacterized protein (MEIG1)
ENSGALG00000015055	MFS domain-containing protein (SLC22A16)
ENSGALG00000007680	Enkurin domain-containing protein (ENKUR)
ENSGALG00000001111	Uncharacterized protein (ENSGALG00000001111)
ENSGALG00000004297	Uncharacterized protein (DNAH1)
ENSGALG00000006460	Tubulin--tyrosine ligase-like protein 9 (TTLL9)
ENSGALG00000004195	Kinesin motor domain-containing protein (KIF4B)
ENSGALG00000008281	Uncharacterized protein (NEURL1)
ENSGALG00000019979	Uncharacterized protein (DYNLT1)
ENSGALG00000008417	Uncharacterized protein (CFAP58)
ENSGALG00000031553	Kinesin-like protein KIF18B (KIF18B)
ENSGALG00000028207	Uncharacterized protein (ZBBX)
98 genes in BP - cell motility (GO:0048870)
Ensembl Gene ID	Gene Name
ENSGALG00000016221	EF-hand domain-containing family member C2 (EFHC2)
ENSGALG00000016670	Uncharacterized protein (AvBD3)
ENSGALG00000016669	Uncharacterized protein (DEFB4A)
ENSGALG00000006087	Glypican-3 (GPC3)
ENSGALG00000029819	Secretogranin II (SCG2)
ENSGALG00000012538	Nuclear receptor subfamily 4 group A member 2 (NR4A2)
ENSGALG00000015842	Uncharacterized protein (TIAM1)
ENSGALG00000035901	TGF_BETA_2 domain-containing protein (GDF6)
ENSGALG00000032750	Uncharacterized protein (CELSR2)
ENSGALG00000039724	Uncharacterized protein (RHOF)
ENSGALG00000030160	Coiled-coil domain-containing protein 135 (DRC7)
ENSGALG00000042228	Uncharacterized protein (FAM19A4)
ENSGALG00000042454	Uncharacterized protein (DCDC2)
ENSGALG00000042548	Uncharacterized protein (LRRC6)
ENSGALG00000043217	Homeobox domain-containing protein (BARHL1)
ENSGALG00000027476	Uncharacterized protein (PLEKHG5)
ENSGALG00000010053	Protein-tyrosine-phosphatase (PTPRF)
ENSGALG00000032398	Uncharacterized protein (ASPM)
ENSGALG00000035623	LIM domain-containing protein 1 (LIMD1)
ENSGALG00000037286	Villin-1 (VIL1)
ENSGALG00000041491	G_PROTEIN_RECEP_F1_2 domain-containing protein (ACKR4)
ENSGALG00000029197	Uncharacterized protein (KIRREL3)
ENSGALG00000023626	Netrin-1 (NTN1)
ENSGALG00000042577	Uncharacterized protein (CFAP44)
ENSGALG00000043885	Uncharacterized protein (CFAP45)
ENSGALG00000023066	Uncharacterized protein (DNAJA1)
ENSGALG00000043642	PH domain-containing protein (ANLN)
ENSGALG00000001606	Phosphoinositide 5-phosphatase (INPP5B)
ENSGALG00000009302	Homeobox domain-containing protein (EMX2)
ENSGALG00000005831	WD_REPEATS_REGION domain-containing protein (DNAI1)
ENSGALG00000015511	Uncharacterized protein (ROBO1)
ENSGALG00000041263	Uncharacterized protein (DCLK1)
ENSGALG00000006064	Tektin (TEKT1)
ENSGALG00000021855	Coiled-coil domain-containing protein 39 (ENSGALG00000021855)
ENSGALG00000011605	FERM domain-containing protein (EPB41L5)
ENSGALG00000002525	Uncharacterized protein (RASGEF1A)
ENSGALG00000036896	Uncharacterized protein (CFAP43)
ENSGALG00000014163	Uncharacterized protein (TTLL1)
ENSGALG00000026663	SCY domain-containing protein (CX3CL1)
ENSGALG00000017644	ADF-H domain-containing protein (COTL1)
ENSGALG00000023354	Fascin (FSCN2)
ENSGALG00000001171	Sema domain-containing protein (SEMA6B)
ENSGALG00000008702	Uncharacterized protein (OVOL3)
ENSGALG00000004870	PIH1_CS domain-containing protein (PIH1D3)
ENSGALG00000013006	Uncharacterized protein (ROPN1L)
ENSGALG00000001826	Uncharacterized protein (WWC1)
ENSGALG00000003709	Plasminogen activator (PLAT)
ENSGALG00000015810	Cilia- and flagella-associated protein 206 (CFAP206)
ENSGALG00000005247	Tektin (MAFIP)
ENSGALG00000000681	Non-specific serine/threonine protein kinase (PAK1)
ENSGALG00000010384	Uncharacterized protein (CLRN1)
ENSGALG00000011141	Integrin beta (ITGB6)
ENSGALG00000010299	Uncharacterized protein (RSPH9)
ENSGALG00000007607	Dynein regulatory complex protein 9 (IQCG)
ENSGALG00000007042	Uncharacterized protein (CCDC40)
ENSGALG00000009652	Uncharacterized protein (USH2A)
ENSGALG00000010158	ANK_REP_REGION domain-containing protein (KANK1)
ENSGALG00000014675	Uncharacterized protein (RHOBTB3)
ENSGALG00000012178	PDGF-2 (PDGFB)
ENSGALG00000016591	Coiled-coil domain-containing protein 164 (DRC1)
ENSGALG00000009026	Uncharacterized protein (CFAP69)
ENSGALG00000010820	Uncharacterized protein (CHGA)
ENSGALG00000015289	Uncharacterized protein (ARMC2)
ENSGALG00000000451	Uncharacterized protein (MEIG1)
ENSGALG00000015055	MFS domain-containing protein (SLC22A16)
ENSGALG00000007680	Enkurin domain-containing protein (ENKUR)
ENSGALG00000016480	Syndecan (SDC1)
ENSGALG00000004320	Uncharacterized protein (FAT2)
ENSGALG00000004297	Uncharacterized protein (DNAH1)
ENSGALG00000006460	Tubulin--tyrosine ligase-like protein 9 (TTLL9)
ENSGALG00000036883	HGF/SF receptor (MET)
ENSGALG00000009626	Uncharacterized protein (THBS1)
ENSGALG00000008281	Uncharacterized protein (NEURL1)
ENSGALG00000006388	Pro-interleukin-16 (IL16)
ENSGALG00000003126	Receptor protein-tyrosine kinase (ERBB4)
ENSGALG00000006379	Hedgehog protein (SHH)
ENSGALG00000009791	Prospero domain-containing protein (PROX1)
ENSGALG00000008417	Uncharacterized protein (CFAP58)
ENSGALG00000016674	Uncharacterized protein (EFHC1)
ENSGALG00000012821	Tubulin beta-2 chain (ENSGALG00000012821)
ENSGALG00000022815	Gallinacin-1 (GAL1)
ENSGALG00000014884	Insulin gene enhancer protein ISL-1 (ISL1)
ENSGALG00000014984	G_PROTEIN_RECEP_F1_2 domain-containing protein (F2RL1)
ENSGALG00000006856	Tetraspanin (CD151)
ENSGALG00000019843	Gallinacin-4 (GAL4)
ENSGALG00000016668	Gallinacin-6 (GAL6)
ENSGALG00000016154	Activity-regulated cytoskeleton-associated protein (ARC)
ENSGALG00000007000	COUP transcription factor 2 (NR2F2)
ENSGALG00000000379	Integrin beta (ITGB3)
ENSGALG00000005123	Protein Wnt (WNT7A)
ENSGALG00000006346	Jun-suppressed chemokine (JSC)
ENSGALG00000017274	Tetraspanin (CD9)
ENSGALG00000012290	Transcription factor SOX-10 (SOX10)
ENSGALG00000000949	Proheparin-binding EGF-like growth factor (HBEGF)
ENSGALG00000028341	Uncharacterized protein (MADCAM1)
ENSGALG00000028015	Transcription factor HES-1 (HES1)
ENSGALG00000028047	Uncharacterized protein (RHOV)
ENSGALG00000027355	LRRCT domain-containing protein (ENSGALG00000027355)
110 genes in BP - plasma membrane bounded cell projection organization (GO:0120036)
Ensembl Gene ID	Gene Name
ENSGALG00000036796	HYLS1_C domain-containing protein (HYLS1)
ENSGALG00000038769	ANK_REP_REGION domain-containing protein (USH1G)
ENSGALG00000012538	Nuclear receptor subfamily 4 group A member 2 (NR4A2)
ENSGALG00000032750	Uncharacterized protein (CELSR2)
ENSGALG00000040869	Dynein light chain (LOC100858984)
ENSGALG00000029812	Uncharacterized protein (RAB25)
ENSGALG00000013293	Olfactomedin-like domain-containing protein (GLDN)
ENSGALG00000031425	Peripheral myelin protein 22 (PMP22)
ENSGALG00000043334	POU domain protein (POU4F3)
ENSGALG00000033254	Uncharacterized protein (ENSGALG00000033254)
ENSGALG00000042454	Uncharacterized protein (DCDC2)
ENSGALG00000031720	LRRCT domain-containing protein (LGI1)
ENSGALG00000035883	MYND-type domain-containing protein (ZMYND10)
ENSGALG00000003457	2',3'-cyclic-nucleotide 3'-phosphodiesterase (CNP)
ENSGALG00000042548	Uncharacterized protein (LRRC6)
ENSGALG00000001608	Netrin receptor UNC5 (UNC5D)
ENSGALG00000040114	Uncharacterized protein (PTPRZ1)
ENSGALG00000016707	Chloride intracellular channel protein (CLIC5)
ENSGALG00000010053	Protein-tyrosine-phosphatase (PTPRF)
ENSGALG00000029197	Uncharacterized protein (KIRREL3)
ENSGALG00000039990	Tenascin (TNC)
ENSGALG00000023626	Netrin-1 (NTN1)
ENSGALG00000042577	Uncharacterized protein (CFAP44)
ENSGALG00000036412	Uncharacterized protein (TMEM108)
ENSGALG00000033212	HATPase_c domain-containing protein (HSP90AA1)
ENSGALG00000016904	Uncharacterized protein (SLITRK6)
ENSGALG00000043976	Uncharacterized protein (RSPH1)
ENSGALG00000007319	Uncharacterized protein (BICDL1)
ENSGALG00000046141	Uncharacterized protein (C11orf88)
ENSGALG00000045847	Glutaredoxin and cysteine rich domain containing 2 (ENSGALG00000045847)
ENSGALG00000006792	Ig-like domain-containing protein (VSTM2L)
ENSGALG00000009514	Uncharacterized protein (NRCAM)
ENSGALG00000031776	Neurofascin (NFASC)
ENSGALG00000005831	WD_REPEATS_REGION domain-containing protein (DNAI1)
ENSGALG00000038231	Cilia- and flagella-associated protein 126 (CFAP126)
ENSGALG00000015511	Uncharacterized protein (ROBO1)
ENSGALG00000041263	Uncharacterized protein (DCLK1)
ENSGALG00000038223	Uncharacterized protein (WHRN)
ENSGALG00000008823	Uncharacterized protein (IQUB)
ENSGALG00000006064	Tektin (TEKT1)
ENSGALG00000021855	Coiled-coil domain-containing protein 39 (ENSGALG00000021855)
ENSGALG00000004495	WD_REPEATS_REGION domain-containing protein (DNAI2)
ENSGALG00000037841	G_PROTEIN_RECEP_F3_4 domain-containing protein (GRM7)
ENSGALG00000043569	NDK domain-containing protein (NME5)
ENSGALG00000009895	Uncharacterized protein (GRIP1)
ENSGALG00000000918	RPAP3_C domain-containing protein (CCDC103)
ENSGALG00000036896	Uncharacterized protein (CFAP43)
ENSGALG00000014163	Uncharacterized protein (TTLL1)
ENSGALG00000031450	Uncharacterized protein (MYO7A)
ENSGALG00000014261	Ubiquitin carboxyl-terminal hydrolase (UCH-L1)
ENSGALG00000008733	G_PROTEIN_RECEP_F1_2 domain-containing protein (LPAR3)
ENSGALG00000004631	Draxin (DRAXIN)
ENSGALG00000001171	Sema domain-containing protein (SEMA6B)
ENSGALG00000007768	Aurora/IPL1-related kinase 1 (AURKB)
ENSGALG00000004870	PIH1_CS domain-containing protein (PIH1D3)
ENSGALG00000023439	Gasdermin domain-containing protein (DFNB59)
ENSGALG00000008103	Centrosomal protein of 41 kDa (CEP41)
ENSGALG00000023032	Glutaredoxin domain-containing protein (GRXCR1)
ENSGALG00000005303	Uncharacterized protein (ENSGALG00000005303)
ENSGALG00000014999	Uncharacterized protein (MAP1B)
ENSGALG00000015810	Cilia- and flagella-associated protein 206 (CFAP206)
ENSGALG00000005247	Tektin (MAFIP)
ENSGALG00000010384	Uncharacterized protein (CLRN1)
ENSGALG00000017317	J domain-containing protein (DNAJB13)
ENSGALG00000007417	Uncharacterized protein (ARMC4)
ENSGALG00000005128	TYR_PHOSPHATASE_2 domain-containing protein (PTPDC1)
ENSGALG00000003863	P2X purinoceptor (P2RX7)
ENSGALG00000010299	Uncharacterized protein (RSPH9)
ENSGALG00000002992	WD_REPEATS_REGION domain-containing protein (DAW1)
ENSGALG00000003258	Dynein assembly factor 1, axonemal (ENSGALG00000003258)
ENSGALG00000006192	Uncharacterized protein (USH1C)
ENSGALG00000015066	Wiskott-Aldrich syndrome protein family member (WASF1)
ENSGALG00000007607	Dynein regulatory complex protein 9 (IQCG)
ENSGALG00000007042	Uncharacterized protein (CCDC40)
ENSGALG00000020999	Dynein light chain (DYNLL1)
ENSGALG00000007416	T-cell surface glycoprotein CD3 epsilon chain (CD3E)
ENSGALG00000002958	Uncharacterized protein (DNER)
ENSGALG00000014687	Receptor protein-tyrosine kinase (EPHA1)
ENSGALG00000000909	Glial fibrillary acidic protein (GFAP)
ENSGALG00000016591	Coiled-coil domain-containing protein 164 (DRC1)
ENSGALG00000012018	UDPGT domain-containing protein (UGT8)
ENSGALG00000009026	Uncharacterized protein (CFAP69)
ENSGALG00000000112	Myelin proteolipid protein (PLP1)
ENSGALG00000015289	Uncharacterized protein (ARMC2)
ENSGALG00000000451	Uncharacterized protein (MEIG1)
ENSGALG00000005522	Dynein light chain (DYNLL2)
ENSGALG00000000653	Contactin-2 (CNTN2)
ENSGALG00000014877	Uncharacterized protein (EMB)
ENSGALG00000007668	TGF_BETA_2 domain-containing protein (BMP7)
ENSGALG00000020726	PDZ domain containing 7 (ENSGALG00000020726)
ENSGALG00000004297	Uncharacterized protein (DNAH1)
ENSGALG00000017217	IG domain-containing protein (VSTM5)
ENSGALG00000008281	Uncharacterized protein (NEURL1)
ENSGALG00000006379	Hedgehog protein (SHH)
ENSGALG00000008417	Uncharacterized protein (CFAP58)
ENSGALG00000002647	Plastin-1 (PLS1)
ENSGALG00000012163	Brain-derived neurotrophic factor (BDNF)
ENSGALG00000010983	Pro-neuropeptide Y (NPY)
ENSGALG00000014884	Insulin gene enhancer protein ISL-1 (ISL1)
ENSGALG00000009129	Homeobox protein DLX-5 (DLX5)
ENSGALG00000003928	LIM/homeobox protein Lhx3 (LHX3)
ENSGALG00000001141	Hairy and enhancer of split 5 (HES5)
ENSGALG00000007153	Dynein light chain (DYL1)
ENSGALG00000039170	LHFPL tetraspan subfamily member 5 protein (LHFPL5)
ENSGALG00000040971	Early growth response 2 (KROX20)
ENSGALG00000005123	Protein Wnt (WNT7A)
ENSGALG00000026214	Uncharacterized protein (LRTM2)
ENSGALG00000027453	Uncharacterized protein (CLRN2)
ENSGALG00000028015	Transcription factor HES-1 (HES1)
ENSGALG00000027355	LRRCT domain-containing protein (ENSGALG00000027355)
26 genes in BP - mechanoreceptor differentiation (GO:0042490)
Ensembl Gene ID	Gene Name
ENSGALG00000038769	ANK_REP_REGION domain-containing protein (USH1G)
ENSGALG00000035375	Catechol O-methyltransferase (LRTOMT)
ENSGALG00000043334	POU domain protein (POU4F3)
ENSGALG00000030834	Phospholipid-transporting ATPase (ATP8B1)
ENSGALG00000016707	Chloride intracellular channel protein (CLIC5)
ENSGALG00000016904	Uncharacterized protein (SLITRK6)
ENSGALG00000045847	Glutaredoxin and cysteine rich domain containing 2 (ENSGALG00000045847)
ENSGALG00000038223	Uncharacterized protein (WHRN)
ENSGALG00000031450	Uncharacterized protein (MYO7A)
ENSGALG00000023439	Gasdermin domain-containing protein (DFNB59)
ENSGALG00000023032	Glutaredoxin domain-containing protein (GRXCR1)
ENSGALG00000012429	TGF_BETA_2 domain-containing protein (BMP4)
ENSGALG00000010384	Uncharacterized protein (CLRN1)
ENSGALG00000006192	Uncharacterized protein (USH1C)
ENSGALG00000009652	Uncharacterized protein (USH2A)
ENSGALG00000002958	Uncharacterized protein (DNER)
ENSGALG00000008709	PKD_channel domain-containing protein (MCOLN3)
ENSGALG00000011696	Delta-like protein (JAG2)
ENSGALG00000010935	Protein-tyrosine-phosphatase (PTPRQ)
ENSGALG00000020726	PDZ domain containing 7 (ENSGALG00000020726)
ENSGALG00000015898	Unconventional myosin-6 (MYO6)
ENSGALG00000002647	Plastin-1 (PLS1)
ENSGALG00000001141	Hairy and enhancer of split 5 (HES5)
ENSGALG00000039170	LHFPL tetraspan subfamily member 5 protein (LHFPL5)
ENSGALG00000027453	Uncharacterized protein (CLRN2)
ENSGALG00000028015	Transcription factor HES-1 (HES1)
98 genes in BP - localization of cell (GO:0051674)
Ensembl Gene ID	Gene Name
ENSGALG00000016221	EF-hand domain-containing family member C2 (EFHC2)
ENSGALG00000016670	Uncharacterized protein (AvBD3)
ENSGALG00000016669	Uncharacterized protein (DEFB4A)
ENSGALG00000006087	Glypican-3 (GPC3)
ENSGALG00000029819	Secretogranin II (SCG2)
ENSGALG00000012538	Nuclear receptor subfamily 4 group A member 2 (NR4A2)
ENSGALG00000015842	Uncharacterized protein (TIAM1)
ENSGALG00000035901	TGF_BETA_2 domain-containing protein (GDF6)
ENSGALG00000032750	Uncharacterized protein (CELSR2)
ENSGALG00000039724	Uncharacterized protein (RHOF)
ENSGALG00000030160	Coiled-coil domain-containing protein 135 (DRC7)
ENSGALG00000042228	Uncharacterized protein (FAM19A4)
ENSGALG00000042454	Uncharacterized protein (DCDC2)
ENSGALG00000042548	Uncharacterized protein (LRRC6)
ENSGALG00000043217	Homeobox domain-containing protein (BARHL1)
ENSGALG00000027476	Uncharacterized protein (PLEKHG5)
ENSGALG00000010053	Protein-tyrosine-phosphatase (PTPRF)
ENSGALG00000032398	Uncharacterized protein (ASPM)
ENSGALG00000035623	LIM domain-containing protein 1 (LIMD1)
ENSGALG00000037286	Villin-1 (VIL1)
ENSGALG00000041491	G_PROTEIN_RECEP_F1_2 domain-containing protein (ACKR4)
ENSGALG00000029197	Uncharacterized protein (KIRREL3)
ENSGALG00000023626	Netrin-1 (NTN1)
ENSGALG00000042577	Uncharacterized protein (CFAP44)
ENSGALG00000043885	Uncharacterized protein (CFAP45)
ENSGALG00000023066	Uncharacterized protein (DNAJA1)
ENSGALG00000043642	PH domain-containing protein (ANLN)
ENSGALG00000001606	Phosphoinositide 5-phosphatase (INPP5B)
ENSGALG00000009302	Homeobox domain-containing protein (EMX2)
ENSGALG00000005831	WD_REPEATS_REGION domain-containing protein (DNAI1)
ENSGALG00000015511	Uncharacterized protein (ROBO1)
ENSGALG00000041263	Uncharacterized protein (DCLK1)
ENSGALG00000006064	Tektin (TEKT1)
ENSGALG00000021855	Coiled-coil domain-containing protein 39 (ENSGALG00000021855)
ENSGALG00000011605	FERM domain-containing protein (EPB41L5)
ENSGALG00000002525	Uncharacterized protein (RASGEF1A)
ENSGALG00000036896	Uncharacterized protein (CFAP43)
ENSGALG00000014163	Uncharacterized protein (TTLL1)
ENSGALG00000026663	SCY domain-containing protein (CX3CL1)
ENSGALG00000017644	ADF-H domain-containing protein (COTL1)
ENSGALG00000023354	Fascin (FSCN2)
ENSGALG00000001171	Sema domain-containing protein (SEMA6B)
ENSGALG00000008702	Uncharacterized protein (OVOL3)
ENSGALG00000004870	PIH1_CS domain-containing protein (PIH1D3)
ENSGALG00000013006	Uncharacterized protein (ROPN1L)
ENSGALG00000001826	Uncharacterized protein (WWC1)
ENSGALG00000003709	Plasminogen activator (PLAT)
ENSGALG00000015810	Cilia- and flagella-associated protein 206 (CFAP206)
ENSGALG00000005247	Tektin (MAFIP)
ENSGALG00000000681	Non-specific serine/threonine protein kinase (PAK1)
ENSGALG00000010384	Uncharacterized protein (CLRN1)
ENSGALG00000011141	Integrin beta (ITGB6)
ENSGALG00000010299	Uncharacterized protein (RSPH9)
ENSGALG00000007607	Dynein regulatory complex protein 9 (IQCG)
ENSGALG00000007042	Uncharacterized protein (CCDC40)
ENSGALG00000009652	Uncharacterized protein (USH2A)
ENSGALG00000010158	ANK_REP_REGION domain-containing protein (KANK1)
ENSGALG00000014675	Uncharacterized protein (RHOBTB3)
ENSGALG00000012178	PDGF-2 (PDGFB)
ENSGALG00000016591	Coiled-coil domain-containing protein 164 (DRC1)
ENSGALG00000009026	Uncharacterized protein (CFAP69)
ENSGALG00000010820	Uncharacterized protein (CHGA)
ENSGALG00000015289	Uncharacterized protein (ARMC2)
ENSGALG00000000451	Uncharacterized protein (MEIG1)
ENSGALG00000015055	MFS domain-containing protein (SLC22A16)
ENSGALG00000007680	Enkurin domain-containing protein (ENKUR)
ENSGALG00000016480	Syndecan (SDC1)
ENSGALG00000004320	Uncharacterized protein (FAT2)
ENSGALG00000004297	Uncharacterized protein (DNAH1)
ENSGALG00000006460	Tubulin--tyrosine ligase-like protein 9 (TTLL9)
ENSGALG00000036883	HGF/SF receptor (MET)
ENSGALG00000009626	Uncharacterized protein (THBS1)
ENSGALG00000008281	Uncharacterized protein (NEURL1)
ENSGALG00000006388	Pro-interleukin-16 (IL16)
ENSGALG00000003126	Receptor protein-tyrosine kinase (ERBB4)
ENSGALG00000006379	Hedgehog protein (SHH)
ENSGALG00000009791	Prospero domain-containing protein (PROX1)
ENSGALG00000008417	Uncharacterized protein (CFAP58)
ENSGALG00000016674	Uncharacterized protein (EFHC1)
ENSGALG00000012821	Tubulin beta-2 chain (ENSGALG00000012821)
ENSGALG00000022815	Gallinacin-1 (GAL1)
ENSGALG00000014884	Insulin gene enhancer protein ISL-1 (ISL1)
ENSGALG00000014984	G_PROTEIN_RECEP_F1_2 domain-containing protein (F2RL1)
ENSGALG00000006856	Tetraspanin (CD151)
ENSGALG00000019843	Gallinacin-4 (GAL4)
ENSGALG00000016668	Gallinacin-6 (GAL6)
ENSGALG00000016154	Activity-regulated cytoskeleton-associated protein (ARC)
ENSGALG00000007000	COUP transcription factor 2 (NR2F2)
ENSGALG00000000379	Integrin beta (ITGB3)
ENSGALG00000005123	Protein Wnt (WNT7A)
ENSGALG00000006346	Jun-suppressed chemokine (JSC)
ENSGALG00000017274	Tetraspanin (CD9)
ENSGALG00000012290	Transcription factor SOX-10 (SOX10)
ENSGALG00000000949	Proheparin-binding EGF-like growth factor (HBEGF)
ENSGALG00000028341	Uncharacterized protein (MADCAM1)
ENSGALG00000028015	Transcription factor HES-1 (HES1)
ENSGALG00000028047	Uncharacterized protein (RHOV)
ENSGALG00000027355	LRRCT domain-containing protein (ENSGALG00000027355)
51 genes in MF - gated channel activity (GO:0022836)
Ensembl Gene ID	Gene Name
ENSGALG00000042647	Cyclic nucleotide-binding domain-containing protein (ENSGALG00000042647)
ENSGALG00000042706	Transmembrane channel-like protein (TMC2)
ENSGALG00000040424	Amiloride-sensitive sodium channel subunit alpha (SCNN1A)
ENSGALG00000003833	Voltage-dependent R-type calcium channel subunit alpha (CACNA1E)
ENSGALG00000038543	Cyclic nucleotide-binding domain-containing protein (KCNH7)
ENSGALG00000031689	Uncharacterized protein (LOC428967)
ENSGALG00000032986	Cystic fibrosis transmembrane conductance regulator (CFTR)
ENSGALG00000031693	Potassium voltage-gated channel subfamily B member 2 (KCNB2)
ENSGALG00000004083	Uncharacterized protein (GRIA1)
ENSGALG00000016020	Chloride intracellular channel protein (CLIC6)
ENSGALG00000040681	BTB domain-containing protein (KCNA6)
ENSGALG00000040890	Uncharacterized protein (KCNE5)
ENSGALG00000038087	Uncharacterized protein (CACNG3)
ENSGALG00000016707	Chloride intracellular channel protein (CLIC5)
ENSGALG00000033653	Cyclic nucleotide-binding domain-containing protein (HCN3)
ENSGALG00000043386	TPR_REGION domain-containing protein (PEX5L)
ENSGALG00000010204	BTB domain-containing protein (KCNC2)
ENSGALG00000008294	Uncharacterized protein (ITPR1)
ENSGALG00000013311	Anoctamin (ANO3)
ENSGALG00000011250	Uncharacterized protein (ASIC4)
ENSGALG00000006490	Sodium channel subunit beta-3 (SCN3B)
ENSGALG00000005502	Uncharacterized protein (KCNG4)
ENSGALG00000009066	Potassium voltage-gated channel subfamily D member 2 (KCND2)
ENSGALG00000008591	Calcium channel voltage-dependent subunit beta 2 (CACNB2)
ENSGALG00000009919	BTB domain-containing protein (KCNG3)
ENSGALG00000006638	Uncharacterized protein (GRIK4)
ENSGALG00000009822	Proton-activated chloride channel (TMEM206)
ENSGALG00000010044	Uncharacterized protein (KCNMB4)
ENSGALG00000003863	P2X purinoceptor (P2RX7)
ENSGALG00000014875	Cyclic nucleotide-binding domain-containing protein (HCN1)
ENSGALG00000014695	Chloride channel protein (CLCN1)
ENSGALG00000007269	Uncharacterized protein (GABRA3)
ENSGALG00000020505	ATP-sensitive inward rectifier potassium channel 11 (KCNJ11)
ENSGALG00000016607	Chloride channel protein (CLCN4)
ENSGALG00000006911	Transmembrane channel-like protein (TMC5)
ENSGALG00000008709	PKD_channel domain-containing protein (MCOLN3)
ENSGALG00000016448	Uncharacterized protein (KCNF1)
ENSGALG00000009405	Uncharacterized protein (GRIA2)
ENSGALG00000011005	Potassium channel subfamily K member (KCNK7)
ENSGALG00000008960	Uncharacterized protein (KCNK12)
ENSGALG00000022702	Neuronal acetylcholine receptor subunit alpha-10 (CHRNA10)
ENSGALG00000002152	Uncharacterized protein (GABRP)
ENSGALG00000009687	Uncharacterized protein (KCNK2)
ENSGALG00000006322	VWFA domain-containing protein (CLCA1)
ENSGALG00000004376	Inward rectifier K(+) channel Kir2.1 (IRK1)
ENSGALG00000005332	Voltage-dependent L-type calcium channel subunit alpha-1D (CACNA1D)
ENSGALG00000020143	Gamma-aminobutyric acid A receptor gamma 1 chain (GABRG1)
ENSGALG00000000441	Potassium voltage-gated channel subfamily A member 10 (KCNA10)
ENSGALG00000014268	Neuronal acetylcholine receptor subunit alpha-9 (CHRNA9)
ENSGALG00000010269	Voltage-gated potassium channel subunit beta-1 (KCNAB1)
ENSGALG00000012142	Potassium voltage-gated channel subfamily A member 4 (KCNA4)
63 genes in MF - channel activity (GO:0015267)
Ensembl Gene ID	Gene Name
ENSGALG00000042647	Cyclic nucleotide-binding domain-containing protein (ENSGALG00000042647)
ENSGALG00000042706	Transmembrane channel-like protein (TMC2)
ENSGALG00000040424	Amiloride-sensitive sodium channel subunit alpha (SCNN1A)
ENSGALG00000003833	Voltage-dependent R-type calcium channel subunit alpha (CACNA1E)
ENSGALG00000038543	Cyclic nucleotide-binding domain-containing protein (KCNH7)
ENSGALG00000031689	Uncharacterized protein (LOC428967)
ENSGALG00000030356	Uncharacterized protein (OTOP1)
ENSGALG00000032986	Cystic fibrosis transmembrane conductance regulator (CFTR)
ENSGALG00000038789	GST N-terminal domain-containing protein (CLIC3)
ENSGALG00000031693	Potassium voltage-gated channel subfamily B member 2 (KCNB2)
ENSGALG00000031734	Uncharacterized protein (AQP11)
ENSGALG00000004083	Uncharacterized protein (GRIA1)
ENSGALG00000016020	Chloride intracellular channel protein (CLIC6)
ENSGALG00000040681	BTB domain-containing protein (KCNA6)
ENSGALG00000040890	Uncharacterized protein (KCNE5)
ENSGALG00000038087	Uncharacterized protein (CACNG3)
ENSGALG00000016707	Chloride intracellular channel protein (CLIC5)
ENSGALG00000033653	Cyclic nucleotide-binding domain-containing protein (HCN3)
ENSGALG00000043386	TPR_REGION domain-containing protein (PEX5L)
ENSGALG00000016017	HCO3_cotransp domain-containing protein (SLC4A11)
ENSGALG00000010204	BTB domain-containing protein (KCNC2)
ENSGALG00000008294	Uncharacterized protein (ITPR1)
ENSGALG00000013311	Anoctamin (ANO3)
ENSGALG00000011250	Uncharacterized protein (ASIC4)
ENSGALG00000015128	Uncharacterized protein (AQP4)
ENSGALG00000006490	Sodium channel subunit beta-3 (SCN3B)
ENSGALG00000045036	Gap junction alpha-3 protein (ENSGALG00000045036)
ENSGALG00000005502	Uncharacterized protein (KCNG4)
ENSGALG00000009066	Potassium voltage-gated channel subfamily D member 2 (KCND2)
ENSGALG00000008591	Calcium channel voltage-dependent subunit beta 2 (CACNB2)
ENSGALG00000009919	BTB domain-containing protein (KCNG3)
ENSGALG00000006638	Uncharacterized protein (GRIK4)
ENSGALG00000007972	Uncharacterized protein (TRPC5)
ENSGALG00000009822	Proton-activated chloride channel (TMEM206)
ENSGALG00000015154	Non-specific serine/threonine protein kinase (ENSGALG00000015154)
ENSGALG00000010044	Uncharacterized protein (KCNMB4)
ENSGALG00000003863	P2X purinoceptor (P2RX7)
ENSGALG00000014875	Cyclic nucleotide-binding domain-containing protein (HCN1)
ENSGALG00000014695	Chloride channel protein (CLCN1)
ENSGALG00000007269	Uncharacterized protein (GABRA3)
ENSGALG00000020505	ATP-sensitive inward rectifier potassium channel 11 (KCNJ11)
ENSGALG00000014800	H(+)-transporting two-sector ATPase (ATP6V1A)
ENSGALG00000016684	Ammonium_transp domain-containing protein (RHAG)
ENSGALG00000016607	Chloride channel protein (CLCN4)
ENSGALG00000006911	Transmembrane channel-like protein (TMC5)
ENSGALG00000008709	PKD_channel domain-containing protein (MCOLN3)
ENSGALG00000016448	Uncharacterized protein (KCNF1)
ENSGALG00000009405	Uncharacterized protein (GRIA2)
ENSGALG00000011005	Potassium channel subfamily K member (KCNK7)
ENSGALG00000008960	Uncharacterized protein (KCNK12)
ENSGALG00000022702	Neuronal acetylcholine receptor subunit alpha-10 (CHRNA10)
ENSGALG00000002152	Uncharacterized protein (GABRP)
ENSGALG00000009687	Uncharacterized protein (KCNK2)
ENSGALG00000006322	VWFA domain-containing protein (CLCA1)
ENSGALG00000004376	Inward rectifier K(+) channel Kir2.1 (IRK1)
ENSGALG00000005332	Voltage-dependent L-type calcium channel subunit alpha-1D (CACNA1D)
ENSGALG00000017136	Gap junction beta-6 protein (GJB6)
ENSGALG00000005541	Gap junction protein (GJB1)
ENSGALG00000020143	Gamma-aminobutyric acid A receptor gamma 1 chain (GABRG1)
ENSGALG00000000441	Potassium voltage-gated channel subfamily A member 10 (KCNA10)
ENSGALG00000014268	Neuronal acetylcholine receptor subunit alpha-9 (CHRNA9)
ENSGALG00000010269	Voltage-gated potassium channel subunit beta-1 (KCNAB1)
ENSGALG00000012142	Potassium voltage-gated channel subfamily A member 4 (KCNA4)
63 genes in MF - passive transmembrane transporter activity (GO:0022803)
Ensembl Gene ID	Gene Name
ENSGALG00000042647	Cyclic nucleotide-binding domain-containing protein (ENSGALG00000042647)
ENSGALG00000042706	Transmembrane channel-like protein (TMC2)
ENSGALG00000040424	Amiloride-sensitive sodium channel subunit alpha (SCNN1A)
ENSGALG00000003833	Voltage-dependent R-type calcium channel subunit alpha (CACNA1E)
ENSGALG00000038543	Cyclic nucleotide-binding domain-containing protein (KCNH7)
ENSGALG00000031689	Uncharacterized protein (LOC428967)
ENSGALG00000030356	Uncharacterized protein (OTOP1)
ENSGALG00000032986	Cystic fibrosis transmembrane conductance regulator (CFTR)
ENSGALG00000038789	GST N-terminal domain-containing protein (CLIC3)
ENSGALG00000031693	Potassium voltage-gated channel subfamily B member 2 (KCNB2)
ENSGALG00000031734	Uncharacterized protein (AQP11)
ENSGALG00000004083	Uncharacterized protein (GRIA1)
ENSGALG00000016020	Chloride intracellular channel protein (CLIC6)
ENSGALG00000040681	BTB domain-containing protein (KCNA6)
ENSGALG00000040890	Uncharacterized protein (KCNE5)
ENSGALG00000038087	Uncharacterized protein (CACNG3)
ENSGALG00000016707	Chloride intracellular channel protein (CLIC5)
ENSGALG00000033653	Cyclic nucleotide-binding domain-containing protein (HCN3)
ENSGALG00000043386	TPR_REGION domain-containing protein (PEX5L)
ENSGALG00000016017	HCO3_cotransp domain-containing protein (SLC4A11)
ENSGALG00000010204	BTB domain-containing protein (KCNC2)
ENSGALG00000008294	Uncharacterized protein (ITPR1)
ENSGALG00000013311	Anoctamin (ANO3)
ENSGALG00000011250	Uncharacterized protein (ASIC4)
ENSGALG00000015128	Uncharacterized protein (AQP4)
ENSGALG00000006490	Sodium channel subunit beta-3 (SCN3B)
ENSGALG00000045036	Gap junction alpha-3 protein (ENSGALG00000045036)
ENSGALG00000005502	Uncharacterized protein (KCNG4)
ENSGALG00000009066	Potassium voltage-gated channel subfamily D member 2 (KCND2)
ENSGALG00000008591	Calcium channel voltage-dependent subunit beta 2 (CACNB2)
ENSGALG00000009919	BTB domain-containing protein (KCNG3)
ENSGALG00000006638	Uncharacterized protein (GRIK4)
ENSGALG00000007972	Uncharacterized protein (TRPC5)
ENSGALG00000009822	Proton-activated chloride channel (TMEM206)
ENSGALG00000015154	Non-specific serine/threonine protein kinase (ENSGALG00000015154)
ENSGALG00000010044	Uncharacterized protein (KCNMB4)
ENSGALG00000003863	P2X purinoceptor (P2RX7)
ENSGALG00000014875	Cyclic nucleotide-binding domain-containing protein (HCN1)
ENSGALG00000014695	Chloride channel protein (CLCN1)
ENSGALG00000007269	Uncharacterized protein (GABRA3)
ENSGALG00000020505	ATP-sensitive inward rectifier potassium channel 11 (KCNJ11)
ENSGALG00000014800	H(+)-transporting two-sector ATPase (ATP6V1A)
ENSGALG00000016684	Ammonium_transp domain-containing protein (RHAG)
ENSGALG00000016607	Chloride channel protein (CLCN4)
ENSGALG00000006911	Transmembrane channel-like protein (TMC5)
ENSGALG00000008709	PKD_channel domain-containing protein (MCOLN3)
ENSGALG00000016448	Uncharacterized protein (KCNF1)
ENSGALG00000009405	Uncharacterized protein (GRIA2)
ENSGALG00000011005	Potassium channel subfamily K member (KCNK7)
ENSGALG00000008960	Uncharacterized protein (KCNK12)
ENSGALG00000022702	Neuronal acetylcholine receptor subunit alpha-10 (CHRNA10)
ENSGALG00000002152	Uncharacterized protein (GABRP)
ENSGALG00000009687	Uncharacterized protein (KCNK2)
ENSGALG00000006322	VWFA domain-containing protein (CLCA1)
ENSGALG00000004376	Inward rectifier K(+) channel Kir2.1 (IRK1)
ENSGALG00000005332	Voltage-dependent L-type calcium channel subunit alpha-1D (CACNA1D)
ENSGALG00000017136	Gap junction beta-6 protein (GJB6)
ENSGALG00000005541	Gap junction protein (GJB1)
ENSGALG00000020143	Gamma-aminobutyric acid A receptor gamma 1 chain (GABRG1)
ENSGALG00000000441	Potassium voltage-gated channel subfamily A member 10 (KCNA10)
ENSGALG00000014268	Neuronal acetylcholine receptor subunit alpha-9 (CHRNA9)
ENSGALG00000010269	Voltage-gated potassium channel subunit beta-1 (KCNAB1)
ENSGALG00000012142	Potassium voltage-gated channel subfamily A member 4 (KCNA4)
119 genes in MF - transporter activity (GO:0005215)
Ensembl Gene ID	Gene Name
ENSGALG00000002728	MFS domain-containing protein (SLC16A3)
ENSGALG00000010293	Folate_rec domain-containing protein (RBP)
ENSGALG00000042647	Cyclic nucleotide-binding domain-containing protein (ENSGALG00000042647)
ENSGALG00000031105	Anion exchange protein (SLC4A4)
ENSGALG00000029842	Uncharacterized protein (SLCO5A1)
ENSGALG00000012059	Oxysterol-binding protein (OSBPL11)
ENSGALG00000042706	Transmembrane channel-like protein (TMC2)
ENSGALG00000040424	Amiloride-sensitive sodium channel subunit alpha (SCNN1A)
ENSGALG00000003833	Voltage-dependent R-type calcium channel subunit alpha (CACNA1E)
ENSGALG00000038543	Cyclic nucleotide-binding domain-containing protein (KCNH7)
ENSGALG00000031689	Uncharacterized protein (LOC428967)
ENSGALG00000030356	Uncharacterized protein (OTOP1)
ENSGALG00000016446	V-type proton ATPase subunit C (ATP6V1C2)
ENSGALG00000031274	Anion exchange protein (SLC4A8)
ENSGALG00000032986	Cystic fibrosis transmembrane conductance regulator (CFTR)
ENSGALG00000038789	GST N-terminal domain-containing protein (CLIC3)
ENSGALG00000032718	NIPA like domain containing 2 (ENSGALG00000032718)
ENSGALG00000031693	Potassium voltage-gated channel subfamily B member 2 (KCNB2)
ENSGALG00000031734	Uncharacterized protein (AQP11)
ENSGALG00000004083	Uncharacterized protein (GRIA1)
ENSGALG00000016020	Chloride intracellular channel protein (CLIC6)
ENSGALG00000035629	VASt domain-containing protein (GRAMD1C)
ENSGALG00000040681	BTB domain-containing protein (KCNA6)
ENSGALG00000040890	Uncharacterized protein (KCNE5)
ENSGALG00000030834	Phospholipid-transporting ATPase (ATP8B1)
ENSGALG00000037998	GLTP domain-containing protein (GLTP)
ENSGALG00000039335	Uncharacterized protein (SLC25A22)
ENSGALG00000041122	MFS domain-containing protein (SLC17A8)
ENSGALG00000038087	Uncharacterized protein (CACNG3)
ENSGALG00000016707	Chloride intracellular channel protein (CLIC5)
ENSGALG00000032247	Sodium/potassium-transporting ATPase subunit alpha (ATP1A1)
ENSGALG00000033653	Cyclic nucleotide-binding domain-containing protein (HCN3)
ENSGALG00000043386	TPR_REGION domain-containing protein (PEX5L)
ENSGALG00000016017	HCO3_cotransp domain-containing protein (SLC4A11)
ENSGALG00000010204	BTB domain-containing protein (KCNC2)
ENSGALG00000041419	Transporter (SLC6A8)
ENSGALG00000010117	Uncharacterized protein (SLC25A21)
ENSGALG00000030908	Calcium-transporting ATPase (ATP2B2)
ENSGALG00000041644	Phospholipid-transporting ATPase (ATP11A)
ENSGALG00000003582	Amino acid transporter (SLC1A3)
ENSGALG00000001084	Phospholipid-transporting ATPase (ATP8B3)
ENSGALG00000008294	Uncharacterized protein (ITPR1)
ENSGALG00000033908	Uncharacterized protein (SLC10A4)
ENSGALG00000013311	Anoctamin (ANO3)
ENSGALG00000007596	MFS domain-containing protein (LOC416086)
ENSGALG00000011250	Uncharacterized protein (ASIC4)
ENSGALG00000015128	Uncharacterized protein (AQP4)
ENSGALG00000006490	Sodium channel subunit beta-3 (SCN3B)
ENSGALG00000045036	Gap junction alpha-3 protein (ENSGALG00000045036)
ENSGALG00000007758	Oxysterol-binding protein (OSBP2)
ENSGALG00000014372	Na(+)-dependent phosphate cotransporter 2B (SLC34A2)
ENSGALG00000005502	Uncharacterized protein (KCNG4)
ENSGALG00000016094	Sidoreflexin (SFXN5)
ENSGALG00000009066	Potassium voltage-gated channel subfamily D member 2 (KCND2)
ENSGALG00000016326	Uncharacterized protein (SLC51AL)
ENSGALG00000001662	Phospholipid-transporting ATPase (ATP10B)
ENSGALG00000008591	Calcium channel voltage-dependent subunit beta 2 (CACNB2)
ENSGALG00000009919	BTB domain-containing protein (KCNG3)
ENSGALG00000006638	Uncharacterized protein (GRIK4)
ENSGALG00000011220	Uncharacterized protein (SLC25A29)
ENSGALG00000007972	Uncharacterized protein (TRPC5)
ENSGALG00000009822	Proton-activated chloride channel (TMEM206)
ENSGALG00000015154	Non-specific serine/threonine protein kinase (ENSGALG00000015154)
ENSGALG00000019961	MFS domain-containing protein (SLC18B1)
ENSGALG00000010044	Uncharacterized protein (KCNMB4)
ENSGALG00000003863	P2X purinoceptor (P2RX7)
ENSGALG00000006807	Phospholipid scramblase (PLSCR5)
ENSGALG00000000558	Amino acid transporter (SLC1A6)
ENSGALG00000014875	Cyclic nucleotide-binding domain-containing protein (HCN1)
ENSGALG00000014695	Chloride channel protein (CLCN1)
ENSGALG00000007269	Uncharacterized protein (GABRA3)
ENSGALG00000020505	ATP-sensitive inward rectifier potassium channel 11 (KCNJ11)
ENSGALG00000014800	H(+)-transporting two-sector ATPase (ATP6V1A)
ENSGALG00000003879	Uncharacterized protein (MFSD2A)
ENSGALG00000016684	Ammonium_transp domain-containing protein (RHAG)
ENSGALG00000016607	Chloride channel protein (CLCN4)
ENSGALG00000004729	Uncharacterized protein (SLC7A10)
ENSGALG00000006911	Transmembrane channel-like protein (TMC5)
ENSGALG00000008709	PKD_channel domain-containing protein (MCOLN3)
ENSGALG00000001410	MFS domain-containing protein (SPNS3)
ENSGALG00000016448	Uncharacterized protein (KCNF1)
ENSGALG00000009405	Uncharacterized protein (GRIA2)
ENSGALG00000007867	Sodium/hydrogen exchanger (SLC9A5)
ENSGALG00000011225	Solute carrier family 25 member 47 (ENSGALG00000011225)
ENSGALG00000003736	Uncharacterized protein (ABCB9)
ENSGALG00000010497	Uncharacterized protein (SLC29A4)
ENSGALG00000001564	Calcium-transporting ATPase (ATP2A3)
ENSGALG00000011005	Potassium channel subfamily K member (KCNK7)
ENSGALG00000005610	Uncharacterized protein (SLC44A3)
ENSGALG00000000695	Uncharacterized protein (MFSD4A)
ENSGALG00000015218	Uncharacterized protein (SLC19A2)
ENSGALG00000000378	Uncharacterized protein (SLC25A37)
ENSGALG00000015055	MFS domain-containing protein (SLC22A16)
ENSGALG00000016498	Uncharacterized protein (MFSD2B)
ENSGALG00000008960	Uncharacterized protein (KCNK12)
ENSGALG00000022702	Neuronal acetylcholine receptor subunit alpha-10 (CHRNA10)
ENSGALG00000002152	Uncharacterized protein (GABRP)
ENSGALG00000004246	Transporter (SLC6A4)
ENSGALG00000009687	Uncharacterized protein (KCNK2)
ENSGALG00000013830	PRELI/MSF1 domain-containing protein (PRELID3A)
ENSGALG00000009349	AA_permease_C domain-containing protein (SLC7A14)
ENSGALG00000004199	Uncharacterized protein (TMEM184A)
ENSGALG00000020754	V-type proton ATPase subunit (ATP6V0E2)
ENSGALG00000006322	VWFA domain-containing protein (CLCA1)
ENSGALG00000012816	MFS domain-containing protein (SLC22A23)
ENSGALG00000016804	Uncharacterized protein (SLC5A7)
ENSGALG00000009807	MFS domain-containing protein (FLVCR1)
ENSGALG00000006194	Solute carrier family 52 member 3 (SLC52A3)
ENSGALG00000004376	Inward rectifier K(+) channel Kir2.1 (IRK1)
ENSGALG00000005332	Voltage-dependent L-type calcium channel subunit alpha-1D (CACNA1D)
ENSGALG00000017136	Gap junction beta-6 protein (GJB6)
ENSGALG00000011434	Natural resistance-associated macrophage protein 1 (SLC11A1)
ENSGALG00000005647	Uncharacterized protein (ABCD3)
ENSGALG00000005541	Gap junction protein (GJB1)
ENSGALG00000020143	Gamma-aminobutyric acid A receptor gamma 1 chain (GABRG1)
ENSGALG00000000441	Potassium voltage-gated channel subfamily A member 10 (KCNA10)
ENSGALG00000014268	Neuronal acetylcholine receptor subunit alpha-9 (CHRNA9)
ENSGALG00000010269	Voltage-gated potassium channel subunit beta-1 (KCNAB1)
ENSGALG00000012142	Potassium voltage-gated channel subfamily A member 4 (KCNA4)
57 genes in MF - ion channel activity (GO:0005216)
Ensembl Gene ID	Gene Name
ENSGALG00000042647	Cyclic nucleotide-binding domain-containing protein (ENSGALG00000042647)
ENSGALG00000042706	Transmembrane channel-like protein (TMC2)
ENSGALG00000040424	Amiloride-sensitive sodium channel subunit alpha (SCNN1A)
ENSGALG00000003833	Voltage-dependent R-type calcium channel subunit alpha (CACNA1E)
ENSGALG00000038543	Cyclic nucleotide-binding domain-containing protein (KCNH7)
ENSGALG00000031689	Uncharacterized protein (LOC428967)
ENSGALG00000030356	Uncharacterized protein (OTOP1)
ENSGALG00000032986	Cystic fibrosis transmembrane conductance regulator (CFTR)
ENSGALG00000038789	GST N-terminal domain-containing protein (CLIC3)
ENSGALG00000031693	Potassium voltage-gated channel subfamily B member 2 (KCNB2)
ENSGALG00000004083	Uncharacterized protein (GRIA1)
ENSGALG00000016020	Chloride intracellular channel protein (CLIC6)
ENSGALG00000040681	BTB domain-containing protein (KCNA6)
ENSGALG00000040890	Uncharacterized protein (KCNE5)
ENSGALG00000038087	Uncharacterized protein (CACNG3)
ENSGALG00000016707	Chloride intracellular channel protein (CLIC5)
ENSGALG00000033653	Cyclic nucleotide-binding domain-containing protein (HCN3)
ENSGALG00000043386	TPR_REGION domain-containing protein (PEX5L)
ENSGALG00000016017	HCO3_cotransp domain-containing protein (SLC4A11)
ENSGALG00000010204	BTB domain-containing protein (KCNC2)
ENSGALG00000008294	Uncharacterized protein (ITPR1)
ENSGALG00000013311	Anoctamin (ANO3)
ENSGALG00000011250	Uncharacterized protein (ASIC4)
ENSGALG00000006490	Sodium channel subunit beta-3 (SCN3B)
ENSGALG00000005502	Uncharacterized protein (KCNG4)
ENSGALG00000009066	Potassium voltage-gated channel subfamily D member 2 (KCND2)
ENSGALG00000008591	Calcium channel voltage-dependent subunit beta 2 (CACNB2)
ENSGALG00000009919	BTB domain-containing protein (KCNG3)
ENSGALG00000006638	Uncharacterized protein (GRIK4)
ENSGALG00000007972	Uncharacterized protein (TRPC5)
ENSGALG00000009822	Proton-activated chloride channel (TMEM206)
ENSGALG00000015154	Non-specific serine/threonine protein kinase (ENSGALG00000015154)
ENSGALG00000010044	Uncharacterized protein (KCNMB4)
ENSGALG00000003863	P2X purinoceptor (P2RX7)
ENSGALG00000014875	Cyclic nucleotide-binding domain-containing protein (HCN1)
ENSGALG00000014695	Chloride channel protein (CLCN1)
ENSGALG00000007269	Uncharacterized protein (GABRA3)
ENSGALG00000020505	ATP-sensitive inward rectifier potassium channel 11 (KCNJ11)
ENSGALG00000014800	H(+)-transporting two-sector ATPase (ATP6V1A)
ENSGALG00000016607	Chloride channel protein (CLCN4)
ENSGALG00000006911	Transmembrane channel-like protein (TMC5)
ENSGALG00000008709	PKD_channel domain-containing protein (MCOLN3)
ENSGALG00000016448	Uncharacterized protein (KCNF1)
ENSGALG00000009405	Uncharacterized protein (GRIA2)
ENSGALG00000011005	Potassium channel subfamily K member (KCNK7)
ENSGALG00000008960	Uncharacterized protein (KCNK12)
ENSGALG00000022702	Neuronal acetylcholine receptor subunit alpha-10 (CHRNA10)
ENSGALG00000002152	Uncharacterized protein (GABRP)
ENSGALG00000009687	Uncharacterized protein (KCNK2)
ENSGALG00000006322	VWFA domain-containing protein (CLCA1)
ENSGALG00000004376	Inward rectifier K(+) channel Kir2.1 (IRK1)
ENSGALG00000005332	Voltage-dependent L-type calcium channel subunit alpha-1D (CACNA1D)
ENSGALG00000020143	Gamma-aminobutyric acid A receptor gamma 1 chain (GABRG1)
ENSGALG00000000441	Potassium voltage-gated channel subfamily A member 10 (KCNA10)
ENSGALG00000014268	Neuronal acetylcholine receptor subunit alpha-9 (CHRNA9)
ENSGALG00000010269	Voltage-gated potassium channel subunit beta-1 (KCNAB1)
ENSGALG00000012142	Potassium voltage-gated channel subfamily A member 4 (KCNA4)
87 genes in MF - ion transmembrane transporter activity (GO:0015075)
Ensembl Gene ID	Gene Name
ENSGALG00000002728	MFS domain-containing protein (SLC16A3)
ENSGALG00000010293	Folate_rec domain-containing protein (RBP)
ENSGALG00000042647	Cyclic nucleotide-binding domain-containing protein (ENSGALG00000042647)
ENSGALG00000031105	Anion exchange protein (SLC4A4)
ENSGALG00000029842	Uncharacterized protein (SLCO5A1)
ENSGALG00000042706	Transmembrane channel-like protein (TMC2)
ENSGALG00000040424	Amiloride-sensitive sodium channel subunit alpha (SCNN1A)
ENSGALG00000003833	Voltage-dependent R-type calcium channel subunit alpha (CACNA1E)
ENSGALG00000038543	Cyclic nucleotide-binding domain-containing protein (KCNH7)
ENSGALG00000031689	Uncharacterized protein (LOC428967)
ENSGALG00000030356	Uncharacterized protein (OTOP1)
ENSGALG00000016446	V-type proton ATPase subunit C (ATP6V1C2)
ENSGALG00000031274	Anion exchange protein (SLC4A8)
ENSGALG00000032986	Cystic fibrosis transmembrane conductance regulator (CFTR)
ENSGALG00000038789	GST N-terminal domain-containing protein (CLIC3)
ENSGALG00000032718	NIPA like domain containing 2 (ENSGALG00000032718)
ENSGALG00000031693	Potassium voltage-gated channel subfamily B member 2 (KCNB2)
ENSGALG00000004083	Uncharacterized protein (GRIA1)
ENSGALG00000016020	Chloride intracellular channel protein (CLIC6)
ENSGALG00000040681	BTB domain-containing protein (KCNA6)
ENSGALG00000040890	Uncharacterized protein (KCNE5)
ENSGALG00000039335	Uncharacterized protein (SLC25A22)
ENSGALG00000041122	MFS domain-containing protein (SLC17A8)
ENSGALG00000038087	Uncharacterized protein (CACNG3)
ENSGALG00000016707	Chloride intracellular channel protein (CLIC5)
ENSGALG00000032247	Sodium/potassium-transporting ATPase subunit alpha (ATP1A1)
ENSGALG00000033653	Cyclic nucleotide-binding domain-containing protein (HCN3)
ENSGALG00000043386	TPR_REGION domain-containing protein (PEX5L)
ENSGALG00000016017	HCO3_cotransp domain-containing protein (SLC4A11)
ENSGALG00000010204	BTB domain-containing protein (KCNC2)
ENSGALG00000010117	Uncharacterized protein (SLC25A21)
ENSGALG00000030908	Calcium-transporting ATPase (ATP2B2)
ENSGALG00000003582	Amino acid transporter (SLC1A3)
ENSGALG00000008294	Uncharacterized protein (ITPR1)
ENSGALG00000033908	Uncharacterized protein (SLC10A4)
ENSGALG00000013311	Anoctamin (ANO3)
ENSGALG00000011250	Uncharacterized protein (ASIC4)
ENSGALG00000006490	Sodium channel subunit beta-3 (SCN3B)
ENSGALG00000014372	Na(+)-dependent phosphate cotransporter 2B (SLC34A2)
ENSGALG00000005502	Uncharacterized protein (KCNG4)
ENSGALG00000016094	Sidoreflexin (SFXN5)
ENSGALG00000009066	Potassium voltage-gated channel subfamily D member 2 (KCND2)
ENSGALG00000008591	Calcium channel voltage-dependent subunit beta 2 (CACNB2)
ENSGALG00000009919	BTB domain-containing protein (KCNG3)
ENSGALG00000006638	Uncharacterized protein (GRIK4)
ENSGALG00000011220	Uncharacterized protein (SLC25A29)
ENSGALG00000007972	Uncharacterized protein (TRPC5)
ENSGALG00000009822	Proton-activated chloride channel (TMEM206)
ENSGALG00000015154	Non-specific serine/threonine protein kinase (ENSGALG00000015154)
ENSGALG00000010044	Uncharacterized protein (KCNMB4)
ENSGALG00000003863	P2X purinoceptor (P2RX7)
ENSGALG00000014875	Cyclic nucleotide-binding domain-containing protein (HCN1)
ENSGALG00000014695	Chloride channel protein (CLCN1)
ENSGALG00000007269	Uncharacterized protein (GABRA3)
ENSGALG00000020505	ATP-sensitive inward rectifier potassium channel 11 (KCNJ11)
ENSGALG00000014800	H(+)-transporting two-sector ATPase (ATP6V1A)
ENSGALG00000003879	Uncharacterized protein (MFSD2A)
ENSGALG00000016684	Ammonium_transp domain-containing protein (RHAG)
ENSGALG00000016607	Chloride channel protein (CLCN4)
ENSGALG00000006911	Transmembrane channel-like protein (TMC5)
ENSGALG00000008709	PKD_channel domain-containing protein (MCOLN3)
ENSGALG00000016448	Uncharacterized protein (KCNF1)
ENSGALG00000009405	Uncharacterized protein (GRIA2)
ENSGALG00000007867	Sodium/hydrogen exchanger (SLC9A5)
ENSGALG00000011225	Solute carrier family 25 member 47 (ENSGALG00000011225)
ENSGALG00000010497	Uncharacterized protein (SLC29A4)
ENSGALG00000001564	Calcium-transporting ATPase (ATP2A3)
ENSGALG00000011005	Potassium channel subfamily K member (KCNK7)
ENSGALG00000000378	Uncharacterized protein (SLC25A37)
ENSGALG00000015055	MFS domain-containing protein (SLC22A16)
ENSGALG00000008960	Uncharacterized protein (KCNK12)
ENSGALG00000022702	Neuronal acetylcholine receptor subunit alpha-10 (CHRNA10)
ENSGALG00000002152	Uncharacterized protein (GABRP)
ENSGALG00000004246	Transporter (SLC6A4)
ENSGALG00000009687	Uncharacterized protein (KCNK2)
ENSGALG00000020754	V-type proton ATPase subunit (ATP6V0E2)
ENSGALG00000006322	VWFA domain-containing protein (CLCA1)
ENSGALG00000016804	Uncharacterized protein (SLC5A7)
ENSGALG00000006194	Solute carrier family 52 member 3 (SLC52A3)
ENSGALG00000004376	Inward rectifier K(+) channel Kir2.1 (IRK1)
ENSGALG00000005332	Voltage-dependent L-type calcium channel subunit alpha-1D (CACNA1D)
ENSGALG00000011434	Natural resistance-associated macrophage protein 1 (SLC11A1)
ENSGALG00000020143	Gamma-aminobutyric acid A receptor gamma 1 chain (GABRG1)
ENSGALG00000000441	Potassium voltage-gated channel subfamily A member 10 (KCNA10)
ENSGALG00000014268	Neuronal acetylcholine receptor subunit alpha-9 (CHRNA9)
ENSGALG00000010269	Voltage-gated potassium channel subunit beta-1 (KCNAB1)
ENSGALG00000012142	Potassium voltage-gated channel subfamily A member 4 (KCNA4)
77 genes in MF - inorganic molecular entity transmembrane transporter activity (GO:0015318)
Ensembl Gene ID	Gene Name
ENSGALG00000042647	Cyclic nucleotide-binding domain-containing protein (ENSGALG00000042647)
ENSGALG00000031105	Anion exchange protein (SLC4A4)
ENSGALG00000042706	Transmembrane channel-like protein (TMC2)
ENSGALG00000040424	Amiloride-sensitive sodium channel subunit alpha (SCNN1A)
ENSGALG00000003833	Voltage-dependent R-type calcium channel subunit alpha (CACNA1E)
ENSGALG00000038543	Cyclic nucleotide-binding domain-containing protein (KCNH7)
ENSGALG00000031689	Uncharacterized protein (LOC428967)
[truncated: 4,386 more rows]

## Sheet: Down-trend
Differentially expressed genes (DEGs) in enriched GO terms
226 genes in BP - multicellular organismal process (GO:0032501)
Ensembl Gene ID	Gene Name
ENSGALG00000038768	Fam20C domain-containing protein (FAM20C)
ENSGALG00000030613	Receptor protein-tyrosine kinase (PDGFRB)
ENSGALG00000011319	Uncharacterized protein (ADGRL3)
ENSGALG00000042199	Uncharacterized protein (SLC12A5)
ENSGALG00000029788	Gastrin domain-containing protein (CCK)
ENSGALG00000043064	Lipocln_cytosolic_FA-bd_dom domain-containing protein (EXFABP)
ENSGALG00000013624	Rho family-interacting cell polarization regulator 2 (FAM65B)
ENSGALG00000008621	Uncharacterized protein (NRP2)
ENSGALG00000041662	G_PROTEIN_RECEP_F1_2 domain-containing protein (OPN4-1)
ENSGALG00000030647	ShKT domain-containing protein (ENSGALG00000030647)
ENSGALG00000039837	Cholecystokinin-2 receptor (CCKBR)
ENSGALG00000037082	BHLH domain-containing protein (ASCL1)
ENSGALG00000040519	Uncharacterized protein (PEF1)
ENSGALG00000042354	Uncharacterized protein (PREX2)
ENSGALG00000002954	FCS-type domain-containing protein (MBTD1)
ENSGALG00000032789	Uncharacterized protein (TBX18)
ENSGALG00000029329	POU domain protein (POU3F4)
ENSGALG00000040655	Fam20C domain-containing protein (FAM20A)
ENSGALG00000039985	Cadherin-11 (CDH11)
ENSGALG00000038540	Uncharacterized protein (ZBTB32)
ENSGALG00000040035	Beta-2 adrenergic receptor (ADRB2)
ENSGALG00000041927	Frizzled-9 (FZD9)
ENSGALG00000042485	Phosphatase and actin regulator (ENSGALG00000042485)
ENSGALG00000042607	Uncharacterized protein (RSPO3)
ENSGALG00000035052	Bone morphogenetic protein 3 (BMP3)
ENSGALG00000032974	Uncharacterized protein (ADAMTS2)
ENSGALG00000026983	Chordin (CHRD)
ENSGALG00000011284	PDZ domain-containing protein (LRRC7)
ENSGALG00000043690	Uncharacterized protein (C1H2ORF40)
ENSGALG00000037402	CTCK domain-containing protein (NOV)
ENSGALG00000031920	Fork-head domain-containing protein (FOXF2)
ENSGALG00000032740	Homeobox domain-containing protein (HOXB7)
ENSGALG00000002546	Fibrillar collagen NC1 domain-containing protein (COL5A1)
ENSGALG00000030847	Frizzled-2 (FZD2)
ENSGALG00000001161	Uncharacterized protein (FLI1)
ENSGALG00000009298	CNH domain-containing protein (ENSGALG00000009298)
ENSGALG00000016529	Protein kinase domain-containing protein (CDKL5)
ENSGALG00000030096	Uncharacterized protein (PDPN)
ENSGALG00000036258	Uncharacterized protein (PCDH8)
ENSGALG00000030377	MyoD family inhibitor (ENSGALG00000030377)
ENSGALG00000006445	Uncharacterized protein (ARNT2)
ENSGALG00000042079	Uncharacterized protein (NID1)
ENSGALG00000035966	TNF_2 domain-containing protein (EDA)
ENSGALG00000031284	Protein-tyrosine-phosphatase (PTPRM)
ENSGALG00000033664	Uncharacterized protein (MOV10L1)
ENSGALG00000030603	VWFA domain-containing protein (ANTXR1)
ENSGALG00000036005	Uncharacterized protein (TIAM2)
ENSGALG00000041083	Zic family member 2 (ZIC2)
ENSGALG00000040532	Zinc finger protein ZIC 1 (ZIC1)
ENSGALG00000007899	Acetylcholine receptor subunit delta (CHRND)
ENSGALG00000030251	Adenylate cyclase type 8 (ADCY8)
ENSGALG00000039553	Uncharacterized protein (SULF1)
ENSGALG00000032410	Protein CBFA2T3 (CBFA2T3)
ENSGALG00000011744	Non-specific serine/threonine protein kinase (KALRN)
ENSGALG00000029494	Osteocalcin (BGLAP)
ENSGALG00000030991	Homeobox domain-containing protein (IRX1)
ENSGALG00000014847	Uncharacterized protein (MYOM1)
ENSGALG00000039040	Paired domain-containing protein (PAX1)
ENSGALG00000040079	Uncharacterized protein (ZFPM2)
ENSGALG00000036829	Reversion-inducing cysteine-rich protein with Kazal motifs (RECK)
ENSGALG00000032545	Homeobox domain-containing protein (NKX6-1)
ENSGALG00000005628	Collagen alpha-3(IX) chain (COL9A3)
ENSGALG00000031862	Uncharacterized protein (BCL11B)
ENSGALG00000041036	Alpha-ketoglutarate-dependent dioxygenase FTO (FTO)
ENSGALG00000041042	Gamma-aminobutyric acid type A receptor gamma3 subunit (ENSGALG00000041042)
ENSGALG00000033739	POU domain protein (POU3F3)
ENSGALG00000034197	Uncharacterized protein (ZIC5)
ENSGALG00000030376	Uncharacterized protein (DHRS3)
ENSGALG00000040755	Fibrinogen C-terminal domain-containing protein (ANGPT4)
ENSGALG00000001093	BHLH domain-containing protein (TCF3)
ENSGALG00000013775	Uncharacterized protein (CDH19)
ENSGALG00000030115	Uncharacterized protein (WISP1)
ENSGALG00000045469	Uncharacterized protein (BCAN)
ENSGALG00000004526	Tenascin-R (TNR)
ENSGALG00000007140	Neuropilin (NRP1)
ENSGALG00000045413	Peptidase S1 domain-containing protein (PRSS56)
ENSGALG00000043555	Uncharacterized protein (NPNT)
ENSGALG00000013193	Homeobox domain-containing protein (IRX2)
ENSGALG00000043209	Uncharacterized protein (ADGRB2)
ENSGALG00000009480	Uncharacterized protein (DOCK4)
ENSGALG00000039102	HMG box domain-containing protein (TOX)
ENSGALG00000000525	Uncharacterized protein (MAP3K3)
ENSGALG00000027630	Guanylate cyclase (NPR2)
ENSGALG00000010967	Uncharacterized protein (DOCK7)
ENSGALG00000007661	Uncharacterized protein (RSAD1)
ENSGALG00000003118	Uncharacterized protein (ADGRA2)
ENSGALG00000004621	Uncharacterized protein (PREX1)
ENSGALG00000036686	Uncharacterized protein (PLTP)
ENSGALG00000041744	Uncharacterized protein (OTOS)
ENSGALG00000037479	Ig-like domain-containing protein (IGSF21)
ENSGALG00000010659	Inhibitor of growth protein (ING2)
ENSGALG00000006186	RAD21 cohesin complex component like 1 (ENSGALG00000006186)
ENSGALG00000000255	Alpha-mannosidase (MAN2A1)
ENSGALG00000012211	Uncharacterized protein (PDLIM5)
ENSGALG00000014786	Phosphatidylinositol 3-kinase 85 kDa regulatory subunit alpha (PIK3R1)
ENSGALG00000008043	Coronin (CORO2B)
ENSGALG00000031960	HMG box domain-containing protein (LEF1)
ENSGALG00000007226	Uncharacterized protein (OSTN)
ENSGALG00000012484	Rif1_N domain-containing protein (RIF1)
ENSGALG00000010055	Disheveled-associated activator of morphogenesis 2 (DAAM2)
ENSGALG00000005476	PTH/PTHrP type I receptor (PTH1R)
ENSGALG00000006453	Ovotransferrin (TF)
ENSGALG00000003137	Uncharacterized protein (RFLNA)
ENSGALG00000009355	Claudin (CLDN11)
ENSGALG00000003179	Fibrinogen C-terminal domain-containing protein (ANGPTL7)
ENSGALG00000012834	Aldo_ket_red domain-containing protein (AKR1D1)
ENSGALG00000004369	PHD-type domain-containing protein (PYGO1)
ENSGALG00000005135	SERPIN domain-containing protein (SERPINE2)
ENSGALG00000021272	Ig-like domain-containing protein (SCN2B)
ENSGALG00000006775	TGc domain-containing protein (TGM2)
ENSGALG00000013143	Phosphodiesterase (PDE3A)
ENSGALG00000006676	Retinaldehyde-binding protein 1 (RLBP1)
ENSGALG00000004569	Netrin receptor UNC5 (UNC5B)
ENSGALG00000014944	Uncharacterized protein (GCNT4)
ENSGALG00000010259	Uncharacterized protein (COL28A1)
ENSGALG00000007426	Homeobox domain-containing protein (MKX)
ENSGALG00000015720	C-type lectin domain-containing protein (CHODL)
ENSGALG00000015152	Uncharacterized protein (BOC)
ENSGALG00000015419	Synenkephalin (PENK)
ENSGALG00000007367	Uncharacterized protein (WFIKKN2)
ENSGALG00000009755	Uncharacterized protein (LRIG3)
ENSGALG00000010881	Uncharacterized protein (ASB2)
ENSGALG00000003015	SERPIN domain-containing protein (SERPINF1)
ENSGALG00000010818	acidPPc domain-containing protein (PLPP3)
ENSGALG00000005524	G_PROTEIN_RECEP_F1_2 domain-containing protein (NTSR1)
ENSGALG00000005714	Uncharacterized protein (PKD1)
ENSGALG00000002763	Frizzled-related protein 1 (FRZB)
ENSGALG00000015551	Uncharacterized protein (GRIN3A)
ENSGALG00000014873	Gap junction protein (GJA1)
ENSGALG00000002804	Uncharacterized protein (RND2)
ENSGALG00000010412	WW domain-containing protein (WWTR1)
ENSGALG00000007278	Uncharacterized protein (GRIN2A)
ENSGALG00000003114	Noggin (ENSGALG00000003114)
ENSGALG00000003849	Uncharacterized protein (TRPM1)
ENSGALG00000028543	Fibroblast growth factor receptor (FGFR4)
ENSGALG00000008072	Chordin-like protein 1 (CHRDL1)
ENSGALG00000012119	SRCR domain-containing protein (MARCO)
ENSGALG00000011099	Dipeptidyl peptidase 4 (FAP)
ENSGALG00000020788	Uncharacterized protein (CCDC141)
ENSGALG00000011962	Uncharacterized protein (NDNF)
ENSGALG00000015145	Transmembrane channel-like protein (TMC1)
ENSGALG00000007048	IF rod domain-containing protein (SYNM)
ENSGALG00000021074	Myocilin (MYOC)
ENSGALG00000007646	Receptor protein-tyrosine kinase (VEGFRKDRL)
ENSGALG00000011823	Uncharacterized protein (FAT4)
ENSGALG00000010794	Homeobox domain-containing protein (MEOX2)
ENSGALG00000003775	Uncharacterized protein (RICTOR)
ENSGALG00000023542	Alkaline phosphatase (ALPL)
ENSGALG00000015297	Fork-head domain-containing protein (FOXO3)
ENSGALG00000010490	Amidohydro-rel domain-containing protein (DPYSL4)
ENSGALG00000023521	G_PROTEIN_RECEP_F1_2 domain-containing protein (ADRA2A)
ENSGALG00000010927	Ovocleidin-116 (ENSGALG00000010927)
ENSGALG00000015015	Uncharacterized protein (CYTL1)
ENSGALG00000012216	Receptor protein serine/threonine kinase (BMPR1B)
ENSGALG00000015434	Uncharacterized protein (GRIK2)
ENSGALG00000007681	5-hydroxytryptamine receptor 2B (HTR2B)
ENSGALG00000002466	MFS domain-containing protein (SLC2A5)
ENSGALG00000006565	Uncharacterized protein (GGT2)
ENSGALG00000004064	G_PROTEIN_RECEP_F1_2 domain-containing protein (GPER1)
ENSGALG00000015910	Uncharacterized protein (CD109)
ENSGALG00000016927	Uncharacterized protein (KLF5)
ENSGALG00000009429	G_PROTEIN_RECEP_F1_2 domain-containing protein (RXFP1)
ENSGALG00000009424	Fork-head domain-containing protein (FOXP2)
ENSGALG00000009415	Uncharacterized protein (SMOC1)
ENSGALG00000014144	Uncharacterized protein (CORIN)
ENSGALG00000006725	Aggrecan core protein (ACAN)
ENSGALG00000001239	Sulfate transporter (LOC416147)
ENSGALG00000006413	Hyaluronoglucosaminidase (CEMIP)
ENSGALG00000005263	HMG box domain-containing protein (SOX8)
ENSGALG00000005215	Calcium voltage-gated channel subunit alpha1 H (ENSGALG00000005215)
ENSGALG00000005206	AMP-binding domain-containing protein (ACSL3)
ENSGALG00000016797	Uncharacterized protein (FHL2)
ENSGALG00000005426	C-type lectin domain-containing protein (FREM1)
ENSGALG00000010928	Bone sialoprotein 2 (ENSGALG00000010928)
ENSGALG00000040549	G_PROTEIN_RECEP_F1_2 domain-containing protein (HTR7)
ENSGALG00000030030	R-spondin 2 (RSPO2)
ENSGALG00000027501	Aminopeptidase Ey (ANPEP)
ENSGALG00000009724	Gremlin-1 (GREM1)
ENSGALG00000015544	Fructose-bisphosphate aldolase B (ALDOB)
ENSGALG00000015627	Hyaluronan and proteoglycan link protein 1 (HAPLN1)
ENSGALG00000005801	Neuronal acetylcholine receptor subunit alpha-4 (CHRNA4)
ENSGALG00000016059	Protein C-ets-2 (ETS2)
ENSGALG00000005441	Nuclear factor 1 B-type (NFIB)
ENSGALG00000009495	Fibroblast growth factor receptor 2 (FGFR2)
ENSGALG00000035950	Tumor necrosis factor receptor superfamily member 16 (NGFR)
ENSGALG00000039786	Fibroblast growth factor receptor 1 (FGFR1)
ENSGALG00000011298	Retinoic acid receptor beta (RARB)
ENSGALG00000003196	Angiogenin (ANG)
ENSGALG00000017137	Gap junction alpha-3 protein (GJA3)
ENSGALG00000010357	P2Y purinoceptor 1 (P2RY1)
ENSGALG00000006629	Retinol-binding protein 4 (RBP4)
ENSGALG00000015348	CD166 antigen (ALCAM)
ENSGALG00000041708	Protein Wnt-4 (WNT4)
ENSGALG00000016293	TGF_BETA_2 domain-containing protein (BMP5)
ENSGALG00000023142	Prostaglandin E2 receptor EP3 subtype (EP3)
ENSGALG00000034025	Acid-sensing ion channel 1 (ASIC1)
ENSGALG00000010826	Acetyl-CoA carboxylase kinase (PRKAA2)
ENSGALG00000034478	SCY domain-containing protein (CCL4)
ENSGALG00000043480	Neuronal proteolipid GPM6A (GPM6A)
ENSGALG00000013310	E3 ubiquitin-protein transferase MAEA (MAEA)
ENSGALG00000003185	Carboxypeptidase (SCPEP1)
ENSGALG00000037556	Amino acid transporter (SLC1A2)
ENSGALG00000032768	HMG box domain-containing protein (SOX5)
ENSGALG00000026258	Transcription factor Maf (MAF)
ENSGALG00000000442	Potassium voltage-gated channel subfamily A member 2 (KCNA2)
ENSGALG00000045052	Putative nucleotidyltransferase MAB21L1 (MAB21L1)
ENSGALG00000030944	Paired-box transcription factor protein PAX3 (Pax3)
ENSGALG00000003580	72 kDa type IV collagenase (MMP2)
ENSGALG00000006563	Semaphorin-3D (SEMA3D)
ENSGALG00000011269	Epiphycan (EPYC)
ENSGALG00000001561	Matrix remodeling-associated protein 8 (MXRA8)
ENSGALG00000030969	C-type lectin domain-containing protein (CLEC3B)
ENSGALG00000009280	Neuropeptide Y receptor type 2 (NPY2R)
ENSGALG00000013818	Cited2/melanocyte specific gene-related gene 1 MRG1 (CITED2)
ENSGALG00000012623	Cryptic protein (CFC1)
ENSGALG00000009378	Platelet-derived growth factor C (PDGFC)
ENSGALG00000041640	BHLH domain-containing protein (TWIST1)
ENSGALG00000027965	Kappa-type 3 opioid receptor (OPRL1)
ENSGALG00000027788	Uncharacterized protein (CPE)
ENSGALG00000028031	C1q domain-containing protein (C1QL1)
ENSGALG00000028770	Activin beta-B chain (INHBB)
ENSGALG00000027702	Sodium channel protein (SCN11A)
ENSGALG00000006560	Semaphorin-3A (SEMA3A)
ENSGALG00000027874	Gamma-glutamylcyclotransferase (CHAC1)
ENSGALG00000027905	CSRNP_N domain-containing protein (CSRNP1)
ENSGALG00000009920	Cochlin (COCH)
182 genes in BP - multicellular organism development (GO:0007275)
Ensembl Gene ID	Gene Name
ENSGALG00000038768	Fam20C domain-containing protein (FAM20C)
ENSGALG00000030613	Receptor protein-tyrosine kinase (PDGFRB)
ENSGALG00000011319	Uncharacterized protein (ADGRL3)
ENSGALG00000042199	Uncharacterized protein (SLC12A5)
ENSGALG00000043064	Lipocln_cytosolic_FA-bd_dom domain-containing protein (EXFABP)
ENSGALG00000013624	Rho family-interacting cell polarization regulator 2 (FAM65B)
ENSGALG00000008621	Uncharacterized protein (NRP2)
ENSGALG00000030647	ShKT domain-containing protein (ENSGALG00000030647)
ENSGALG00000039837	Cholecystokinin-2 receptor (CCKBR)
ENSGALG00000037082	BHLH domain-containing protein (ASCL1)
ENSGALG00000040519	Uncharacterized protein (PEF1)
ENSGALG00000042354	Uncharacterized protein (PREX2)
ENSGALG00000002954	FCS-type domain-containing protein (MBTD1)
ENSGALG00000032789	Uncharacterized protein (TBX18)
ENSGALG00000029329	POU domain protein (POU3F4)
ENSGALG00000040655	Fam20C domain-containing protein (FAM20A)
ENSGALG00000039985	Cadherin-11 (CDH11)
ENSGALG00000038540	Uncharacterized protein (ZBTB32)
ENSGALG00000041927	Frizzled-9 (FZD9)
ENSGALG00000042485	Phosphatase and actin regulator (ENSGALG00000042485)
ENSGALG00000042607	Uncharacterized protein (RSPO3)
ENSGALG00000032974	Uncharacterized protein (ADAMTS2)
ENSGALG00000026983	Chordin (CHRD)
ENSGALG00000011284	PDZ domain-containing protein (LRRC7)
ENSGALG00000043690	Uncharacterized protein (C1H2ORF40)
ENSGALG00000037402	CTCK domain-containing protein (NOV)
ENSGALG00000031920	Fork-head domain-containing protein (FOXF2)
ENSGALG00000032740	Homeobox domain-containing protein (HOXB7)
ENSGALG00000002546	Fibrillar collagen NC1 domain-containing protein (COL5A1)
ENSGALG00000030847	Frizzled-2 (FZD2)
ENSGALG00000001161	Uncharacterized protein (FLI1)
ENSGALG00000009298	CNH domain-containing protein (ENSGALG00000009298)
ENSGALG00000016529	Protein kinase domain-containing protein (CDKL5)
ENSGALG00000030096	Uncharacterized protein (PDPN)
ENSGALG00000036258	Uncharacterized protein (PCDH8)
ENSGALG00000030377	MyoD family inhibitor (ENSGALG00000030377)
ENSGALG00000006445	Uncharacterized protein (ARNT2)
ENSGALG00000042079	Uncharacterized protein (NID1)
ENSGALG00000035966	TNF_2 domain-containing protein (EDA)
ENSGALG00000031284	Protein-tyrosine-phosphatase (PTPRM)
ENSGALG00000030603	VWFA domain-containing protein (ANTXR1)
ENSGALG00000036005	Uncharacterized protein (TIAM2)
ENSGALG00000041083	Zic family member 2 (ZIC2)
ENSGALG00000040532	Zinc finger protein ZIC 1 (ZIC1)
ENSGALG00000007899	Acetylcholine receptor subunit delta (CHRND)
ENSGALG00000039553	Uncharacterized protein (SULF1)
ENSGALG00000032410	Protein CBFA2T3 (CBFA2T3)
ENSGALG00000011744	Non-specific serine/threonine protein kinase (KALRN)
ENSGALG00000029494	Osteocalcin (BGLAP)
ENSGALG00000030991	Homeobox domain-containing protein (IRX1)
ENSGALG00000039040	Paired domain-containing protein (PAX1)
ENSGALG00000040079	Uncharacterized protein (ZFPM2)
ENSGALG00000036829	Reversion-inducing cysteine-rich protein with Kazal motifs (RECK)
ENSGALG00000032545	Homeobox domain-containing protein (NKX6-1)
ENSGALG00000005628	Collagen alpha-3(IX) chain (COL9A3)
ENSGALG00000031862	Uncharacterized protein (BCL11B)
ENSGALG00000041036	Alpha-ketoglutarate-dependent dioxygenase FTO (FTO)
ENSGALG00000033739	POU domain protein (POU3F3)
ENSGALG00000034197	Uncharacterized protein (ZIC5)
ENSGALG00000030376	Uncharacterized protein (DHRS3)
ENSGALG00000040755	Fibrinogen C-terminal domain-containing protein (ANGPT4)
ENSGALG00000001093	BHLH domain-containing protein (TCF3)
ENSGALG00000013775	Uncharacterized protein (CDH19)
ENSGALG00000030115	Uncharacterized protein (WISP1)
ENSGALG00000045469	Uncharacterized protein (BCAN)
ENSGALG00000004526	Tenascin-R (TNR)
ENSGALG00000007140	Neuropilin (NRP1)
ENSGALG00000045413	Peptidase S1 domain-containing protein (PRSS56)
ENSGALG00000043555	Uncharacterized protein (NPNT)
ENSGALG00000013193	Homeobox domain-containing protein (IRX2)
ENSGALG00000043209	Uncharacterized protein (ADGRB2)
ENSGALG00000039102	HMG box domain-containing protein (TOX)
ENSGALG00000000525	Uncharacterized protein (MAP3K3)
ENSGALG00000027630	Guanylate cyclase (NPR2)
ENSGALG00000010967	Uncharacterized protein (DOCK7)
ENSGALG00000003118	Uncharacterized protein (ADGRA2)
ENSGALG00000004621	Uncharacterized protein (PREX1)
ENSGALG00000037479	Ig-like domain-containing protein (IGSF21)
ENSGALG00000010659	Inhibitor of growth protein (ING2)
ENSGALG00000006186	RAD21 cohesin complex component like 1 (ENSGALG00000006186)
ENSGALG00000000255	Alpha-mannosidase (MAN2A1)
ENSGALG00000012211	Uncharacterized protein (PDLIM5)
ENSGALG00000014786	Phosphatidylinositol 3-kinase 85 kDa regulatory subunit alpha (PIK3R1)
ENSGALG00000031960	HMG box domain-containing protein (LEF1)
ENSGALG00000010055	Disheveled-associated activator of morphogenesis 2 (DAAM2)
ENSGALG00000005476	PTH/PTHrP type I receptor (PTH1R)
ENSGALG00000006453	Ovotransferrin (TF)
ENSGALG00000003137	Uncharacterized protein (RFLNA)
ENSGALG00000009355	Claudin (CLDN11)
ENSGALG00000003179	Fibrinogen C-terminal domain-containing protein (ANGPTL7)
ENSGALG00000004369	PHD-type domain-containing protein (PYGO1)
ENSGALG00000005135	SERPIN domain-containing protein (SERPINE2)
ENSGALG00000006775	TGc domain-containing protein (TGM2)
ENSGALG00000004569	Netrin receptor UNC5 (UNC5B)
ENSGALG00000014944	Uncharacterized protein (GCNT4)
ENSGALG00000010259	Uncharacterized protein (COL28A1)
ENSGALG00000007426	Homeobox domain-containing protein (MKX)
ENSGALG00000015720	C-type lectin domain-containing protein (CHODL)
ENSGALG00000015152	Uncharacterized protein (BOC)
ENSGALG00000007367	Uncharacterized protein (WFIKKN2)
ENSGALG00000009755	Uncharacterized protein (LRIG3)
ENSGALG00000010881	Uncharacterized protein (ASB2)
ENSGALG00000003015	SERPIN domain-containing protein (SERPINF1)
ENSGALG00000010818	acidPPc domain-containing protein (PLPP3)
ENSGALG00000005714	Uncharacterized protein (PKD1)
ENSGALG00000002763	Frizzled-related protein 1 (FRZB)
ENSGALG00000015551	Uncharacterized protein (GRIN3A)
ENSGALG00000014873	Gap junction protein (GJA1)
ENSGALG00000002804	Uncharacterized protein (RND2)
ENSGALG00000010412	WW domain-containing protein (WWTR1)
ENSGALG00000007278	Uncharacterized protein (GRIN2A)
ENSGALG00000003114	Noggin (ENSGALG00000003114)
ENSGALG00000028543	Fibroblast growth factor receptor (FGFR4)
ENSGALG00000008072	Chordin-like protein 1 (CHRDL1)
ENSGALG00000012119	SRCR domain-containing protein (MARCO)
ENSGALG00000020788	Uncharacterized protein (CCDC141)
ENSGALG00000011962	Uncharacterized protein (NDNF)
ENSGALG00000015145	Transmembrane channel-like protein (TMC1)
ENSGALG00000021074	Myocilin (MYOC)
ENSGALG00000007646	Receptor protein-tyrosine kinase (VEGFRKDRL)
ENSGALG00000011823	Uncharacterized protein (FAT4)
ENSGALG00000010794	Homeobox domain-containing protein (MEOX2)
ENSGALG00000003775	Uncharacterized protein (RICTOR)
ENSGALG00000023542	Alkaline phosphatase (ALPL)
ENSGALG00000015297	Fork-head domain-containing protein (FOXO3)
ENSGALG00000010490	Amidohydro-rel domain-containing protein (DPYSL4)
ENSGALG00000010927	Ovocleidin-116 (ENSGALG00000010927)
ENSGALG00000015015	Uncharacterized protein (CYTL1)
ENSGALG00000012216	Receptor protein serine/threonine kinase (BMPR1B)
ENSGALG00000007681	5-hydroxytryptamine receptor 2B (HTR2B)
ENSGALG00000004064	G_PROTEIN_RECEP_F1_2 domain-containing protein (GPER1)
ENSGALG00000015910	Uncharacterized protein (CD109)
ENSGALG00000016927	Uncharacterized protein (KLF5)
ENSGALG00000009429	G_PROTEIN_RECEP_F1_2 domain-containing protein (RXFP1)
ENSGALG00000009424	Fork-head domain-containing protein (FOXP2)
ENSGALG00000009415	Uncharacterized protein (SMOC1)
ENSGALG00000006725	Aggrecan core protein (ACAN)
ENSGALG00000005263	HMG box domain-containing protein (SOX8)
ENSGALG00000005206	AMP-binding domain-containing protein (ACSL3)
ENSGALG00000016797	Uncharacterized protein (FHL2)
ENSGALG00000005426	C-type lectin domain-containing protein (FREM1)
ENSGALG00000010928	Bone sialoprotein 2 (ENSGALG00000010928)
ENSGALG00000030030	R-spondin 2 (RSPO2)
ENSGALG00000009724	Gremlin-1 (GREM1)
ENSGALG00000015544	Fructose-bisphosphate aldolase B (ALDOB)
ENSGALG00000015627	Hyaluronan and proteoglycan link protein 1 (HAPLN1)
ENSGALG00000016059	Protein C-ets-2 (ETS2)
ENSGALG00000005441	Nuclear factor 1 B-type (NFIB)
ENSGALG00000009495	Fibroblast growth factor receptor 2 (FGFR2)
ENSGALG00000035950	Tumor necrosis factor receptor superfamily member 16 (NGFR)
ENSGALG00000039786	Fibroblast growth factor receptor 1 (FGFR1)
ENSGALG00000011298	Retinoic acid receptor beta (RARB)
ENSGALG00000003196	Angiogenin (ANG)
ENSGALG00000006629	Retinol-binding protein 4 (RBP4)
ENSGALG00000015348	CD166 antigen (ALCAM)
ENSGALG00000041708	Protein Wnt-4 (WNT4)
ENSGALG00000016293	TGF_BETA_2 domain-containing protein (BMP5)
ENSGALG00000034478	SCY domain-containing protein (CCL4)
ENSGALG00000043480	Neuronal proteolipid GPM6A (GPM6A)
ENSGALG00000013310	E3 ubiquitin-protein transferase MAEA (MAEA)
ENSGALG00000037556	Amino acid transporter (SLC1A2)
ENSGALG00000032768	HMG box domain-containing protein (SOX5)
ENSGALG00000026258	Transcription factor Maf (MAF)
ENSGALG00000000442	Potassium voltage-gated channel subfamily A member 2 (KCNA2)
ENSGALG00000045052	Putative nucleotidyltransferase MAB21L1 (MAB21L1)
ENSGALG00000030944	Paired-box transcription factor protein PAX3 (Pax3)
ENSGALG00000003580	72 kDa type IV collagenase (MMP2)
ENSGALG00000006563	Semaphorin-3D (SEMA3D)
ENSGALG00000011269	Epiphycan (EPYC)
ENSGALG00000001561	Matrix remodeling-associated protein 8 (MXRA8)
ENSGALG00000030969	C-type lectin domain-containing protein (CLEC3B)
ENSGALG00000009280	Neuropeptide Y receptor type 2 (NPY2R)
ENSGALG00000013818	Cited2/melanocyte specific gene-related gene 1 MRG1 (CITED2)
ENSGALG00000012623	Cryptic protein (CFC1)
ENSGALG00000009378	Platelet-derived growth factor C (PDGFC)
ENSGALG00000041640	BHLH domain-containing protein (TWIST1)
ENSGALG00000027788	Uncharacterized protein (CPE)
ENSGALG00000028031	C1q domain-containing protein (C1QL1)
ENSGALG00000028770	Activin beta-B chain (INHBB)
ENSGALG00000006560	Semaphorin-3A (SEMA3A)
ENSGALG00000027874	Gamma-glutamylcyclotransferase (CHAC1)
ENSGALG00000027905	CSRNP_N domain-containing protein (CSRNP1)
208 genes in BP - developmental process (GO:0032502)
Ensembl Gene ID	Gene Name
ENSGALG00000042642	Chemerin (RARRES2)
ENSGALG00000038768	Fam20C domain-containing protein (FAM20C)
ENSGALG00000030613	Receptor protein-tyrosine kinase (PDGFRB)
ENSGALG00000011319	Uncharacterized protein (ADGRL3)
ENSGALG00000042199	Uncharacterized protein (SLC12A5)
ENSGALG00000043064	Lipocln_cytosolic_FA-bd_dom domain-containing protein (EXFABP)
ENSGALG00000013624	Rho family-interacting cell polarization regulator 2 (FAM65B)
ENSGALG00000008621	Uncharacterized protein (NRP2)
ENSGALG00000035935	Uncharacterized protein (UNC13C)
ENSGALG00000030647	ShKT domain-containing protein (ENSGALG00000030647)
ENSGALG00000039837	Cholecystokinin-2 receptor (CCKBR)
ENSGALG00000037082	BHLH domain-containing protein (ASCL1)
ENSGALG00000040519	Uncharacterized protein (PEF1)
ENSGALG00000042354	Uncharacterized protein (PREX2)
ENSGALG00000002954	FCS-type domain-containing protein (MBTD1)
ENSGALG00000032789	Uncharacterized protein (TBX18)
ENSGALG00000029329	POU domain protein (POU3F4)
ENSGALG00000040655	Fam20C domain-containing protein (FAM20A)
ENSGALG00000039985	Cadherin-11 (CDH11)
ENSGALG00000038540	Uncharacterized protein (ZBTB32)
ENSGALG00000041927	Frizzled-9 (FZD9)
ENSGALG00000002963	PID domain-containing protein (PID1)
ENSGALG00000042485	Phosphatase and actin regulator (ENSGALG00000042485)
ENSGALG00000042607	Uncharacterized protein (RSPO3)
ENSGALG00000032143	Cysteine rich secretory protein LCCL domain containing 2 (CRISPLD2)
ENSGALG00000035052	Bone morphogenetic protein 3 (BMP3)
ENSGALG00000033880	Cysteine-rich secretory protein LCCL domain-containing 1 (CRISPLD1)
ENSGALG00000032974	Uncharacterized protein (ADAMTS2)
ENSGALG00000042621	Uncharacterized protein (HNF4G)
ENSGALG00000026983	Chordin (CHRD)
ENSGALG00000011284	PDZ domain-containing protein (LRRC7)
ENSGALG00000043690	Uncharacterized protein (C1H2ORF40)
ENSGALG00000037402	CTCK domain-containing protein (NOV)
ENSGALG00000031920	Fork-head domain-containing protein (FOXF2)
ENSGALG00000032740	Homeobox domain-containing protein (HOXB7)
ENSGALG00000002546	Fibrillar collagen NC1 domain-containing protein (COL5A1)
ENSGALG00000030847	Frizzled-2 (FZD2)
ENSGALG00000001161	Uncharacterized protein (FLI1)
ENSGALG00000009298	CNH domain-containing protein (ENSGALG00000009298)
ENSGALG00000016529	Protein kinase domain-containing protein (CDKL5)
ENSGALG00000030096	Uncharacterized protein (PDPN)
ENSGALG00000036258	Uncharacterized protein (PCDH8)
ENSGALG00000030377	MyoD family inhibitor (ENSGALG00000030377)
ENSGALG00000006445	Uncharacterized protein (ARNT2)
ENSGALG00000042079	Uncharacterized protein (NID1)
ENSGALG00000035966	TNF_2 domain-containing protein (EDA)
ENSGALG00000031284	Protein-tyrosine-phosphatase (PTPRM)
ENSGALG00000033664	Uncharacterized protein (MOV10L1)
ENSGALG00000030603	VWFA domain-containing protein (ANTXR1)
ENSGALG00000036005	Uncharacterized protein (TIAM2)
ENSGALG00000041083	Zic family member 2 (ZIC2)
ENSGALG00000040532	Zinc finger protein ZIC 1 (ZIC1)
ENSGALG00000007899	Acetylcholine receptor subunit delta (CHRND)
ENSGALG00000039553	Uncharacterized protein (SULF1)
ENSGALG00000032410	Protein CBFA2T3 (CBFA2T3)
ENSGALG00000011744	Non-specific serine/threonine protein kinase (KALRN)
ENSGALG00000029494	Osteocalcin (BGLAP)
ENSGALG00000030991	Homeobox domain-containing protein (IRX1)
ENSGALG00000039040	Paired domain-containing protein (PAX1)
ENSGALG00000040079	Uncharacterized protein (ZFPM2)
ENSGALG00000036829	Reversion-inducing cysteine-rich protein with Kazal motifs (RECK)
ENSGALG00000032545	Homeobox domain-containing protein (NKX6-1)
ENSGALG00000005628	Collagen alpha-3(IX) chain (COL9A3)
ENSGALG00000031862	Uncharacterized protein (BCL11B)
ENSGALG00000041036	Alpha-ketoglutarate-dependent dioxygenase FTO (FTO)
ENSGALG00000033739	POU domain protein (POU3F3)
ENSGALG00000034197	Uncharacterized protein (ZIC5)
ENSGALG00000030376	Uncharacterized protein (DHRS3)
ENSGALG00000040755	Fibrinogen C-terminal domain-containing protein (ANGPT4)
ENSGALG00000001093	BHLH domain-containing protein (TCF3)
ENSGALG00000013775	Uncharacterized protein (CDH19)
ENSGALG00000030115	Uncharacterized protein (WISP1)
ENSGALG00000045469	Uncharacterized protein (BCAN)
ENSGALG00000004526	Tenascin-R (TNR)
ENSGALG00000007140	Neuropilin (NRP1)
ENSGALG00000045413	Peptidase S1 domain-containing protein (PRSS56)
ENSGALG00000043555	Uncharacterized protein (NPNT)
ENSGALG00000013193	Homeobox domain-containing protein (IRX2)
ENSGALG00000043209	Uncharacterized protein (ADGRB2)
ENSGALG00000039102	HMG box domain-containing protein (TOX)
ENSGALG00000000525	Uncharacterized protein (MAP3K3)
ENSGALG00000027630	Guanylate cyclase (NPR2)
ENSGALG00000010967	Uncharacterized protein (DOCK7)
ENSGALG00000007661	Uncharacterized protein (RSAD1)
ENSGALG00000003118	Uncharacterized protein (ADGRA2)
ENSGALG00000004621	Uncharacterized protein (PREX1)
ENSGALG00000037479	Ig-like domain-containing protein (IGSF21)
ENSGALG00000010659	Inhibitor of growth protein (ING2)
ENSGALG00000006186	RAD21 cohesin complex component like 1 (ENSGALG00000006186)
ENSGALG00000000255	Alpha-mannosidase (MAN2A1)
ENSGALG00000012211	Uncharacterized protein (PDLIM5)
ENSGALG00000003803	PID domain-containing protein (DAB2)
ENSGALG00000014786	Phosphatidylinositol 3-kinase 85 kDa regulatory subunit alpha (PIK3R1)
ENSGALG00000004974	Peroxisome proliferator-activated receptor gamma (PPARG)
ENSGALG00000031960	HMG box domain-containing protein (LEF1)
ENSGALG00000007226	Uncharacterized protein (OSTN)
ENSGALG00000012484	Rif1_N domain-containing protein (RIF1)
ENSGALG00000010055	Disheveled-associated activator of morphogenesis 2 (DAAM2)
ENSGALG00000005476	PTH/PTHrP type I receptor (PTH1R)
ENSGALG00000006453	Ovotransferrin (TF)
ENSGALG00000003137	Uncharacterized protein (RFLNA)
ENSGALG00000009355	Claudin (CLDN11)
ENSGALG00000003179	Fibrinogen C-terminal domain-containing protein (ANGPTL7)
ENSGALG00000002024	Catechol O-methyltransferase (COMT)
ENSGALG00000004369	PHD-type domain-containing protein (PYGO1)
ENSGALG00000005135	SERPIN domain-containing protein (SERPINE2)
ENSGALG00000006775	TGc domain-containing protein (TGM2)
ENSGALG00000013143	Phosphodiesterase (PDE3A)
ENSGALG00000004569	Netrin receptor UNC5 (UNC5B)
ENSGALG00000014944	Uncharacterized protein (GCNT4)
ENSGALG00000010259	Uncharacterized protein (COL28A1)
ENSGALG00000007426	Homeobox domain-containing protein (MKX)
ENSGALG00000015720	C-type lectin domain-containing protein (CHODL)
ENSGALG00000015152	Uncharacterized protein (BOC)
ENSGALG00000007367	Uncharacterized protein (WFIKKN2)
ENSGALG00000009755	Uncharacterized protein (LRIG3)
ENSGALG00000010881	Uncharacterized protein (ASB2)
ENSGALG00000003015	SERPIN domain-containing protein (SERPINF1)
ENSGALG00000010818	acidPPc domain-containing protein (PLPP3)
ENSGALG00000005714	Uncharacterized protein (PKD1)
ENSGALG00000002763	Frizzled-related protein 1 (FRZB)
ENSGALG00000015551	Uncharacterized protein (GRIN3A)
ENSGALG00000014873	Gap junction protein (GJA1)
ENSGALG00000002804	Uncharacterized protein (RND2)
ENSGALG00000010412	WW domain-containing protein (WWTR1)
ENSGALG00000005985	TGF_BETA_2 domain-containing protein (ENSGALG00000005985)
ENSGALG00000007278	Uncharacterized protein (GRIN2A)
ENSGALG00000003114	Noggin (ENSGALG00000003114)
ENSGALG00000028543	Fibroblast growth factor receptor (FGFR4)
ENSGALG00000008072	Chordin-like protein 1 (CHRDL1)
ENSGALG00000012119	SRCR domain-containing protein (MARCO)
ENSGALG00000006821	BRICHOS domain-containing protein (TNMD)
ENSGALG00000017658	GDNF domain-containing protein (GAS1)
ENSGALG00000013505	Uncharacterized protein (SYNE1)
ENSGALG00000020788	Uncharacterized protein (CCDC141)
ENSGALG00000011962	Uncharacterized protein (NDNF)
ENSGALG00000015145	Transmembrane channel-like protein (TMC1)
ENSGALG00000021074	Myocilin (MYOC)
ENSGALG00000007646	Receptor protein-tyrosine kinase (VEGFRKDRL)
ENSGALG00000011823	Uncharacterized protein (FAT4)
ENSGALG00000010794	Homeobox domain-containing protein (MEOX2)
ENSGALG00000003775	Uncharacterized protein (RICTOR)
ENSGALG00000023542	Alkaline phosphatase (ALPL)
ENSGALG00000015297	Fork-head domain-containing protein (FOXO3)
ENSGALG00000010490	Amidohydro-rel domain-containing protein (DPYSL4)
ENSGALG00000010927	Ovocleidin-116 (ENSGALG00000010927)
ENSGALG00000015015	Uncharacterized protein (CYTL1)
ENSGALG00000012216	Receptor protein serine/threonine kinase (BMPR1B)
ENSGALG00000007681	5-hydroxytryptamine receptor 2B (HTR2B)
ENSGALG00000006565	Uncharacterized protein (GGT2)
ENSGALG00000004064	G_PROTEIN_RECEP_F1_2 domain-containing protein (GPER1)
ENSGALG00000015910	Uncharacterized protein (CD109)
ENSGALG00000016945	BRICHOS domain-containing protein (LECT1)
ENSGALG00000016927	Uncharacterized protein (KLF5)
ENSGALG00000009429	G_PROTEIN_RECEP_F1_2 domain-containing protein (RXFP1)
ENSGALG00000009424	Fork-head domain-containing protein (FOXP2)
ENSGALG00000009415	Uncharacterized protein (SMOC1)
ENSGALG00000006725	Aggrecan core protein (ACAN)
ENSGALG00000005263	HMG box domain-containing protein (SOX8)
ENSGALG00000004184	Osteonectin (SPARC)
ENSGALG00000005206	AMP-binding domain-containing protein (ACSL3)
ENSGALG00000016797	Uncharacterized protein (FHL2)
ENSGALG00000005426	C-type lectin domain-containing protein (FREM1)
ENSGALG00000010928	Bone sialoprotein 2 (ENSGALG00000010928)
ENSGALG00000030030	R-spondin 2 (RSPO2)
ENSGALG00000009724	Gremlin-1 (GREM1)
ENSGALG00000015544	Fructose-bisphosphate aldolase B (ALDOB)
ENSGALG00000015627	Hyaluronan and proteoglycan link protein 1 (HAPLN1)
ENSGALG00000005019	Dual specificity phosphatase DUPD1 (DUPD1)
ENSGALG00000016059	Protein C-ets-2 (ETS2)
ENSGALG00000005441	Nuclear factor 1 B-type (NFIB)
ENSGALG00000009495	Fibroblast growth factor receptor 2 (FGFR2)
ENSGALG00000035950	Tumor necrosis factor receptor superfamily member 16 (NGFR)
ENSGALG00000039786	Fibroblast growth factor receptor 1 (FGFR1)
ENSGALG00000011298	Retinoic acid receptor beta (RARB)
ENSGALG00000003196	Angiogenin (ANG)
ENSGALG00000006629	Retinol-binding protein 4 (RBP4)
ENSGALG00000015348	CD166 antigen (ALCAM)
ENSGALG00000041708	Protein Wnt-4 (WNT4)
ENSGALG00000016293	TGF_BETA_2 domain-containing protein (BMP5)
ENSGALG00000034478	SCY domain-containing protein (CCL4)
ENSGALG00000043480	Neuronal proteolipid GPM6A (GPM6A)
ENSGALG00000013310	E3 ubiquitin-protein transferase MAEA (MAEA)
ENSGALG00000006995	Apolipoprotein D (ApoD)
ENSGALG00000037556	Amino acid transporter (SLC1A2)
ENSGALG00000032768	HMG box domain-containing protein (SOX5)
ENSGALG00000026258	Transcription factor Maf (MAF)
ENSGALG00000000442	Potassium voltage-gated channel subfamily A member 2 (KCNA2)
ENSGALG00000045052	Putative nucleotidyltransferase MAB21L1 (MAB21L1)
ENSGALG00000030944	Paired-box transcription factor protein PAX3 (Pax3)
ENSGALG00000003580	72 kDa type IV collagenase (MMP2)
ENSGALG00000006563	Semaphorin-3D (SEMA3D)
ENSGALG00000016058	Transcriptional regulator Erg (ERG)
ENSGALG00000011269	Epiphycan (EPYC)
ENSGALG00000001561	Matrix remodeling-associated protein 8 (MXRA8)
ENSGALG00000030969	C-type lectin domain-containing protein (CLEC3B)
ENSGALG00000009280	Neuropeptide Y receptor type 2 (NPY2R)
ENSGALG00000013818	Cited2/melanocyte specific gene-related gene 1 MRG1 (CITED2)
ENSGALG00000012623	Cryptic protein (CFC1)
ENSGALG00000009378	Platelet-derived growth factor C (PDGFC)
ENSGALG00000041640	BHLH domain-containing protein (TWIST1)
ENSGALG00000027788	Uncharacterized protein (CPE)
ENSGALG00000028031	C1q domain-containing protein (C1QL1)
ENSGALG00000028770	Activin beta-B chain (INHBB)
ENSGALG00000006560	Semaphorin-3A (SEMA3A)
ENSGALG00000026891	Uncharacterized protein (NINJ1)
ENSGALG00000027874	Gamma-glutamylcyclotransferase (CHAC1)
ENSGALG00000027905	CSRNP_N domain-containing protein (CSRNP1)
195 genes in BP - anatomical structure development (GO:0048856)
Ensembl Gene ID	Gene Name
ENSGALG00000038768	Fam20C domain-containing protein (FAM20C)
ENSGALG00000030613	Receptor protein-tyrosine kinase (PDGFRB)
ENSGALG00000011319	Uncharacterized protein (ADGRL3)
ENSGALG00000042199	Uncharacterized protein (SLC12A5)
ENSGALG00000043064	Lipocln_cytosolic_FA-bd_dom domain-containing protein (EXFABP)
ENSGALG00000013624	Rho family-interacting cell polarization regulator 2 (FAM65B)
ENSGALG00000008621	Uncharacterized protein (NRP2)
ENSGALG00000030647	ShKT domain-containing protein (ENSGALG00000030647)
ENSGALG00000039837	Cholecystokinin-2 receptor (CCKBR)
ENSGALG00000037082	BHLH domain-containing protein (ASCL1)
ENSGALG00000040519	Uncharacterized protein (PEF1)
ENSGALG00000042354	Uncharacterized protein (PREX2)
ENSGALG00000002954	FCS-type domain-containing protein (MBTD1)
ENSGALG00000032789	Uncharacterized protein (TBX18)
ENSGALG00000029329	POU domain protein (POU3F4)
ENSGALG00000040655	Fam20C domain-containing protein (FAM20A)
ENSGALG00000039985	Cadherin-11 (CDH11)
ENSGALG00000038540	Uncharacterized protein (ZBTB32)
ENSGALG00000041927	Frizzled-9 (FZD9)
ENSGALG00000002963	PID domain-containing protein (PID1)
ENSGALG00000042485	Phosphatase and actin regulator (ENSGALG00000042485)
ENSGALG00000042607	Uncharacterized protein (RSPO3)
ENSGALG00000032143	Cysteine rich secretory protein LCCL domain containing 2 (CRISPLD2)
ENSGALG00000033880	Cysteine-rich secretory protein LCCL domain-containing 1 (CRISPLD1)
ENSGALG00000032974	Uncharacterized protein (ADAMTS2)
ENSGALG00000042621	Uncharacterized protein (HNF4G)
ENSGALG00000026983	Chordin (CHRD)
ENSGALG00000011284	PDZ domain-containing protein (LRRC7)
ENSGALG00000043690	Uncharacterized protein (C1H2ORF40)
ENSGALG00000037402	CTCK domain-containing protein (NOV)
ENSGALG00000031920	Fork-head domain-containing protein (FOXF2)
ENSGALG00000032740	Homeobox domain-containing protein (HOXB7)
ENSGALG00000002546	Fibrillar collagen NC1 domain-containing protein (COL5A1)
ENSGALG00000030847	Frizzled-2 (FZD2)
ENSGALG00000001161	Uncharacterized protein (FLI1)
ENSGALG00000009298	CNH domain-containing protein (ENSGALG00000009298)
ENSGALG00000016529	Protein kinase domain-containing protein (CDKL5)
ENSGALG00000030096	Uncharacterized protein (PDPN)
ENSGALG00000036258	Uncharacterized protein (PCDH8)
ENSGALG00000030377	MyoD family inhibitor (ENSGALG00000030377)
ENSGALG00000006445	Uncharacterized protein (ARNT2)
ENSGALG00000042079	Uncharacterized protein (NID1)
ENSGALG00000035966	TNF_2 domain-containing protein (EDA)
ENSGALG00000031284	Protein-tyrosine-phosphatase (PTPRM)
ENSGALG00000033664	Uncharacterized protein (MOV10L1)
ENSGALG00000030603	VWFA domain-containing protein (ANTXR1)
ENSGALG00000036005	Uncharacterized protein (TIAM2)
ENSGALG00000041083	Zic family member 2 (ZIC2)
ENSGALG00000040532	Zinc finger protein ZIC 1 (ZIC1)
ENSGALG00000007899	Acetylcholine receptor subunit delta (CHRND)
ENSGALG00000039553	Uncharacterized protein (SULF1)
ENSGALG00000032410	Protein CBFA2T3 (CBFA2T3)
ENSGALG00000011744	Non-specific serine/threonine protein kinase (KALRN)
ENSGALG00000029494	Osteocalcin (BGLAP)
ENSGALG00000030991	Homeobox domain-containing protein (IRX1)
ENSGALG00000039040	Paired domain-containing protein (PAX1)
ENSGALG00000040079	Uncharacterized protein (ZFPM2)
ENSGALG00000036829	Reversion-inducing cysteine-rich protein with Kazal motifs (RECK)
ENSGALG00000032545	Homeobox domain-containing protein (NKX6-1)
ENSGALG00000005628	Collagen alpha-3(IX) chain (COL9A3)
ENSGALG00000031862	Uncharacterized protein (BCL11B)
ENSGALG00000041036	Alpha-ketoglutarate-dependent dioxygenase FTO (FTO)
ENSGALG00000033739	POU domain protein (POU3F3)
ENSGALG00000034197	Uncharacterized protein (ZIC5)
ENSGALG00000030376	Uncharacterized protein (DHRS3)
ENSGALG00000040755	Fibrinogen C-terminal domain-containing protein (ANGPT4)
ENSGALG00000001093	BHLH domain-containing protein (TCF3)
ENSGALG00000013775	Uncharacterized protein (CDH19)
ENSGALG00000030115	Uncharacterized protein (WISP1)
ENSGALG00000045469	Uncharacterized protein (BCAN)
ENSGALG00000004526	Tenascin-R (TNR)
ENSGALG00000007140	Neuropilin (NRP1)
ENSGALG00000045413	Peptidase S1 domain-containing protein (PRSS56)
ENSGALG00000043555	Uncharacterized protein (NPNT)
ENSGALG00000013193	Homeobox domain-containing protein (IRX2)
ENSGALG00000043209	Uncharacterized protein (ADGRB2)
ENSGALG00000039102	HMG box domain-containing protein (TOX)
ENSGALG00000000525	Uncharacterized protein (MAP3K3)
ENSGALG00000027630	Guanylate cyclase (NPR2)
ENSGALG00000010967	Uncharacterized protein (DOCK7)
ENSGALG00000003118	Uncharacterized protein (ADGRA2)
ENSGALG00000004621	Uncharacterized protein (PREX1)
ENSGALG00000037479	Ig-like domain-containing protein (IGSF21)
ENSGALG00000010659	Inhibitor of growth protein (ING2)
ENSGALG00000006186	RAD21 cohesin complex component like 1 (ENSGALG00000006186)
ENSGALG00000000255	Alpha-mannosidase (MAN2A1)
ENSGALG00000012211	Uncharacterized protein (PDLIM5)
ENSGALG00000003803	PID domain-containing protein (DAB2)
ENSGALG00000014786	Phosphatidylinositol 3-kinase 85 kDa regulatory subunit alpha (PIK3R1)
ENSGALG00000031960	HMG box domain-containing protein (LEF1)
ENSGALG00000010055	Disheveled-associated activator of morphogenesis 2 (DAAM2)
ENSGALG00000005476	PTH/PTHrP type I receptor (PTH1R)
ENSGALG00000006453	Ovotransferrin (TF)
ENSGALG00000003137	Uncharacterized protein (RFLNA)
ENSGALG00000009355	Claudin (CLDN11)
ENSGALG00000003179	Fibrinogen C-terminal domain-containing protein (ANGPTL7)
ENSGALG00000004369	PHD-type domain-containing protein (PYGO1)
ENSGALG00000005135	SERPIN domain-containing protein (SERPINE2)
ENSGALG00000006775	TGc domain-containing protein (TGM2)
ENSGALG00000013143	Phosphodiesterase (PDE3A)
ENSGALG00000004569	Netrin receptor UNC5 (UNC5B)
ENSGALG00000014944	Uncharacterized protein (GCNT4)
ENSGALG00000010259	Uncharacterized protein (COL28A1)
ENSGALG00000007426	Homeobox domain-containing protein (MKX)
ENSGALG00000015720	C-type lectin domain-containing protein (CHODL)
ENSGALG00000015152	Uncharacterized protein (BOC)
ENSGALG00000007367	Uncharacterized protein (WFIKKN2)
ENSGALG00000009755	Uncharacterized protein (LRIG3)
ENSGALG00000010881	Uncharacterized protein (ASB2)
ENSGALG00000003015	SERPIN domain-containing protein (SERPINF1)
ENSGALG00000010818	acidPPc domain-containing protein (PLPP3)
ENSGALG00000005714	Uncharacterized protein (PKD1)
ENSGALG00000002763	Frizzled-related protein 1 (FRZB)
ENSGALG00000015551	Uncharacterized protein (GRIN3A)
ENSGALG00000014873	Gap junction protein (GJA1)
ENSGALG00000002804	Uncharacterized protein (RND2)
ENSGALG00000010412	WW domain-containing protein (WWTR1)
ENSGALG00000007278	Uncharacterized protein (GRIN2A)
ENSGALG00000003114	Noggin (ENSGALG00000003114)
ENSGALG00000028543	Fibroblast growth factor receptor (FGFR4)
ENSGALG00000008072	Chordin-like protein 1 (CHRDL1)
ENSGALG00000012119	SRCR domain-containing protein (MARCO)
ENSGALG00000006821	BRICHOS domain-containing protein (TNMD)
ENSGALG00000013505	Uncharacterized protein (SYNE1)
ENSGALG00000020788	Uncharacterized protein (CCDC141)
ENSGALG00000011962	Uncharacterized protein (NDNF)
ENSGALG00000015145	Transmembrane channel-like protein (TMC1)
ENSGALG00000021074	Myocilin (MYOC)
ENSGALG00000007646	Receptor protein-tyrosine kinase (VEGFRKDRL)
ENSGALG00000011823	Uncharacterized protein (FAT4)
ENSGALG00000010794	Homeobox domain-containing protein (MEOX2)
ENSGALG00000003775	Uncharacterized protein (RICTOR)
ENSGALG00000023542	Alkaline phosphatase (ALPL)
ENSGALG00000015297	Fork-head domain-containing protein (FOXO3)
ENSGALG00000010490	Amidohydro-rel domain-containing protein (DPYSL4)
ENSGALG00000010927	Ovocleidin-116 (ENSGALG00000010927)
ENSGALG00000015015	Uncharacterized protein (CYTL1)
ENSGALG00000012216	Receptor protein serine/threonine kinase (BMPR1B)
ENSGALG00000007681	5-hydroxytryptamine receptor 2B (HTR2B)
ENSGALG00000004064	G_PROTEIN_RECEP_F1_2 domain-containing protein (GPER1)
ENSGALG00000015910	Uncharacterized protein (CD109)
ENSGALG00000016945	BRICHOS domain-containing protein (LECT1)
ENSGALG00000016927	Uncharacterized protein (KLF5)
ENSGALG00000009429	G_PROTEIN_RECEP_F1_2 domain-containing protein (RXFP1)
ENSGALG00000009424	Fork-head domain-containing protein (FOXP2)
ENSGALG00000009415	Uncharacterized protein (SMOC1)
ENSGALG00000006725	Aggrecan core protein (ACAN)
ENSGALG00000005263	HMG box domain-containing protein (SOX8)
ENSGALG00000004184	Osteonectin (SPARC)
ENSGALG00000005206	AMP-binding domain-containing protein (ACSL3)
ENSGALG00000016797	Uncharacterized protein (FHL2)
ENSGALG00000005426	C-type lectin domain-containing protein (FREM1)
ENSGALG00000010928	Bone sialoprotein 2 (ENSGALG00000010928)
ENSGALG00000030030	R-spondin 2 (RSPO2)
ENSGALG00000009724	Gremlin-1 (GREM1)
ENSGALG00000015544	Fructose-bisphosphate aldolase B (ALDOB)
ENSGALG00000015627	Hyaluronan and proteoglycan link protein 1 (HAPLN1)
ENSGALG00000005019	Dual specificity phosphatase DUPD1 (DUPD1)
ENSGALG00000016059	Protein C-ets-2 (ETS2)
ENSGALG00000005441	Nuclear factor 1 B-type (NFIB)
ENSGALG00000009495	Fibroblast growth factor receptor 2 (FGFR2)
ENSGALG00000035950	Tumor necrosis factor receptor superfamily member 16 (NGFR)
ENSGALG00000039786	Fibroblast growth factor receptor 1 (FGFR1)
ENSGALG00000011298	Retinoic acid receptor beta (RARB)
ENSGALG00000003196	Angiogenin (ANG)
ENSGALG00000006629	Retinol-binding protein 4 (RBP4)
ENSGALG00000015348	CD166 antigen (ALCAM)
ENSGALG00000041708	Protein Wnt-4 (WNT4)
ENSGALG00000016293	TGF_BETA_2 domain-containing protein (BMP5)
ENSGALG00000034478	SCY domain-containing protein (CCL4)
ENSGALG00000043480	Neuronal proteolipid GPM6A (GPM6A)
ENSGALG00000013310	E3 ubiquitin-protein transferase MAEA (MAEA)
ENSGALG00000037556	Amino acid transporter (SLC1A2)
ENSGALG00000032768	HMG box domain-containing protein (SOX5)
ENSGALG00000026258	Transcription factor Maf (MAF)
ENSGALG00000000442	Potassium voltage-gated channel subfamily A member 2 (KCNA2)
ENSGALG00000045052	Putative nucleotidyltransferase MAB21L1 (MAB21L1)
ENSGALG00000030944	Paired-box transcription factor protein PAX3 (Pax3)
ENSGALG00000003580	72 kDa type IV collagenase (MMP2)
ENSGALG00000006563	Semaphorin-3D (SEMA3D)
ENSGALG00000011269	Epiphycan (EPYC)
ENSGALG00000001561	Matrix remodeling-associated protein 8 (MXRA8)
ENSGALG00000030969	C-type lectin domain-containing protein (CLEC3B)
ENSGALG00000009280	Neuropeptide Y receptor type 2 (NPY2R)
ENSGALG00000013818	Cited2/melanocyte specific gene-related gene 1 MRG1 (CITED2)
ENSGALG00000012623	Cryptic protein (CFC1)
ENSGALG00000009378	Platelet-derived growth factor C (PDGFC)
ENSGALG00000041640	BHLH domain-containing protein (TWIST1)
ENSGALG00000027788	Uncharacterized protein (CPE)
ENSGALG00000028031	C1q domain-containing protein (C1QL1)
ENSGALG00000028770	Activin beta-B chain (INHBB)
ENSGALG00000006560	Semaphorin-3A (SEMA3A)
ENSGALG00000026891	Uncharacterized protein (NINJ1)
ENSGALG00000027874	Gamma-glutamylcyclotransferase (CHAC1)
ENSGALG00000027905	CSRNP_N domain-containing protein (CSRNP1)
176 genes in BP - system development (GO:0048731)
Ensembl Gene ID	Gene Name
ENSGALG00000038768	Fam20C domain-containing protein (FAM20C)
ENSGALG00000011319	Uncharacterized protein (ADGRL3)
ENSGALG00000042199	Uncharacterized protein (SLC12A5)
ENSGALG00000043064	Lipocln_cytosolic_FA-bd_dom domain-containing protein (EXFABP)
ENSGALG00000013624	Rho family-interacting cell polarization regulator 2 (FAM65B)
ENSGALG00000008621	Uncharacterized protein (NRP2)
ENSGALG00000030647	ShKT domain-containing protein (ENSGALG00000030647)
ENSGALG00000039837	Cholecystokinin-2 receptor (CCKBR)
ENSGALG00000037082	BHLH domain-containing protein (ASCL1)
ENSGALG00000040519	Uncharacterized protein (PEF1)
ENSGALG00000042354	Uncharacterized protein (PREX2)
ENSGALG00000002954	FCS-type domain-containing protein (MBTD1)
ENSGALG00000032789	Uncharacterized protein (TBX18)
ENSGALG00000029329	POU domain protein (POU3F4)
ENSGALG00000040655	Fam20C domain-containing protein (FAM20A)
ENSGALG00000039985	Cadherin-11 (CDH11)
ENSGALG00000038540	Uncharacterized protein (ZBTB32)
ENSGALG00000041927	Frizzled-9 (FZD9)
ENSGALG00000042485	Phosphatase and actin regulator (ENSGALG00000042485)
ENSGALG00000042607	Uncharacterized protein (RSPO3)
ENSGALG00000032974	Uncharacterized protein (ADAMTS2)
ENSGALG00000026983	Chordin (CHRD)
ENSGALG00000043690	Uncharacterized protein (C1H2ORF40)
ENSGALG00000037402	CTCK domain-containing protein (NOV)
ENSGALG00000031920	Fork-head domain-containing protein (FOXF2)
ENSGALG00000032740	Homeobox domain-containing protein (HOXB7)
ENSGALG00000002546	Fibrillar collagen NC1 domain-containing protein (COL5A1)
ENSGALG00000030847	Frizzled-2 (FZD2)
ENSGALG00000001161	Uncharacterized protein (FLI1)
ENSGALG00000009298	CNH domain-containing protein (ENSGALG00000009298)
ENSGALG00000016529	Protein kinase domain-containing protein (CDKL5)
ENSGALG00000030096	Uncharacterized protein (PDPN)
ENSGALG00000030377	MyoD family inhibitor (ENSGALG00000030377)
ENSGALG00000006445	Uncharacterized protein (ARNT2)
ENSGALG00000042079	Uncharacterized protein (NID1)
ENSGALG00000035966	TNF_2 domain-containing protein (EDA)
ENSGALG00000031284	Protein-tyrosine-phosphatase (PTPRM)
ENSGALG00000030603	VWFA domain-containing protein (ANTXR1)
ENSGALG00000036005	Uncharacterized protein (TIAM2)
ENSGALG00000041083	Zic family member 2 (ZIC2)
ENSGALG00000040532	Zinc finger protein ZIC 1 (ZIC1)
ENSGALG00000007899	Acetylcholine receptor subunit delta (CHRND)
ENSGALG00000039553	Uncharacterized protein (SULF1)
ENSGALG00000032410	Protein CBFA2T3 (CBFA2T3)
ENSGALG00000011744	Non-specific serine/threonine protein kinase (KALRN)
ENSGALG00000029494	Osteocalcin (BGLAP)
ENSGALG00000030991	Homeobox domain-containing protein (IRX1)
ENSGALG00000039040	Paired domain-containing protein (PAX1)
ENSGALG00000040079	Uncharacterized protein (ZFPM2)
ENSGALG00000036829	Reversion-inducing cysteine-rich protein with Kazal motifs (RECK)
ENSGALG00000032545	Homeobox domain-containing protein (NKX6-1)
ENSGALG00000005628	Collagen alpha-3(IX) chain (COL9A3)
ENSGALG00000031862	Uncharacterized protein (BCL11B)
ENSGALG00000041036	Alpha-ketoglutarate-dependent dioxygenase FTO (FTO)
ENSGALG00000033739	POU domain protein (POU3F3)
ENSGALG00000034197	Uncharacterized protein (ZIC5)
ENSGALG00000030376	Uncharacterized protein (DHRS3)
ENSGALG00000040755	Fibrinogen C-terminal domain-containing protein (ANGPT4)
ENSGALG00000001093	BHLH domain-containing protein (TCF3)
ENSGALG00000030115	Uncharacterized protein (WISP1)
ENSGALG00000045469	Uncharacterized protein (BCAN)
ENSGALG00000004526	Tenascin-R (TNR)
ENSGALG00000007140	Neuropilin (NRP1)
ENSGALG00000045413	Peptidase S1 domain-containing protein (PRSS56)
ENSGALG00000043555	Uncharacterized protein (NPNT)
ENSGALG00000013193	Homeobox domain-containing protein (IRX2)
ENSGALG00000043209	Uncharacterized protein (ADGRB2)
ENSGALG00000039102	HMG box domain-containing protein (TOX)
ENSGALG00000000525	Uncharacterized protein (MAP3K3)
ENSGALG00000027630	Guanylate cyclase (NPR2)
ENSGALG00000010967	Uncharacterized protein (DOCK7)
ENSGALG00000003118	Uncharacterized protein (ADGRA2)
ENSGALG00000004621	Uncharacterized protein (PREX1)
ENSGALG00000037479	Ig-like domain-containing protein (IGSF21)
ENSGALG00000010659	Inhibitor of growth protein (ING2)
ENSGALG00000006186	RAD21 cohesin complex component like 1 (ENSGALG00000006186)
ENSGALG00000000255	Alpha-mannosidase (MAN2A1)
ENSGALG00000012211	Uncharacterized protein (PDLIM5)
ENSGALG00000014786	Phosphatidylinositol 3-kinase 85 kDa regulatory subunit alpha (PIK3R1)
ENSGALG00000031960	HMG box domain-containing protein (LEF1)
ENSGALG00000010055	Disheveled-associated activator of morphogenesis 2 (DAAM2)
ENSGALG00000005476	PTH/PTHrP type I receptor (PTH1R)
ENSGALG00000006453	Ovotransferrin (TF)
ENSGALG00000003137	Uncharacterized protein (RFLNA)
ENSGALG00000009355	Claudin (CLDN11)
ENSGALG00000003179	Fibrinogen C-terminal domain-containing protein (ANGPTL7)
ENSGALG00000004369	PHD-type domain-containing protein (PYGO1)
ENSGALG00000005135	SERPIN domain-containing protein (SERPINE2)
ENSGALG00000006775	TGc domain-containing protein (TGM2)
ENSGALG00000004569	Netrin receptor UNC5 (UNC5B)
ENSGALG00000014944	Uncharacterized protein (GCNT4)
ENSGALG00000010259	Uncharacterized protein (COL28A1)
ENSGALG00000007426	Homeobox domain-containing protein (MKX)
ENSGALG00000015720	C-type lectin domain-containing protein (CHODL)
ENSGALG00000015152	Uncharacterized protein (BOC)
ENSGALG00000007367	Uncharacterized protein (WFIKKN2)
ENSGALG00000009755	Uncharacterized protein (LRIG3)
ENSGALG00000010881	Uncharacterized protein (ASB2)
ENSGALG00000003015	SERPIN domain-containing protein (SERPINF1)
ENSGALG00000010818	acidPPc domain-containing protein (PLPP3)
ENSGALG00000005714	Uncharacterized protein (PKD1)
ENSGALG00000002763	Frizzled-related protein 1 (FRZB)
ENSGALG00000015551	Uncharacterized protein (GRIN3A)
ENSGALG00000014873	Gap junction protein (GJA1)
ENSGALG00000002804	Uncharacterized protein (RND2)
ENSGALG00000010412	WW domain-containing protein (WWTR1)
ENSGALG00000007278	Uncharacterized protein (GRIN2A)
ENSGALG00000003114	Noggin (ENSGALG00000003114)
ENSGALG00000008072	Chordin-like protein 1 (CHRDL1)
ENSGALG00000012119	SRCR domain-containing protein (MARCO)
ENSGALG00000020788	Uncharacterized protein (CCDC141)
ENSGALG00000011962	Uncharacterized protein (NDNF)
ENSGALG00000015145	Transmembrane channel-like protein (TMC1)
ENSGALG00000021074	Myocilin (MYOC)
ENSGALG00000007646	Receptor protein-tyrosine kinase (VEGFRKDRL)
ENSGALG00000011823	Uncharacterized protein (FAT4)
ENSGALG00000010794	Homeobox domain-containing protein (MEOX2)
ENSGALG00000023542	Alkaline phosphatase (ALPL)
ENSGALG00000015297	Fork-head domain-containing protein (FOXO3)
ENSGALG00000010490	Amidohydro-rel domain-containing protein (DPYSL4)
ENSGALG00000010927	Ovocleidin-116 (ENSGALG00000010927)
ENSGALG00000015015	Uncharacterized protein (CYTL1)
ENSGALG00000012216	Receptor protein serine/threonine kinase (BMPR1B)
ENSGALG00000007681	5-hydroxytryptamine receptor 2B (HTR2B)
ENSGALG00000004064	G_PROTEIN_RECEP_F1_2 domain-containing protein (GPER1)
ENSGALG00000015910	Uncharacterized protein (CD109)
ENSGALG00000016927	Uncharacterized protein (KLF5)
ENSGALG00000009429	G_PROTEIN_RECEP_F1_2 domain-containing protein (RXFP1)
ENSGALG00000009424	Fork-head domain-containing protein (FOXP2)
ENSGALG00000009415	Uncharacterized protein (SMOC1)
ENSGALG00000006725	Aggrecan core protein (ACAN)
ENSGALG00000005263	HMG box domain-containing protein (SOX8)
ENSGALG00000005206	AMP-binding domain-containing protein (ACSL3)
ENSGALG00000016797	Uncharacterized protein (FHL2)
ENSGALG00000005426	C-type lectin domain-containing protein (FREM1)
ENSGALG00000010928	Bone sialoprotein 2 (ENSGALG00000010928)
ENSGALG00000030030	R-spondin 2 (RSPO2)
ENSGALG00000009724	Gremlin-1 (GREM1)
ENSGALG00000015544	Fructose-bisphosphate aldolase B (ALDOB)
ENSGALG00000015627	Hyaluronan and proteoglycan link protein 1 (HAPLN1)
ENSGALG00000016059	Protein C-ets-2 (ETS2)
ENSGALG00000005441	Nuclear factor 1 B-type (NFIB)
ENSGALG00000009495	Fibroblast growth factor receptor 2 (FGFR2)
ENSGALG00000035950	Tumor necrosis factor receptor superfamily member 16 (NGFR)
ENSGALG00000039786	Fibroblast growth factor receptor 1 (FGFR1)
ENSGALG00000011298	Retinoic acid receptor beta (RARB)
ENSGALG00000003196	Angiogenin (ANG)
ENSGALG00000006629	Retinol-binding protein 4 (RBP4)
ENSGALG00000015348	CD166 antigen (ALCAM)
ENSGALG00000041708	Protein Wnt-4 (WNT4)
ENSGALG00000016293	TGF_BETA_2 domain-containing protein (BMP5)
ENSGALG00000034478	SCY domain-containing protein (CCL4)
ENSGALG00000043480	Neuronal proteolipid GPM6A (GPM6A)
ENSGALG00000013310	E3 ubiquitin-protein transferase MAEA (MAEA)
ENSGALG00000037556	Amino acid transporter (SLC1A2)
ENSGALG00000032768	HMG box domain-containing protein (SOX5)
ENSGALG00000026258	Transcription factor Maf (MAF)
ENSGALG00000000442	Potassium voltage-gated channel subfamily A member 2 (KCNA2)
ENSGALG00000045052	Putative nucleotidyltransferase MAB21L1 (MAB21L1)
ENSGALG00000030944	Paired-box transcription factor protein PAX3 (Pax3)
ENSGALG00000003580	72 kDa type IV collagenase (MMP2)
ENSGALG00000006563	Semaphorin-3D (SEMA3D)
ENSGALG00000011269	Epiphycan (EPYC)
ENSGALG00000001561	Matrix remodeling-associated protein 8 (MXRA8)
ENSGALG00000030969	C-type lectin domain-containing protein (CLEC3B)
ENSGALG00000009280	Neuropeptide Y receptor type 2 (NPY2R)
ENSGALG00000013818	Cited2/melanocyte specific gene-related gene 1 MRG1 (CITED2)
ENSGALG00000012623	Cryptic protein (CFC1)
ENSGALG00000009378	Platelet-derived growth factor C (PDGFC)
ENSGALG00000041640	BHLH domain-containing protein (TWIST1)
ENSGALG00000027788	Uncharacterized protein (CPE)
ENSGALG00000028031	C1q domain-containing protein (C1QL1)
ENSGALG00000028770	Activin beta-B chain (INHBB)
ENSGALG00000006560	Semaphorin-3A (SEMA3A)
ENSGALG00000027874	Gamma-glutamylcyclotransferase (CHAC1)
ENSGALG00000027905	CSRNP_N domain-containing protein (CSRNP1)
131 genes in BP - animal organ development (GO:0048513)
Ensembl Gene ID	Gene Name
ENSGALG00000038768	Fam20C domain-containing protein (FAM20C)
ENSGALG00000011319	Uncharacterized protein (ADGRL3)
ENSGALG00000043064	Lipocln_cytosolic_FA-bd_dom domain-containing protein (EXFABP)
ENSGALG00000013624	Rho family-interacting cell polarization regulator 2 (FAM65B)
ENSGALG00000008621	Uncharacterized protein (NRP2)
ENSGALG00000030647	ShKT domain-containing protein (ENSGALG00000030647)
ENSGALG00000039837	Cholecystokinin-2 receptor (CCKBR)
ENSGALG00000037082	BHLH domain-containing protein (ASCL1)
ENSGALG00000040519	Uncharacterized protein (PEF1)
ENSGALG00000032789	Uncharacterized protein (TBX18)
ENSGALG00000029329	POU domain protein (POU3F4)
ENSGALG00000040655	Fam20C domain-containing protein (FAM20A)
ENSGALG00000038540	Uncharacterized protein (ZBTB32)
ENSGALG00000041927	Frizzled-9 (FZD9)
ENSGALG00000042485	Phosphatase and actin regulator (ENSGALG00000042485)
ENSGALG00000032974	Uncharacterized protein (ADAMTS2)
ENSGALG00000026983	Chordin (CHRD)
ENSGALG00000037402	CTCK domain-containing protein (NOV)
ENSGALG00000031920	Fork-head domain-containing protein (FOXF2)
ENSGALG00000032740	Homeobox domain-containing protein (HOXB7)
ENSGALG00000002546	Fibrillar collagen NC1 domain-containing protein (COL5A1)
ENSGALG00000030847	Frizzled-2 (FZD2)
ENSGALG00000001161	Uncharacterized protein (FLI1)
ENSGALG00000030096	Uncharacterized protein (PDPN)
ENSGALG00000030377	MyoD family inhibitor (ENSGALG00000030377)
ENSGALG00000006445	Uncharacterized protein (ARNT2)
ENSGALG00000042079	Uncharacterized protein (NID1)
ENSGALG00000035966	TNF_2 domain-containing protein (EDA)
ENSGALG00000031284	Protein-tyrosine-phosphatase (PTPRM)
ENSGALG00000040532	Zinc finger protein ZIC 1 (ZIC1)
ENSGALG00000007899	Acetylcholine receptor subunit delta (CHRND)
ENSGALG00000039553	Uncharacterized protein (SULF1)
ENSGALG00000032410	Protein CBFA2T3 (CBFA2T3)
ENSGALG00000029494	Osteocalcin (BGLAP)
ENSGALG00000030991	Homeobox domain-containing protein (IRX1)
ENSGALG00000039040	Paired domain-containing protein (PAX1)
ENSGALG00000040079	Uncharacterized protein (ZFPM2)
ENSGALG00000032545	Homeobox domain-containing protein (NKX6-1)
ENSGALG00000005628	Collagen alpha-3(IX) chain (COL9A3)
ENSGALG00000031862	Uncharacterized protein (BCL11B)
ENSGALG00000041036	Alpha-ketoglutarate-dependent dioxygenase FTO (FTO)
ENSGALG00000033739	POU domain protein (POU3F3)
ENSGALG00000030376	Uncharacterized protein (DHRS3)
ENSGALG00000030115	Uncharacterized protein (WISP1)
ENSGALG00000004526	Tenascin-R (TNR)
ENSGALG00000007140	Neuropilin (NRP1)
ENSGALG00000045413	Peptidase S1 domain-containing protein (PRSS56)
ENSGALG00000043555	Uncharacterized protein (NPNT)
ENSGALG00000013193	Homeobox domain-containing protein (IRX2)
ENSGALG00000039102	HMG box domain-containing protein (TOX)
ENSGALG00000027630	Guanylate cyclase (NPR2)
ENSGALG00000004621	Uncharacterized protein (PREX1)
ENSGALG00000010659	Inhibitor of growth protein (ING2)
ENSGALG00000006186	RAD21 cohesin complex component like 1 (ENSGALG00000006186)
ENSGALG00000000255	Alpha-mannosidase (MAN2A1)
ENSGALG00000012211	Uncharacterized protein (PDLIM5)
ENSGALG00000014786	Phosphatidylinositol 3-kinase 85 kDa regulatory subunit alpha (PIK3R1)
ENSGALG00000031960	HMG box domain-containing protein (LEF1)
ENSGALG00000010055	Disheveled-associated activator of morphogenesis 2 (DAAM2)
ENSGALG00000005476	PTH/PTHrP type I receptor (PTH1R)
ENSGALG00000006453	Ovotransferrin (TF)
ENSGALG00000003137	Uncharacterized protein (RFLNA)
ENSGALG00000003179	Fibrinogen C-terminal domain-containing protein (ANGPTL7)
ENSGALG00000004369	PHD-type domain-containing protein (PYGO1)
ENSGALG00000005135	SERPIN domain-containing protein (SERPINE2)
ENSGALG00000006775	TGc domain-containing protein (TGM2)
ENSGALG00000014944	Uncharacterized protein (GCNT4)
ENSGALG00000007426	Homeobox domain-containing protein (MKX)
ENSGALG00000009755	Uncharacterized protein (LRIG3)
ENSGALG00000010881	Uncharacterized protein (ASB2)
ENSGALG00000005714	Uncharacterized protein (PKD1)
ENSGALG00000002763	Frizzled-related protein 1 (FRZB)
ENSGALG00000014873	Gap junction protein (GJA1)
ENSGALG00000010412	WW domain-containing protein (WWTR1)
ENSGALG00000003114	Noggin (ENSGALG00000003114)
ENSGALG00000008072	Chordin-like protein 1 (CHRDL1)
ENSGALG00000012119	SRCR domain-containing protein (MARCO)
ENSGALG00000011962	Uncharacterized protein (NDNF)
ENSGALG00000015145	Transmembrane channel-like protein (TMC1)
ENSGALG00000021074	Myocilin (MYOC)
ENSGALG00000007646	Receptor protein-tyrosine kinase (VEGFRKDRL)
ENSGALG00000011823	Uncharacterized protein (FAT4)
ENSGALG00000010794	Homeobox domain-containing protein (MEOX2)
ENSGALG00000023542	Alkaline phosphatase (ALPL)
ENSGALG00000015297	Fork-head domain-containing protein (FOXO3)
ENSGALG00000010927	Ovocleidin-116 (ENSGALG00000010927)
ENSGALG00000015015	Uncharacterized protein (CYTL1)
ENSGALG00000012216	Receptor protein serine/threonine kinase (BMPR1B)
ENSGALG00000007681	5-hydroxytryptamine receptor 2B (HTR2B)
ENSGALG00000015910	Uncharacterized protein (CD109)
ENSGALG00000016927	Uncharacterized protein (KLF5)
ENSGALG00000009429	G_PROTEIN_RECEP_F1_2 domain-containing protein (RXFP1)
ENSGALG00000009424	Fork-head domain-containing protein (FOXP2)
ENSGALG00000009415	Uncharacterized protein (SMOC1)
ENSGALG00000006725	Aggrecan core protein (ACAN)
ENSGALG00000005263	HMG box domain-containing protein (SOX8)
ENSGALG00000016797	Uncharacterized protein (FHL2)
ENSGALG00000005426	C-type lectin domain-containing protein (FREM1)
ENSGALG00000010928	Bone sialoprotein 2 (ENSGALG00000010928)
ENSGALG00000030030	R-spondin 2 (RSPO2)
ENSGALG00000009724	Gremlin-1 (GREM1)
ENSGALG00000015544	Fructose-bisphosphate aldolase B (ALDOB)
ENSGALG00000016059	Protein C-ets-2 (ETS2)
ENSGALG00000005441	Nuclear factor 1 B-type (NFIB)
ENSGALG00000009495	Fibroblast growth factor receptor 2 (FGFR2)
ENSGALG00000035950	Tumor necrosis factor receptor superfamily member 16 (NGFR)
ENSGALG00000039786	Fibroblast growth factor receptor 1 (FGFR1)
ENSGALG00000011298	Retinoic acid receptor beta (RARB)
ENSGALG00000006629	Retinol-binding protein 4 (RBP4)
ENSGALG00000041708	Protein Wnt-4 (WNT4)
ENSGALG00000016293	TGF_BETA_2 domain-containing protein (BMP5)
ENSGALG00000034478	SCY domain-containing protein (CCL4)
ENSGALG00000043480	Neuronal proteolipid GPM6A (GPM6A)
ENSGALG00000013310	E3 ubiquitin-protein transferase MAEA (MAEA)
ENSGALG00000037556	Amino acid transporter (SLC1A2)
ENSGALG00000026258	Transcription factor Maf (MAF)
ENSGALG00000045052	Putative nucleotidyltransferase MAB21L1 (MAB21L1)
ENSGALG00000030944	Paired-box transcription factor protein PAX3 (Pax3)
ENSGALG00000003580	72 kDa type IV collagenase (MMP2)
ENSGALG00000006563	Semaphorin-3D (SEMA3D)
ENSGALG00000011269	Epiphycan (EPYC)
ENSGALG00000030969	C-type lectin domain-containing protein (CLEC3B)
ENSGALG00000009280	Neuropeptide Y receptor type 2 (NPY2R)
ENSGALG00000013818	Cited2/melanocyte specific gene-related gene 1 MRG1 (CITED2)
ENSGALG00000012623	Cryptic protein (CFC1)
ENSGALG00000009378	Platelet-derived growth factor C (PDGFC)
ENSGALG00000041640	BHLH domain-containing protein (TWIST1)
ENSGALG00000027788	Uncharacterized protein (CPE)
ENSGALG00000028770	Activin beta-B chain (INHBB)
ENSGALG00000006560	Semaphorin-3A (SEMA3A)
ENSGALG00000027905	CSRNP_N domain-containing protein (CSRNP1)
265 genes in BP - response to stimulus (GO:0050896)
Ensembl Gene ID	Gene Name
ENSGALG00000042642	Chemerin (RARRES2)
ENSGALG00000045096	Neuropeptide W (NPW)
ENSGALG00000036240	Uncharacterized protein (AKAP12)
ENSGALG00000020703	Uncharacterized protein (GRB14)
ENSGALG00000030613	Receptor protein-tyrosine kinase (PDGFRB)
ENSGALG00000010507	Uncharacterized protein (FCRL4)
ENSGALG00000011319	Uncharacterized protein (ADGRL3)
ENSGALG00000036441	WH2 domain-containing protein (WIPF1)
ENSGALG00000042199	Uncharacterized protein (SLC12A5)
ENSGALG00000014855	Growth hormone receptor (GHR)
ENSGALG00000029788	Gastrin domain-containing protein (CCK)
ENSGALG00000043064	Lipocln_cytosolic_FA-bd_dom domain-containing protein (EXFABP)
ENSGALG00000013624	Rho family-interacting cell polarization regulator 2 (FAM65B)
ENSGALG00000014582	Uncharacterized protein (CADM1)
ENSGALG00000008621	Uncharacterized protein (NRP2)
ENSGALG00000035935	Uncharacterized protein (UNC13C)
ENSGALG00000033695	Cytochrome P450 26A1 (CYP26A1)
ENSGALG00000029435	Cytochrome P450 family 7 subfamily B member 1 (ENSGALG00000029435)
ENSGALG00000041662	G_PROTEIN_RECEP_F1_2 domain-containing protein (OPN4-1)
ENSGALG00000043672	Uncharacterized protein (STAB1)
ENSGALG00000039837	Cholecystokinin-2 receptor (CCKBR)
ENSGALG00000037082	BHLH domain-containing protein (ASCL1)
ENSGALG00000040519	Uncharacterized protein (PEF1)
ENSGALG00000040954	G_PROTEIN_RECEP_F1_2 domain-containing protein (GPR37)
ENSGALG00000042354	Uncharacterized protein (PREX2)
ENSGALG00000038776	Rho-GAP domain-containing protein (SYDE2)
ENSGALG00000040655	Fam20C domain-containing protein (FAM20A)
ENSGALG00000040035	Beta-2 adrenergic receptor (ADRB2)
ENSGALG00000038984	TGF_BETA_2 domain-containing protein (BMP8A)
ENSGALG00000041927	Frizzled-9 (FZD9)
ENSGALG00000002963	PID domain-containing protein (PID1)
ENSGALG00000035182	Chemokine-like receptor 1 (CMKLR1)
ENSGALG00000023670	Peptidase_M28 domain-containing protein (NAALADL2)
ENSGALG00000042485	Phosphatase and actin regulator (ENSGALG00000042485)
ENSGALG00000042607	Uncharacterized protein (RSPO3)
ENSGALG00000035052	Bone morphogenetic protein 3 (BMP3)
ENSGALG00000038405	G_PROTEIN_RECEP_F3_4 domain-containing protein (CASR)
ENSGALG00000036838	Peroxidase (PXDNL)
ENSGALG00000042621	Uncharacterized protein (HNF4G)
ENSGALG00000026983	Chordin (CHRD)
ENSGALG00000030703	Cytochrome b reductase 1 (CYBRD1)
ENSGALG00000043690	Uncharacterized protein (C1H2ORF40)
ENSGALG00000037402	CTCK domain-containing protein (NOV)
ENSGALG00000002546	Fibrillar collagen NC1 domain-containing protein (COL5A1)
ENSGALG00000030847	Frizzled-2 (FZD2)
ENSGALG00000013715	Rho GTPase-activating protein 7 (DLC1)
ENSGALG00000009298	CNH domain-containing protein (ENSGALG00000009298)
ENSGALG00000039826	Cyclic nucleotide-binding domain-containing protein (CNGA3)
ENSGALG00000039403	G_PROTEIN_RECEP_F3_4 domain-containing protein (GRM8)
ENSGALG00000030096	Uncharacterized protein (PDPN)
ENSGALG00000039705	Glutamine--fructose-6-phosphate transaminase (isomerizing) (GFPT2)
ENSGALG00000015835	Uncharacterized protein (GRIK1)
ENSGALG00000006445	Uncharacterized protein (ARNT2)
ENSGALG00000008378	Uncharacterized protein (SRGAP3)
ENSGALG00000039140	Monocyte differentiation antigen CD14 (CD14)
ENSGALG00000035966	TNF_2 domain-containing protein (EDA)
ENSGALG00000035194	Uncharacterized protein (ARHGAP25)
ENSGALG00000031284	Protein-tyrosine-phosphatase (PTPRM)
ENSGALG00000036005	Uncharacterized protein (TIAM2)
ENSGALG00000007899	Acetylcholine receptor subunit delta (CHRND)
ENSGALG00000030251	Adenylate cyclase type 8 (ADCY8)
ENSGALG00000029235	C2 domain-containing protein (CPNE4)
ENSGALG00000039145	Alpha-carbonic anhydrase domain-containing protein (CA8)
ENSGALG00000039553	Uncharacterized protein (SULF1)
ENSGALG00000032410	Protein CBFA2T3 (CBFA2T3)
ENSGALG00000011744	Non-specific serine/threonine protein kinase (KALRN)
ENSGALG00000041459	DNA damage inducible transcript 4 (ENSGALG00000041459)
ENSGALG00000029494	Osteocalcin (BGLAP)
ENSGALG00000036566	Rho-GAP domain-containing protein (LOC422171)
ENSGALG00000042134	Piezo-type mechanosensitive ion channel component (PIEZO2)
ENSGALG00000014847	Uncharacterized protein (MYOM1)
ENSGALG00000002201	SH3_10 domain-containing protein (PPL)
ENSGALG00000036829	Reversion-inducing cysteine-rich protein with Kazal motifs (RECK)
ENSGALG00000034188	Uncharacterized protein (PAG1)
ENSGALG00000032545	Homeobox domain-containing protein (NKX6-1)
ENSGALG00000031862	Uncharacterized protein (BCL11B)
ENSGALG00000041036	Alpha-ketoglutarate-dependent dioxygenase FTO (FTO)
ENSGALG00000041042	Gamma-aminobutyric acid type A receptor gamma3 subunit (ENSGALG00000041042)
ENSGALG00000023584	Uncharacterized protein (FAM19A5)
ENSGALG00000037390	G_PROTEIN_RECEP_F1_2 domain-containing protein (GPR83L)
ENSGALG00000040755	Fibrinogen C-terminal domain-containing protein (ANGPT4)
ENSGALG00000015143	Transthyretin (TTR)
ENSGALG00000030115	Uncharacterized protein (WISP1)
ENSGALG00000046212	Uncharacterized protein (MILR1)
ENSGALG00000044391	RRM domain-containing protein (RBM11)
ENSGALG00000040648	Uncharacterized protein (RGS11)
ENSGALG00000007140	Neuropilin (NRP1)
ENSGALG00000043555	Uncharacterized protein (NPNT)
ENSGALG00000005995	Solute carrier family 13 member 5 (ENSGALG00000005995)
ENSGALG00000043209	Uncharacterized protein (ADGRB2)
ENSGALG00000043587	Calponin-homology (CH) domain-containing protein (CCDC88A)
ENSGALG00000009480	Uncharacterized protein (DOCK4)
ENSGALG00000000525	Uncharacterized protein (MAP3K3)
ENSGALG00000027630	Guanylate cyclase (NPR2)
ENSGALG00000010967	Uncharacterized protein (DOCK7)
ENSGALG00000000336	Protein phosphatase 1 regulatory subunit (ENSGALG00000000336)
ENSGALG00000016557	Tyrosine-protein kinase (BMX)
ENSGALG00000028140	Ciliary neurotrophic factor receptor subunit alpha (CNTFR)
ENSGALG00000003550	Rho-GAP domain-containing protein (ARHGAP40)
ENSGALG00000003118	Uncharacterized protein (ADGRA2)
ENSGALG00000004621	Uncharacterized protein (PREX1)
ENSGALG00000023640	Uncharacterized protein (RSPO4)
ENSGALG00000008885	Phosphodiesterase (PDE1A)
ENSGALG00000010806	Uncharacterized protein (RIN3)
ENSGALG00000016990	Calponin-homology (CH) domain-containing protein (LRCH1)
ENSGALG00000004969	Metalloproteinase inhibitor 4 (TIMP4)
ENSGALG00000006186	RAD21 cohesin complex component like 1 (ENSGALG00000006186)
ENSGALG00000005223	Uncharacterized protein (ADCYAP1R1)
ENSGALG00000019361	Uncharacterized protein (FAM19A2)
ENSGALG00000014786	Phosphatidylinositol 3-kinase 85 kDa regulatory subunit alpha (PIK3R1)
ENSGALG00000004974	Peroxisome proliferator-activated receptor gamma (PPARG)
ENSGALG00000026585	TAFA chemokine like family member 3 (ENSGALG00000026585)
ENSGALG00000006786	Uncharacterized protein (SYTL4)
ENSGALG00000031960	HMG box domain-containing protein (LEF1)
ENSGALG00000007226	Uncharacterized protein (OSTN)
ENSGALG00000001172	Probable glutamate receptor (KBP)
ENSGALG00000012484	Rif1_N domain-containing protein (RIF1)
ENSGALG00000010055	Disheveled-associated activator of morphogenesis 2 (DAAM2)
ENSGALG00000040007	Interleukin-17D (IL-17D)
ENSGALG00000037077	G_PROTEIN_RECEP_F1_2 domain-containing protein (CCR5)
ENSGALG00000017003	G_PROTEIN_RECEP_F1_2 domain-containing protein (MLNR)
ENSGALG00000028895	Glucagon receptor-like protein (LOC772096)
ENSGALG00000005476	PTH/PTHrP type I receptor (PTH1R)
ENSGALG00000023933	G0/G1 switch protein 2 (GOS2)
ENSGALG00000006453	Ovotransferrin (TF)
ENSGALG00000008554	IL17_R_N domain-containing protein (IL17REL)
ENSGALG00000005331	Gap junction protein (GJC2)
ENSGALG00000002024	Catechol O-methyltransferase (COMT)
ENSGALG00000009017	Uncharacterized protein (STEAP2)
ENSGALG00000023364	CRIB domain-containing protein (CDC42EP4)
ENSGALG00000011963	Uncharacterized protein (PRDM5)
ENSGALG00000016992	5-hydroxytryptamine receptor 2A (HTR2A)
ENSGALG00000001946	R-spondin 1 (RSPO1)
ENSGALG00000004369	PHD-type domain-containing protein (PYGO1)
ENSGALG00000004121	G_PROTEIN_RECEP_F1_2 domain-containing protein (LPAR4)
ENSGALG00000005135	SERPIN domain-containing protein (SERPINE2)
ENSGALG00000006775	TGc domain-containing protein (TGM2)
ENSGALG00000013143	Phosphodiesterase (PDE3A)
ENSGALG00000014758	Rho-GAP domain-containing protein (ARHGAP28)
ENSGALG00000006676	Retinaldehyde-binding protein 1 (RLBP1)
ENSGALG00000004569	Netrin receptor UNC5 (UNC5B)
ENSGALG00000005252	G_PROTEIN_RECEP_F1_2 domain-containing protein (ENSGALG00000005252)
ENSGALG00000002557	G protein-coupled receptor 133 variant X1 (ADGRD1)
ENSGALG00000008007	VWFA domain-containing protein (ITGA11)
ENSGALG00000010371	Rho-GAP domain-containing protein (FAM13A)
ENSGALG00000015152	Uncharacterized protein (BOC)
ENSGALG00000015419	Synenkephalin (PENK)
ENSGALG00000007367	Uncharacterized protein (WFIKKN2)
ENSGALG00000010881	Uncharacterized protein (ASB2)
ENSGALG00000026092	G_PROTEIN_RECEP_F1_2 domain-containing protein (LOC428525)
ENSGALG00000010818	acidPPc domain-containing protein (PLPP3)
ENSGALG00000005524	G_PROTEIN_RECEP_F1_2 domain-containing protein (NTSR1)
ENSGALG00000014603	Uncharacterized protein (C1S)
ENSGALG00000005714	Uncharacterized protein (PKD1)
ENSGALG00000002763	Frizzled-related protein 1 (FRZB)
ENSGALG00000007160	Rho-GAP domain-containing protein (ARHGAP36)
ENSGALG00000015551	Uncharacterized protein (GRIN3A)
ENSGALG00000014873	Gap junction protein (GJA1)
ENSGALG00000002804	Uncharacterized protein (RND2)
ENSGALG00000010412	WW domain-containing protein (WWTR1)
ENSGALG00000005985	TGF_BETA_2 domain-containing protein (ENSGALG00000005985)
ENSGALG00000014659	Complement subcomponent C1r (C1R)
ENSGALG00000005790	Uncharacterized protein (DEPTOR)
ENSGALG00000007278	Uncharacterized protein (GRIN2A)
ENSGALG00000014804	Uncharacterized protein (THBS4)
ENSGALG00000003849	Uncharacterized protein (TRPM1)
ENSGALG00000028543	Fibroblast growth factor receptor (FGFR4)
ENSGALG00000011099	Dipeptidyl peptidase 4 (FAP)
ENSGALG00000019716	IF rod domain-containing protein (KRT40)
ENSGALG00000017658	GDNF domain-containing protein (GAS1)
ENSGALG00000014490	Procollagen-proline 3-dioxygenase (P3H3)
ENSGALG00000007025	Uncharacterized protein (CPNE8)
ENSGALG00000018557	Sod_Cu domain-containing protein (SOD3)
ENSGALG00000020788	Uncharacterized protein (CCDC141)
ENSGALG00000011962	Uncharacterized protein (NDNF)
ENSGALG00000016227	G_PROTEIN_RECEP_F1_2 domain-containing protein (GPR34)
ENSGALG00000015145	Transmembrane channel-like protein (TMC1)
ENSGALG00000021074	Myocilin (MYOC)
ENSGALG00000007646	Receptor protein-tyrosine kinase (VEGFRKDRL)
ENSGALG00000015094	Uncharacterized protein (ZBTB20)
ENSGALG00000016785	Uncharacterized protein (IL1RL1)
ENSGALG00000011823	Uncharacterized protein (FAT4)
ENSGALG00000013218	C3a anaphylatoxin chemotactic receptor (C3AR1)
ENSGALG00000003775	Uncharacterized protein (RICTOR)
ENSGALG00000023542	Alkaline phosphatase (ALPL)
ENSGALG00000003747	Leptin receptor (OSMR)
ENSGALG00000015297	Fork-head domain-containing protein (FOXO3)
ENSGALG00000010490	Amidohydro-rel domain-containing protein (DPYSL4)
ENSGALG00000012550	Heme oxygenase (biliverdin-producing) (HMOX1)
ENSGALG00000016322	Glutathione transferase (LOC396380)
ENSGALG00000023521	G_PROTEIN_RECEP_F1_2 domain-containing protein (ADRA2A)
ENSGALG00000013117	Phosphatidylinositol-4-phosphate 3-kinase (PIK3C2G)
ENSGALG00000012216	Receptor protein serine/threonine kinase (BMPR1B)
ENSGALG00000015434	Uncharacterized protein (GRIK2)
ENSGALG00000007681	5-hydroxytryptamine receptor 2B (HTR2B)
ENSGALG00000002466	MFS domain-containing protein (SLC2A5)
ENSGALG00000006565	Uncharacterized protein (GGT2)
ENSGALG00000004064	G_PROTEIN_RECEP_F1_2 domain-containing protein (GPER1)
ENSGALG00000016927	Uncharacterized protein (KLF5)
ENSGALG00000009429	G_PROTEIN_RECEP_F1_2 domain-containing protein (RXFP1)
ENSGALG00000009700	Protein-serine/threonine kinase (PDK4)
ENSGALG00000005263	HMG box domain-containing protein (SOX8)
ENSGALG00000016867	Uncharacterized protein (ITGBL1)
ENSGALG00000008457	SH2 domain-containing protein (RIN2)
ENSGALG00000005215	Calcium voltage-gated channel subunit alpha1 H (ENSGALG00000005215)
ENSGALG00000016797	Uncharacterized protein (FHL2)
ENSGALG00000009276	LRAT domain-containing protein (LRAT)
ENSGALG00000001968	Uncharacterized protein (SYT6)
ENSGALG00000005258	G_PROTEIN_RECEP_F1_2 domain-containing protein (SSTR5)
ENSGALG00000040549	G_PROTEIN_RECEP_F1_2 domain-containing protein (HTR7)
ENSGALG00000030030	R-spondin 2 (RSPO2)
ENSGALG00000027501	Aminopeptidase Ey (ANPEP)
ENSGALG00000009724	Gremlin-1 (GREM1)
ENSGALG00000005801	Neuronal acetylcholine receptor subunit alpha-4 (CHRNA4)
ENSGALG00000005441	Nuclear factor 1 B-type (NFIB)
ENSGALG00000009495	Fibroblast growth factor receptor 2 (FGFR2)
ENSGALG00000035950	Tumor necrosis factor receptor superfamily member 16 (NGFR)
ENSGALG00000039786	Fibroblast growth factor receptor 1 (FGFR1)
ENSGALG00000011298	Retinoic acid receptor beta (RARB)
ENSGALG00000007361	Somatostatin (SST)
ENSGALG00000010357	P2Y purinoceptor 1 (P2RY1)
ENSGALG00000006629	Retinol-binding protein 4 (RBP4)
ENSGALG00000015348	CD166 antigen (ALCAM)
ENSGALG00000041708	Protein Wnt-4 (WNT4)
ENSGALG00000011104	Pro-glucagon (GCG)
ENSGALG00000013211	CMP-NeuAc:GM3 sialyltransferase (Sial-T2)
ENSGALG00000016293	TGF_BETA_2 domain-containing protein (BMP5)
ENSGALG00000023142	Prostaglandin E2 receptor EP3 subtype (EP3)
ENSGALG00000034025	Acid-sensing ion channel 1 (ASIC1)
ENSGALG00000025977	Ribosomal_L7Ae domain-containing protein (gadd45)
ENSGALG00000010826	Acetyl-CoA carboxylase kinase (PRKAA2)
ENSGALG00000034478	SCY domain-containing protein (CCL4)
ENSGALG00000043480	Neuronal proteolipid GPM6A (GPM6A)
ENSGALG00000008306	Fibrinogen C-terminal domain-containing protein (FGL2)
ENSGALG00000006995	Apolipoprotein D (ApoD)
ENSGALG00000027096	Galectin-related protein (LGALSL)
ENSGALG00000037556	Amino acid transporter (SLC1A2)
ENSGALG00000006127	Protein FAM122A (FAM122A)
ENSGALG00000001717	Monocarboxylate transporter 1 (SLC16A1)
ENSGALG00000039682	SH3 domain-containing protein (HCLS1)
ENSGALG00000032768	HMG box domain-containing protein (SOX5)
ENSGALG00000025876	Thrombopoietin (Tpo)
ENSGALG00000003580	72 kDa type IV collagenase (MMP2)
ENSGALG00000006563	Semaphorin-3D (SEMA3D)
ENSGALG00000032717	C-C motif chemokine 4 homolog (CCL4)
ENSGALG00000030969	C-type lectin domain-containing protein (CLEC3B)
ENSGALG00000009280	Neuropeptide Y receptor type 2 (NPY2R)
ENSGALG00000013818	Cited2/melanocyte specific gene-related gene 1 MRG1 (CITED2)
ENSGALG00000012623	Cryptic protein (CFC1)
ENSGALG00000009378	Platelet-derived growth factor C (PDGFC)
ENSGALG00000041640	BHLH domain-containing protein (TWIST1)
ENSGALG00000006511	Protein A1 (BCL2A1)
ENSGALG00000026736	Mimecan (OGN)
ENSGALG00000016324	Glutathione transferase (GSTA4)
ENSGALG00000027965	Kappa-type 3 opioid receptor (OPRL1)
ENSGALG00000027788	Uncharacterized protein (CPE)
ENSGALG00000027070	Metalloproteinase inhibitor 2 (TIMP2)
ENSGALG00000028770	Activin beta-B chain (INHBB)
ENSGALG00000028466	Interleukin 34 (IL34)
ENSGALG00000006560	Semaphorin-3A (SEMA3A)
ENSGALG00000026891	Uncharacterized protein (NINJ1)
ENSGALG00000027714	Autophagy_act_C domain-containing protein (ATG10)
ENSGALG00000027874	Gamma-glutamylcyclotransferase (CHAC1)
ENSGALG00000027905	CSRNP_N domain-containing protein (CSRNP1)
ENSGALG00000009920	Cochlin (COCH)
182 genes in BP - signal transduction (GO:0007165)
Ensembl Gene ID	Gene Name
ENSGALG00000045096	Neuropeptide W (NPW)
ENSGALG00000036240	Uncharacterized protein (AKAP12)
ENSGALG00000020703	Uncharacterized protein (GRB14)
ENSGALG00000030613	Receptor protein-tyrosine kinase (PDGFRB)
ENSGALG00000010507	Uncharacterized protein (FCRL4)
ENSGALG00000011319	Uncharacterized protein (ADGRL3)
ENSGALG00000014855	Growth hormone receptor (GHR)
ENSGALG00000029788	Gastrin domain-containing protein (CCK)
ENSGALG00000008621	Uncharacterized protein (NRP2)
ENSGALG00000035935	Uncharacterized protein (UNC13C)
ENSGALG00000041662	G_PROTEIN_RECEP_F1_2 domain-containing protein (OPN4-1)
ENSGALG00000039837	Cholecystokinin-2 receptor (CCKBR)
ENSGALG00000037082	BHLH domain-containing protein (ASCL1)
ENSGALG00000040954	G_PROTEIN_RECEP_F1_2 domain-containing protein (GPR37)
ENSGALG00000042354	Uncharacterized protein (PREX2)
ENSGALG00000038776	Rho-GAP domain-containing protein (SYDE2)
ENSGALG00000040035	Beta-2 adrenergic receptor (ADRB2)
ENSGALG00000038984	TGF_BETA_2 domain-containing protein (BMP8A)
ENSGALG00000041927	Frizzled-9 (FZD9)
ENSGALG00000035182	Chemokine-like receptor 1 (CMKLR1)
ENSGALG00000042485	Phosphatase and actin regulator (ENSGALG00000042485)
ENSGALG00000042607	Uncharacterized protein (RSPO3)
ENSGALG00000035052	Bone morphogenetic protein 3 (BMP3)
ENSGALG00000038405	G_PROTEIN_RECEP_F3_4 domain-containing protein (CASR)
ENSGALG00000042621	Uncharacterized protein (HNF4G)
ENSGALG00000026983	Chordin (CHRD)
ENSGALG00000037402	CTCK domain-containing protein (NOV)
ENSGALG00000030847	Frizzled-2 (FZD2)
ENSGALG00000013715	Rho GTPase-activating protein 7 (DLC1)
ENSGALG00000009298	CNH domain-containing protein (ENSGALG00000009298)
ENSGALG00000039403	G_PROTEIN_RECEP_F3_4 domain-containing protein (GRM8)
ENSGALG00000030096	Uncharacterized protein (PDPN)
ENSGALG00000015835	Uncharacterized protein (GRIK1)
ENSGALG00000008378	Uncharacterized protein (SRGAP3)
ENSGALG00000039140	Monocyte differentiation antigen CD14 (CD14)
ENSGALG00000035966	TNF_2 domain-containing protein (EDA)
ENSGALG00000035194	Uncharacterized protein (ARHGAP25)
ENSGALG00000031284	Protein-tyrosine-phosphatase (PTPRM)
ENSGALG00000036005	Uncharacterized protein (TIAM2)
ENSGALG00000007899	Acetylcholine receptor subunit delta (CHRND)
ENSGALG00000030251	Adenylate cyclase type 8 (ADCY8)
ENSGALG00000039145	Alpha-carbonic anhydrase domain-containing protein (CA8)
ENSGALG00000039553	Uncharacterized protein (SULF1)
ENSGALG00000041459	DNA damage inducible transcript 4 (ENSGALG00000041459)
ENSGALG00000036566	Rho-GAP domain-containing protein (LOC422171)
ENSGALG00000014847	Uncharacterized protein (MYOM1)
ENSGALG00000036829	Reversion-inducing cysteine-rich protein with Kazal motifs (RECK)
ENSGALG00000034188	Uncharacterized protein (PAG1)
ENSGALG00000032545	Homeobox domain-containing protein (NKX6-1)
ENSGALG00000041042	Gamma-aminobutyric acid type A receptor gamma3 subunit (ENSGALG00000041042)
ENSGALG00000023584	Uncharacterized protein (FAM19A5)
ENSGALG00000037390	G_PROTEIN_RECEP_F1_2 domain-containing protein (GPR83L)
ENSGALG00000040755	Fibrinogen C-terminal domain-containing protein (ANGPT4)
ENSGALG00000015143	Transthyretin (TTR)
ENSGALG00000030115	Uncharacterized protein (WISP1)
ENSGALG00000046212	Uncharacterized protein (MILR1)
ENSGALG00000040648	Uncharacterized protein (RGS11)
ENSGALG00000007140	Neuropilin (NRP1)
ENSGALG00000043209	Uncharacterized protein (ADGRB2)
ENSGALG00000043587	Calponin-homology (CH) domain-containing protein (CCDC88A)
ENSGALG00000009480	Uncharacterized protein (DOCK4)
ENSGALG00000000525	Uncharacterized protein (MAP3K3)
ENSGALG00000027630	Guanylate cyclase (NPR2)
ENSGALG00000010967	Uncharacterized protein (DOCK7)
ENSGALG00000000336	Protein phosphatase 1 regulatory subunit (ENSGALG00000000336)
ENSGALG00000016557	Tyrosine-protein kinase (BMX)
ENSGALG00000028140	Ciliary neurotrophic factor receptor subunit alpha (CNTFR)
ENSGALG00000003550	Rho-GAP domain-containing protein (ARHGAP40)
ENSGALG00000003118	Uncharacterized protein (ADGRA2)
ENSGALG00000004621	Uncharacterized protein (PREX1)
ENSGALG00000023640	Uncharacterized protein (RSPO4)
ENSGALG00000008885	Phosphodiesterase (PDE1A)
ENSGALG00000010806	Uncharacterized protein (RIN3)
ENSGALG00000004969	Metalloproteinase inhibitor 4 (TIMP4)
ENSGALG00000005223	Uncharacterized protein (ADCYAP1R1)
ENSGALG00000019361	Uncharacterized protein (FAM19A2)
ENSGALG00000014786	Phosphatidylinositol 3-kinase 85 kDa regulatory subunit alpha (PIK3R1)
ENSGALG00000004974	Peroxisome proliferator-activated receptor gamma (PPARG)
ENSGALG00000026585	TAFA chemokine like family member 3 (ENSGALG00000026585)
ENSGALG00000031960	HMG box domain-containing protein (LEF1)
ENSGALG00000007226	Uncharacterized protein (OSTN)
ENSGALG00000001172	Probable glutamate receptor (KBP)
ENSGALG00000010055	Disheveled-associated activator of morphogenesis 2 (DAAM2)
ENSGALG00000040007	Interleukin-17D (IL-17D)
ENSGALG00000037077	G_PROTEIN_RECEP_F1_2 domain-containing protein (CCR5)
ENSGALG00000017003	G_PROTEIN_RECEP_F1_2 domain-containing protein (MLNR)
ENSGALG00000028895	Glucagon receptor-like protein (LOC772096)
ENSGALG00000005476	PTH/PTHrP type I receptor (PTH1R)
ENSGALG00000023933	G0/G1 switch protein 2 (GOS2)
ENSGALG00000008554	IL17_R_N domain-containing protein (IL17REL)
ENSGALG00000023364	CRIB domain-containing protein (CDC42EP4)
ENSGALG00000016992	5-hydroxytryptamine receptor 2A (HTR2A)
ENSGALG00000001946	R-spondin 1 (RSPO1)
ENSGALG00000004369	PHD-type domain-containing protein (PYGO1)
ENSGALG00000004121	G_PROTEIN_RECEP_F1_2 domain-containing protein (LPAR4)
ENSGALG00000006775	TGc domain-containing protein (TGM2)
ENSGALG00000013143	Phosphodiesterase (PDE3A)
ENSGALG00000014758	Rho-GAP domain-containing protein (ARHGAP28)
ENSGALG00000004569	Netrin receptor UNC5 (UNC5B)
ENSGALG00000005252	G_PROTEIN_RECEP_F1_2 domain-containing protein (ENSGALG00000005252)
ENSGALG00000002557	G protein-coupled receptor 133 variant X1 (ADGRD1)
ENSGALG00000008007	VWFA domain-containing protein (ITGA11)
ENSGALG00000010371	Rho-GAP domain-containing protein (FAM13A)
ENSGALG00000015152	Uncharacterized protein (BOC)
ENSGALG00000015419	Synenkephalin (PENK)
ENSGALG00000007367	Uncharacterized protein (WFIKKN2)
ENSGALG00000010881	Uncharacterized protein (ASB2)
ENSGALG00000026092	G_PROTEIN_RECEP_F1_2 domain-containing protein (LOC428525)
ENSGALG00000010818	acidPPc domain-containing protein (PLPP3)
ENSGALG00000005524	G_PROTEIN_RECEP_F1_2 domain-containing protein (NTSR1)
ENSGALG00000005714	Uncharacterized protein (PKD1)
ENSGALG00000002763	Frizzled-related protein 1 (FRZB)
ENSGALG00000007160	Rho-GAP domain-containing protein (ARHGAP36)
ENSGALG00000015551	Uncharacterized protein (GRIN3A)
ENSGALG00000014873	Gap junction protein (GJA1)
ENSGALG00000002804	Uncharacterized protein (RND2)
ENSGALG00000010412	WW domain-containing protein (WWTR1)
ENSGALG00000005985	TGF_BETA_2 domain-containing protein (ENSGALG00000005985)
ENSGALG00000005790	Uncharacterized protein (DEPTOR)
ENSGALG00000007278	Uncharacterized protein (GRIN2A)
ENSGALG00000003849	Uncharacterized protein (TRPM1)
ENSGALG00000028543	Fibroblast growth factor receptor (FGFR4)
ENSGALG00000014490	Procollagen-proline 3-dioxygenase (P3H3)
ENSGALG00000011962	Uncharacterized protein (NDNF)
ENSGALG00000016227	G_PROTEIN_RECEP_F1_2 domain-containing protein (GPR34)
ENSGALG00000021074	Myocilin (MYOC)
ENSGALG00000007646	Receptor protein-tyrosine kinase (VEGFRKDRL)
ENSGALG00000016785	Uncharacterized protein (IL1RL1)
ENSGALG00000011823	Uncharacterized protein (FAT4)
ENSGALG00000013218	C3a anaphylatoxin chemotactic receptor (C3AR1)
ENSGALG00000003775	Uncharacterized protein (RICTOR)
ENSGALG00000003747	Leptin receptor (OSMR)
ENSGALG00000015297	Fork-head domain-containing protein (FOXO3)
ENSGALG00000023521	G_PROTEIN_RECEP_F1_2 domain-containing protein (ADRA2A)
ENSGALG00000013117	Phosphatidylinositol-4-phosphate 3-kinase (PIK3C2G)
ENSGALG00000012216	Receptor protein serine/threonine kinase (BMPR1B)
ENSGALG00000015434	Uncharacterized protein (GRIK2)
ENSGALG00000007681	5-hydroxytryptamine receptor 2B (HTR2B)
ENSGALG00000004064	G_PROTEIN_RECEP_F1_2 domain-containing protein (GPER1)
ENSGALG00000009429	G_PROTEIN_RECEP_F1_2 domain-containing protein (RXFP1)
ENSGALG00000009700	Protein-serine/threonine kinase (PDK4)
ENSGALG00000005263	HMG box domain-containing protein (SOX8)
ENSGALG00000016867	Uncharacterized protein (ITGBL1)
ENSGALG00000008457	SH2 domain-containing protein (RIN2)
ENSGALG00000005258	G_PROTEIN_RECEP_F1_2 domain-containing protein (SSTR5)
ENSGALG00000040549	G_PROTEIN_RECEP_F1_2 domain-containing protein (HTR7)
ENSGALG00000030030	R-spondin 2 (RSPO2)
ENSGALG00000027501	Aminopeptidase Ey (ANPEP)
ENSGALG00000009724	Gremlin-1 (GREM1)
ENSGALG00000005801	Neuronal acetylcholine receptor subunit alpha-4 (CHRNA4)
ENSGALG00000009495	Fibroblast growth factor receptor 2 (FGFR2)
ENSGALG00000035950	Tumor necrosis factor receptor superfamily member 16 (NGFR)
ENSGALG00000039786	Fibroblast growth factor receptor 1 (FGFR1)
ENSGALG00000011298	Retinoic acid receptor beta (RARB)
ENSGALG00000007361	Somatostatin (SST)
ENSGALG00000010357	P2Y purinoceptor 1 (P2RY1)
ENSGALG00000041708	Protein Wnt-4 (WNT4)
ENSGALG00000011104	Pro-glucagon (GCG)
ENSGALG00000016293	TGF_BETA_2 domain-containing protein (BMP5)
ENSGALG00000023142	Prostaglandin E2 receptor EP3 subtype (EP3)
ENSGALG00000025977	Ribosomal_L7Ae domain-containing protein (gadd45)
ENSGALG00000010826	Acetyl-CoA carboxylase kinase (PRKAA2)
ENSGALG00000034478	SCY domain-containing protein (CCL4)
ENSGALG00000027096	Galectin-related protein (LGALSL)
ENSGALG00000006127	Protein FAM122A (FAM122A)
ENSGALG00000025876	Thrombopoietin (Tpo)
ENSGALG00000006563	Semaphorin-3D (SEMA3D)
ENSGALG00000032717	C-C motif chemokine 4 homolog (CCL4)
ENSGALG00000009280	Neuropeptide Y receptor type 2 (NPY2R)
ENSGALG00000013818	Cited2/melanocyte specific gene-related gene 1 MRG1 (CITED2)
ENSGALG00000012623	Cryptic protein (CFC1)
ENSGALG00000009378	Platelet-derived growth factor C (PDGFC)
ENSGALG00000006511	Protein A1 (BCL2A1)
ENSGALG00000026736	Mimecan (OGN)
ENSGALG00000027965	Kappa-type 3 opioid receptor (OPRL1)
ENSGALG00000027788	Uncharacterized protein (CPE)
ENSGALG00000028770	Activin beta-B chain (INHBB)
ENSGALG00000028466	Interleukin 34 (IL34)
ENSGALG00000006560	Semaphorin-3A (SEMA3A)
ENSGALG00000027714	Autophagy_act_C domain-containing protein (ATG10)
ENSGALG00000027874	Gamma-glutamylcyclotransferase (CHAC1)
ENSGALG00000027905	CSRNP_N domain-containing protein (CSRNP1)
192 genes in BP - signaling (GO:0023052)
Ensembl Gene ID	Gene Name
ENSGALG00000045096	Neuropeptide W (NPW)
ENSGALG00000036240	Uncharacterized protein (AKAP12)
ENSGALG00000020703	Uncharacterized protein (GRB14)
ENSGALG00000030613	Receptor protein-tyrosine kinase (PDGFRB)
ENSGALG00000010507	Uncharacterized protein (FCRL4)
ENSGALG00000011319	Uncharacterized protein (ADGRL3)
ENSGALG00000042199	Uncharacterized protein (SLC12A5)
ENSGALG00000014855	Growth hormone receptor (GHR)
ENSGALG00000029788	Gastrin domain-containing protein (CCK)
ENSGALG00000008621	Uncharacterized protein (NRP2)
ENSGALG00000035935	Uncharacterized protein (UNC13C)
ENSGALG00000041662	G_PROTEIN_RECEP_F1_2 domain-containing protein (OPN4-1)
ENSGALG00000043672	Uncharacterized protein (STAB1)
ENSGALG00000039837	Cholecystokinin-2 receptor (CCKBR)
ENSGALG00000037082	BHLH domain-containing protein (ASCL1)
ENSGALG00000040954	G_PROTEIN_RECEP_F1_2 domain-containing protein (GPR37)
ENSGALG00000042354	Uncharacterized protein (PREX2)
ENSGALG00000038776	Rho-GAP domain-containing protein (SYDE2)
ENSGALG00000040035	Beta-2 adrenergic receptor (ADRB2)
ENSGALG00000038984	TGF_BETA_2 domain-containing protein (BMP8A)
ENSGALG00000041927	Frizzled-9 (FZD9)
ENSGALG00000035182	Chemokine-like receptor 1 (CMKLR1)
ENSGALG00000042485	Phosphatase and actin regulator (ENSGALG00000042485)
ENSGALG00000042607	Uncharacterized protein (RSPO3)
ENSGALG00000035052	Bone morphogenetic protein 3 (BMP3)
ENSGALG00000038405	G_PROTEIN_RECEP_F3_4 domain-containing protein (CASR)
ENSGALG00000042621	Uncharacterized protein (HNF4G)
ENSGALG00000026983	Chordin (CHRD)
ENSGALG00000037402	CTCK domain-containing protein (NOV)
ENSGALG00000030847	Frizzled-2 (FZD2)
ENSGALG00000013715	Rho GTPase-activating protein 7 (DLC1)
ENSGALG00000009298	CNH domain-containing protein (ENSGALG00000009298)
ENSGALG00000032980	Uncharacterized protein (DLGAP3)
ENSGALG00000039403	G_PROTEIN_RECEP_F3_4 domain-containing protein (GRM8)
ENSGALG00000030096	Uncharacterized protein (PDPN)
ENSGALG00000015835	Uncharacterized protein (GRIK1)
ENSGALG00000008378	Uncharacterized protein (SRGAP3)
ENSGALG00000039140	Monocyte differentiation antigen CD14 (CD14)
ENSGALG00000035966	TNF_2 domain-containing protein (EDA)
ENSGALG00000035194	Uncharacterized protein (ARHGAP25)
ENSGALG00000031284	Protein-tyrosine-phosphatase (PTPRM)
ENSGALG00000036005	Uncharacterized protein (TIAM2)
ENSGALG00000007899	Acetylcholine receptor subunit delta (CHRND)
ENSGALG00000030251	Adenylate cyclase type 8 (ADCY8)
ENSGALG00000039145	Alpha-carbonic anhydrase domain-containing protein (CA8)
ENSGALG00000039553	Uncharacterized protein (SULF1)
ENSGALG00000041459	DNA damage inducible transcript 4 (ENSGALG00000041459)
ENSGALG00000036566	Rho-GAP domain-containing protein (LOC422171)
ENSGALG00000014847	Uncharacterized protein (MYOM1)
ENSGALG00000036829	Reversion-inducing cysteine-rich protein with Kazal motifs (RECK)
ENSGALG00000034188	Uncharacterized protein (PAG1)
ENSGALG00000032545	Homeobox domain-containing protein (NKX6-1)
ENSGALG00000041042	Gamma-aminobutyric acid type A receptor gamma3 subunit (ENSGALG00000041042)
ENSGALG00000023584	Uncharacterized protein (FAM19A5)
ENSGALG00000037390	G_PROTEIN_RECEP_F1_2 domain-containing protein (GPR83L)
ENSGALG00000040755	Fibrinogen C-terminal domain-containing protein (ANGPT4)
ENSGALG00000015143	Transthyretin (TTR)
ENSGALG00000030115	Uncharacterized protein (WISP1)
ENSGALG00000046212	Uncharacterized protein (MILR1)
ENSGALG00000040648	Uncharacterized protein (RGS11)
ENSGALG00000007140	Neuropilin (NRP1)
ENSGALG00000043209	Uncharacterized protein (ADGRB2)
ENSGALG00000043587	Calponin-homology (CH) domain-containing protein (CCDC88A)
ENSGALG00000009480	Uncharacterized protein (DOCK4)
ENSGALG00000000525	Uncharacterized protein (MAP3K3)
ENSGALG00000027630	Guanylate cyclase (NPR2)
ENSGALG00000010967	Uncharacterized protein (DOCK7)
ENSGALG00000000336	Protein phosphatase 1 regulatory subunit (ENSGALG00000000336)
ENSGALG00000016557	Tyrosine-protein kinase (BMX)
ENSGALG00000028140	Ciliary neurotrophic factor receptor subunit alpha (CNTFR)
ENSGALG00000003550	Rho-GAP domain-containing protein (ARHGAP40)
ENSGALG00000003118	Uncharacterized protein (ADGRA2)
ENSGALG00000004621	Uncharacterized protein (PREX1)
ENSGALG00000023640	Uncharacterized protein (RSPO4)
ENSGALG00000008885	Phosphodiesterase (PDE1A)
ENSGALG00000010806	Uncharacterized protein (RIN3)
ENSGALG00000004969	Metalloproteinase inhibitor 4 (TIMP4)
ENSGALG00000005223	Uncharacterized protein (ADCYAP1R1)
ENSGALG00000019361	Uncharacterized protein (FAM19A2)
ENSGALG00000014786	Phosphatidylinositol 3-kinase 85 kDa regulatory subunit alpha (PIK3R1)
ENSGALG00000004974	Peroxisome proliferator-activated receptor gamma (PPARG)
ENSGALG00000026585	TAFA chemokine like family member 3 (ENSGALG00000026585)
ENSGALG00000031960	HMG box domain-containing protein (LEF1)
ENSGALG00000007226	Uncharacterized protein (OSTN)
ENSGALG00000001172	Probable glutamate receptor (KBP)
ENSGALG00000010055	Disheveled-associated activator of morphogenesis 2 (DAAM2)
ENSGALG00000040007	Interleukin-17D (IL-17D)
ENSGALG00000037077	G_PROTEIN_RECEP_F1_2 domain-containing protein (CCR5)
ENSGALG00000017003	G_PROTEIN_RECEP_F1_2 domain-containing protein (MLNR)
ENSGALG00000028895	Glucagon receptor-like protein (LOC772096)
ENSGALG00000005476	PTH/PTHrP type I receptor (PTH1R)
ENSGALG00000023933	G0/G1 switch protein 2 (GOS2)
ENSGALG00000008554	IL17_R_N domain-containing protein (IL17REL)
ENSGALG00000005331	Gap junction protein (GJC2)
ENSGALG00000023364	CRIB domain-containing protein (CDC42EP4)
ENSGALG00000016992	5-hydroxytryptamine receptor 2A (HTR2A)
ENSGALG00000001946	R-spondin 1 (RSPO1)
ENSGALG00000004369	PHD-type domain-containing protein (PYGO1)
ENSGALG00000004121	G_PROTEIN_RECEP_F1_2 domain-containing protein (LPAR4)
ENSGALG00000021272	Ig-like domain-containing protein (SCN2B)
ENSGALG00000006775	TGc domain-containing protein (TGM2)
ENSGALG00000013143	Phosphodiesterase (PDE3A)
ENSGALG00000014758	Rho-GAP domain-containing protein (ARHGAP28)
ENSGALG00000004569	Netrin receptor UNC5 (UNC5B)
ENSGALG00000005252	G_PROTEIN_RECEP_F1_2 domain-containing protein (ENSGALG00000005252)
ENSGALG00000002557	G protein-coupled receptor 133 variant X1 (ADGRD1)
ENSGALG00000008007	VWFA domain-containing protein (ITGA11)
ENSGALG00000010371	Rho-GAP domain-containing protein (FAM13A)
ENSGALG00000015152	Uncharacterized protein (BOC)
ENSGALG00000015419	Synenkephalin (PENK)
ENSGALG00000007367	Uncharacterized protein (WFIKKN2)
ENSGALG00000010881	Uncharacterized protein (ASB2)
ENSGALG00000026092	G_PROTEIN_RECEP_F1_2 domain-containing protein (LOC428525)
ENSGALG00000010818	acidPPc domain-containing protein (PLPP3)
ENSGALG00000005524	G_PROTEIN_RECEP_F1_2 domain-containing protein (NTSR1)
ENSGALG00000005714	Uncharacterized protein (PKD1)
ENSGALG00000002763	Frizzled-related protein 1 (FRZB)
ENSGALG00000007160	Rho-GAP domain-containing protein (ARHGAP36)
ENSGALG00000015551	Uncharacterized protein (GRIN3A)
ENSGALG00000014873	Gap junction protein (GJA1)
ENSGALG00000002804	Uncharacterized protein (RND2)
ENSGALG00000010412	WW domain-containing protein (WWTR1)
ENSGALG00000005985	TGF_BETA_2 domain-containing protein (ENSGALG00000005985)
ENSGALG00000005790	Uncharacterized protein (DEPTOR)
ENSGALG00000007278	Uncharacterized protein (GRIN2A)
ENSGALG00000003849	Uncharacterized protein (TRPM1)
ENSGALG00000028543	Fibroblast growth factor receptor (FGFR4)
ENSGALG00000014490	Procollagen-proline 3-dioxygenase (P3H3)
ENSGALG00000011962	Uncharacterized protein (NDNF)
ENSGALG00000016227	G_PROTEIN_RECEP_F1_2 domain-containing protein (GPR34)
ENSGALG00000021074	Myocilin (MYOC)
ENSGALG00000007646	Receptor protein-tyrosine kinase (VEGFRKDRL)
ENSGALG00000016785	Uncharacterized protein (IL1RL1)
ENSGALG00000011823	Uncharacterized protein (FAT4)
ENSGALG00000013218	C3a anaphylatoxin chemotactic receptor (C3AR1)
ENSGALG00000003775	Uncharacterized protein (RICTOR)
ENSGALG00000003747	Leptin receptor (OSMR)
ENSGALG00000015297	Fork-head domain-containing protein (FOXO3)
ENSGALG00000023521	G_PROTEIN_RECEP_F1_2 domain-containing protein (ADRA2A)
ENSGALG00000013117	Phosphatidylinositol-4-phosphate 3-kinase (PIK3C2G)
ENSGALG00000012216	Receptor protein serine/threonine kinase (BMPR1B)
ENSGALG00000015434	Uncharacterized protein (GRIK2)
ENSGALG00000007681	5-hydroxytryptamine receptor 2B (HTR2B)
ENSGALG00000004064	G_PROTEIN_RECEP_F1_2 domain-containing protein (GPER1)
ENSGALG00000016927	Uncharacterized protein (KLF5)
ENSGALG00000009429	G_PROTEIN_RECEP_F1_2 domain-containing protein (RXFP1)
ENSGALG00000009700	Protein-serine/threonine kinase (PDK4)
ENSGALG00000005263	HMG box domain-containing protein (SOX8)
ENSGALG00000016867	Uncharacterized protein (ITGBL1)
ENSGALG00000008457	SH2 domain-containing protein (RIN2)
ENSGALG00000005215	Calcium voltage-gated channel subunit alpha1 H (ENSGALG00000005215)
ENSGALG00000005258	G_PROTEIN_RECEP_F1_2 domain-containing protein (SSTR5)
ENSGALG00000040549	G_PROTEIN_RECEP_F1_2 domain-containing protein (HTR7)
ENSGALG00000030030	R-spondin 2 (RSPO2)
ENSGALG00000027501	Aminopeptidase Ey (ANPEP)
ENSGALG00000009724	Gremlin-1 (GREM1)
ENSGALG00000005801	Neuronal acetylcholine receptor subunit alpha-4 (CHRNA4)
ENSGALG00000009495	Fibroblast growth factor receptor 2 (FGFR2)
ENSGALG00000035950	Tumor necrosis factor receptor superfamily member 16 (NGFR)
ENSGALG00000039786	Fibroblast growth factor receptor 1 (FGFR1)
ENSGALG00000011298	Retinoic acid receptor beta (RARB)
ENSGALG00000017137	Gap junction alpha-3 protein (GJA3)
ENSGALG00000007361	Somatostatin (SST)
ENSGALG00000010357	P2Y purinoceptor 1 (P2RY1)
ENSGALG00000041708	Protein Wnt-4 (WNT4)
ENSGALG00000011104	Pro-glucagon (GCG)
ENSGALG00000016293	TGF_BETA_2 domain-containing protein (BMP5)
ENSGALG00000023142	Prostaglandin E2 receptor EP3 subtype (EP3)
ENSGALG00000025977	Ribosomal_L7Ae domain-containing protein (gadd45)
ENSGALG00000010826	Acetyl-CoA carboxylase kinase (PRKAA2)
ENSGALG00000034478	SCY domain-containing protein (CCL4)
ENSGALG00000027096	Galectin-related protein (LGALSL)
ENSGALG00000006127	Protein FAM122A (FAM122A)
ENSGALG00000025876	Thrombopoietin (Tpo)
ENSGALG00000006563	Semaphorin-3D (SEMA3D)
ENSGALG00000032717	C-C motif chemokine 4 homolog (CCL4)
ENSGALG00000009280	Neuropeptide Y receptor type 2 (NPY2R)
ENSGALG00000013818	Cited2/melanocyte specific gene-related gene 1 MRG1 (CITED2)
ENSGALG00000012623	Cryptic protein (CFC1)
ENSGALG00000009378	Platelet-derived growth factor C (PDGFC)
ENSGALG00000006511	Protein A1 (BCL2A1)
ENSGALG00000026736	Mimecan (OGN)
ENSGALG00000027965	Kappa-type 3 opioid receptor (OPRL1)
ENSGALG00000027788	Uncharacterized protein (CPE)
ENSGALG00000028770	Activin beta-B chain (INHBB)
ENSGALG00000028466	Interleukin 34 (IL34)
ENSGALG00000027702	Sodium channel protein (SCN11A)
ENSGALG00000006560	Semaphorin-3A (SEMA3A)
ENSGALG00000027714	Autophagy_act_C domain-containing protein (ATG10)
ENSGALG00000027874	Gamma-glutamylcyclotransferase (CHAC1)
ENSGALG00000027920	Uncharacterized protein (CPLX2)
ENSGALG00000027905	CSRNP_N domain-containing protein (CSRNP1)
110 genes in BP - regulation of developmental process (GO:0050793)
Ensembl Gene ID	Gene Name
ENSGALG00000038768	Fam20C domain-containing protein (FAM20C)
ENSGALG00000039587	Uncharacterized protein (SYNDIG1)
ENSGALG00000014855	Growth hormone receptor (GHR)
ENSGALG00000043064	Lipocln_cytosolic_FA-bd_dom domain-containing protein (EXFABP)
ENSGALG00000043672	Uncharacterized protein (STAB1)
ENSGALG00000037082	BHLH domain-containing protein (ASCL1)
ENSGALG00000038540	Uncharacterized protein (ZBTB32)
ENSGALG00000040035	Beta-2 adrenergic receptor (ADRB2)
ENSGALG00000041927	Frizzled-9 (FZD9)
ENSGALG00000035182	Chemokine-like receptor 1 (CMKLR1)
ENSGALG00000033051	Protein kinase domain-containing protein (CAMK1D)
ENSGALG00000037618	Uncharacterized protein (ASAP1)
ENSGALG00000026983	Chordin (CHRD)
ENSGALG00000037402	CTCK domain-containing protein (NOV)
ENSGALG00000032740	Homeobox domain-containing protein (HOXB7)
ENSGALG00000002546	Fibrillar collagen NC1 domain-containing protein (COL5A1)
ENSGALG00000030847	Frizzled-2 (FZD2)
ENSGALG00000013715	Rho GTPase-activating protein 7 (DLC1)
ENSGALG00000016529	Protein kinase domain-containing protein (CDKL5)
ENSGALG00000030096	Uncharacterized protein (PDPN)
ENSGALG00000031284	Protein-tyrosine-phosphatase (PTPRM)
ENSGALG00000036005	Uncharacterized protein (TIAM2)
ENSGALG00000039553	Uncharacterized protein (SULF1)
ENSGALG00000011744	Non-specific serine/threonine protein kinase (KALRN)
ENSGALG00000029494	Osteocalcin (BGLAP)
ENSGALG00000030140	Uncharacterized protein (CCDC3)
ENSGALG00000040079	Uncharacterized protein (ZFPM2)
ENSGALG00000036829	Reversion-inducing cysteine-rich protein with Kazal motifs (RECK)
ENSGALG00000032545	Homeobox domain-containing protein (NKX6-1)
ENSGALG00000031862	Uncharacterized protein (BCL11B)
ENSGALG00000041036	Alpha-ketoglutarate-dependent dioxygenase FTO (FTO)
ENSGALG00000023584	Uncharacterized protein (FAM19A5)
ENSGALG00000001753	SAM domain-containing protein (SFMBT1)
ENSGALG00000040755	Fibrinogen C-terminal domain-containing protein (ANGPT4)
ENSGALG00000031578	Uncharacterized protein (CSMD3)
ENSGALG00000030115	Uncharacterized protein (WISP1)
ENSGALG00000004526	Tenascin-R (TNR)
ENSGALG00000007140	Neuropilin (NRP1)
ENSGALG00000043555	Uncharacterized protein (NPNT)
ENSGALG00000043209	Uncharacterized protein (ADGRB2)
ENSGALG00000006623	Phospholipid-transporting ATPase (ATP11C)
ENSGALG00000039102	HMG box domain-containing protein (TOX)
ENSGALG00000000525	Uncharacterized protein (MAP3K3)
ENSGALG00000005374	Myosin motor domain-containing protein (MYO19)
ENSGALG00000027630	Guanylate cyclase (NPR2)
ENSGALG00000003118	Uncharacterized protein (ADGRA2)
ENSGALG00000015377	PH domain-containing protein (PHLDB2)
ENSGALG00000004621	Uncharacterized protein (PREX1)
ENSGALG00000010659	Inhibitor of growth protein (ING2)
ENSGALG00000000255	Alpha-mannosidase (MAN2A1)
ENSGALG00000003803	PID domain-containing protein (DAB2)
ENSGALG00000014786	Phosphatidylinositol 3-kinase 85 kDa regulatory subunit alpha (PIK3R1)
ENSGALG00000031960	HMG box domain-containing protein (LEF1)
ENSGALG00000007226	Uncharacterized protein (OSTN)
ENSGALG00000012484	Rif1_N domain-containing protein (RIF1)
ENSGALG00000010055	Disheveled-associated activator of morphogenesis 2 (DAAM2)
ENSGALG00000006453	Ovotransferrin (TF)
ENSGALG00000003137	Uncharacterized protein (RFLNA)
ENSGALG00000003179	Fibrinogen C-terminal domain-containing protein (ANGPTL7)
ENSGALG00000023364	CRIB domain-containing protein (CDC42EP4)
ENSGALG00000016992	5-hydroxytryptamine receptor 2A (HTR2A)
ENSGALG00000005135	SERPIN domain-containing protein (SERPINE2)
ENSGALG00000006775	TGc domain-containing protein (TGM2)
ENSGALG00000013143	Phosphodiesterase (PDE3A)
ENSGALG00000015720	C-type lectin domain-containing protein (CHODL)
ENSGALG00000015152	Uncharacterized protein (BOC)
ENSGALG00000003015	SERPIN domain-containing protein (SERPINF1)
ENSGALG00000002763	Frizzled-related protein 1 (FRZB)
ENSGALG00000014873	Gap junction protein (GJA1)
ENSGALG00000002804	Uncharacterized protein (RND2)
ENSGALG00000010412	WW domain-containing protein (WWTR1)
ENSGALG00000005985	TGF_BETA_2 domain-containing protein (ENSGALG00000005985)
ENSGALG00000003114	Noggin (ENSGALG00000003114)
ENSGALG00000006821	BRICHOS domain-containing protein (TNMD)
ENSGALG00000008701	Xanthine dehydrogenase (XDH)
ENSGALG00000021074	Myocilin (MYOC)
ENSGALG00000011823	Uncharacterized protein (FAT4)
ENSGALG00000012550	Heme oxygenase (biliverdin-producing) (HMOX1)
ENSGALG00000012216	Receptor protein serine/threonine kinase (BMPR1B)
ENSGALG00000004064	G_PROTEIN_RECEP_F1_2 domain-containing protein (GPER1)
ENSGALG00000015910	Uncharacterized protein (CD109)
ENSGALG00000016945	BRICHOS domain-containing protein (LECT1)
ENSGALG00000016927	Uncharacterized protein (KLF5)
ENSGALG00000009415	Uncharacterized protein (SMOC1)
ENSGALG00000005263	HMG box domain-containing protein (SOX8)
ENSGALG00000004184	Osteonectin (SPARC)
ENSGALG00000008457	SH2 domain-containing protein (RIN2)
ENSGALG00000030030	R-spondin 2 (RSPO2)
ENSGALG00000009724	Gremlin-1 (GREM1)
ENSGALG00000005441	Nuclear factor 1 B-type (NFIB)
ENSGALG00000035950	Tumor necrosis factor receptor superfamily member 16 (NGFR)
ENSGALG00000039786	Fibroblast growth factor receptor 1 (FGFR1)
ENSGALG00000011298	Retinoic acid receptor beta (RARB)
ENSGALG00000010357	P2Y purinoceptor 1 (P2RY1)
ENSGALG00000041708	Protein Wnt-4 (WNT4)
ENSGALG00000016293	TGF_BETA_2 domain-containing protein (BMP5)
ENSGALG00000025977	Ribosomal_L7Ae domain-containing protein (gadd45)
ENSGALG00000008306	Fibrinogen C-terminal domain-containing protein (FGL2)
ENSGALG00000016420	Uncharacterized protein (SH3KBP1)
ENSGALG00000039682	SH3 domain-containing protein (HCLS1)
ENSGALG00000032768	HMG box domain-containing protein (SOX5)
ENSGALG00000026258	Transcription factor Maf (MAF)
ENSGALG00000003580	72 kDa type IV collagenase (MMP2)
ENSGALG00000006563	Semaphorin-3D (SEMA3D)
ENSGALG00000013818	Cited2/melanocyte specific gene-related gene 1 MRG1 (CITED2)
ENSGALG00000041640	BHLH domain-containing protein (TWIST1)
ENSGALG00000028466	Interleukin 34 (IL34)
ENSGALG00000006560	Semaphorin-3A (SEMA3A)
ENSGALG00000026891	Uncharacterized protein (NINJ1)
ENSGALG00000009920	Cochlin (COCH)
194 genes in BP - cell communication (GO:0007154)
Ensembl Gene ID	Gene Name
ENSGALG00000045096	Neuropeptide W (NPW)
ENSGALG00000036240	Uncharacterized protein (AKAP12)
ENSGALG00000020703	Uncharacterized protein (GRB14)
ENSGALG00000030613	Receptor protein-tyrosine kinase (PDGFRB)
ENSGALG00000010507	Uncharacterized protein (FCRL4)
ENSGALG00000011319	Uncharacterized protein (ADGRL3)
ENSGALG00000042199	Uncharacterized protein (SLC12A5)
ENSGALG00000014855	Growth hormone receptor (GHR)
ENSGALG00000029788	Gastrin domain-containing protein (CCK)
ENSGALG00000008621	Uncharacterized protein (NRP2)
ENSGALG00000035935	Uncharacterized protein (UNC13C)
ENSGALG00000041662	G_PROTEIN_RECEP_F1_2 domain-containing protein (OPN4-1)
ENSGALG00000043672	Uncharacterized protein (STAB1)
ENSGALG00000039837	Cholecystokinin-2 receptor (CCKBR)
ENSGALG00000037082	BHLH domain-containing protein (ASCL1)
ENSGALG00000040954	G_PROTEIN_RECEP_F1_2 domain-containing protein (GPR37)
ENSGALG00000042354	Uncharacterized protein (PREX2)
ENSGALG00000038776	Rho-GAP domain-containing protein (SYDE2)
ENSGALG00000040035	Beta-2 adrenergic receptor (ADRB2)
ENSGALG00000038984	TGF_BETA_2 domain-containing protein (BMP8A)
ENSGALG00000041927	Frizzled-9 (FZD9)
ENSGALG00000035182	Chemokine-like receptor 1 (CMKLR1)
ENSGALG00000042485	Phosphatase and actin regulator (ENSGALG00000042485)
ENSGALG00000042607	Uncharacterized protein (RSPO3)
ENSGALG00000035052	Bone morphogenetic protein 3 (BMP3)
ENSGALG00000038405	G_PROTEIN_RECEP_F3_4 domain-containing protein (CASR)
ENSGALG00000042621	Uncharacterized protein (HNF4G)
ENSGALG00000026983	Chordin (CHRD)
ENSGALG00000037402	CTCK domain-containing protein (NOV)
ENSGALG00000030847	Frizzled-2 (FZD2)
ENSGALG00000013715	Rho GTPase-activating protein 7 (DLC1)
ENSGALG00000009298	CNH domain-containing protein (ENSGALG00000009298)
ENSGALG00000039403	G_PROTEIN_RECEP_F3_4 domain-containing protein (GRM8)
ENSGALG00000030096	Uncharacterized protein (PDPN)
ENSGALG00000015835	Uncharacterized protein (GRIK1)
ENSGALG00000008378	Uncharacterized protein (SRGAP3)
ENSGALG00000039140	Monocyte differentiation antigen CD14 (CD14)
ENSGALG00000035966	TNF_2 domain-containing protein (EDA)
ENSGALG00000035194	Uncharacterized protein (ARHGAP25)
ENSGALG00000031284	Protein-tyrosine-phosphatase (PTPRM)
ENSGALG00000036005	Uncharacterized protein (TIAM2)
ENSGALG00000007899	Acetylcholine receptor subunit delta (CHRND)
ENSGALG00000030251	Adenylate cyclase type 8 (ADCY8)
ENSGALG00000039145	Alpha-carbonic anhydrase domain-containing protein (CA8)
ENSGALG00000039553	Uncharacterized protein (SULF1)
ENSGALG00000041459	DNA damage inducible transcript 4 (ENSGALG00000041459)
ENSGALG00000036566	Rho-GAP domain-containing protein (LOC422171)
ENSGALG00000014847	Uncharacterized protein (MYOM1)
ENSGALG00000036829	Reversion-inducing cysteine-rich protein with Kazal motifs (RECK)
ENSGALG00000034188	Uncharacterized protein (PAG1)
ENSGALG00000032545	Homeobox domain-containing protein (NKX6-1)
ENSGALG00000041042	Gamma-aminobutyric acid type A receptor gamma3 subunit (ENSGALG00000041042)
ENSGALG00000023584	Uncharacterized protein (FAM19A5)
ENSGALG00000037390	G_PROTEIN_RECEP_F1_2 domain-containing protein (GPR83L)
ENSGALG00000040755	Fibrinogen C-terminal domain-containing protein (ANGPT4)
ENSGALG00000015143	Transthyretin (TTR)
ENSGALG00000030115	Uncharacterized protein (WISP1)
ENSGALG00000046212	Uncharacterized protein (MILR1)
ENSGALG00000040648	Uncharacterized protein (RGS11)
ENSGALG00000007140	Neuropilin (NRP1)
ENSGALG00000043209	Uncharacterized protein (ADGRB2)
ENSGALG00000043587	Calponin-homology (CH) domain-containing protein (CCDC88A)
ENSGALG00000009480	Uncharacterized protein (DOCK4)
ENSGALG00000000525	Uncharacterized protein (MAP3K3)
ENSGALG00000027630	Guanylate cyclase (NPR2)
ENSGALG00000010967	Uncharacterized protein (DOCK7)
ENSGALG00000000336	Protein phosphatase 1 regulatory subunit (ENSGALG00000000336)
ENSGALG00000016557	Tyrosine-protein kinase (BMX)
ENSGALG00000028140	Ciliary neurotrophic factor receptor subunit alpha (CNTFR)
ENSGALG00000003550	Rho-GAP domain-containing protein (ARHGAP40)
ENSGALG00000003118	Uncharacterized protein (ADGRA2)
ENSGALG00000004621	Uncharacterized protein (PREX1)
ENSGALG00000023640	Uncharacterized protein (RSPO4)
ENSGALG00000008885	Phosphodiesterase (PDE1A)
ENSGALG00000010806	Uncharacterized protein (RIN3)
ENSGALG00000004969	Metalloproteinase inhibitor 4 (TIMP4)
ENSGALG00000005223	Uncharacterized protein (ADCYAP1R1)
ENSGALG00000019361	Uncharacterized protein (FAM19A2)
ENSGALG00000014786	Phosphatidylinositol 3-kinase 85 kDa regulatory subunit alpha (PIK3R1)
ENSGALG00000004974	Peroxisome proliferator-activated receptor gamma (PPARG)
ENSGALG00000026585	TAFA chemokine like family member 3 (ENSGALG00000026585)
ENSGALG00000031960	HMG box domain-containing protein (LEF1)
ENSGALG00000007226	Uncharacterized protein (OSTN)
ENSGALG00000001172	Probable glutamate receptor (KBP)
ENSGALG00000010055	Disheveled-associated activator of morphogenesis 2 (DAAM2)
ENSGALG00000040007	Interleukin-17D (IL-17D)
ENSGALG00000037077	G_PROTEIN_RECEP_F1_2 domain-containing protein (CCR5)
ENSGALG00000017003	G_PROTEIN_RECEP_F1_2 domain-containing protein (MLNR)
ENSGALG00000028895	Glucagon receptor-like protein (LOC772096)
ENSGALG00000005476	PTH/PTHrP type I receptor (PTH1R)
ENSGALG00000023933	G0/G1 switch protein 2 (GOS2)
ENSGALG00000008554	IL17_R_N domain-containing protein (IL17REL)
ENSGALG00000005331	Gap junction protein (GJC2)
ENSGALG00000002024	Catechol O-methyltransferase (COMT)
ENSGALG00000023364	CRIB domain-containing protein (CDC42EP4)
ENSGALG00000016992	5-hydroxytryptamine receptor 2A (HTR2A)
ENSGALG00000001946	R-spondin 1 (RSPO1)
ENSGALG00000004369	PHD-type domain-containing protein (PYGO1)
ENSGALG00000004121	G_PROTEIN_RECEP_F1_2 domain-containing protein (LPAR4)
ENSGALG00000006775	TGc domain-containing protein (TGM2)
ENSGALG00000013143	Phosphodiesterase (PDE3A)
ENSGALG00000014758	Rho-GAP domain-containing protein (ARHGAP28)
ENSGALG00000004569	Netrin receptor UNC5 (UNC5B)
ENSGALG00000005252	G_PROTEIN_RECEP_F1_2 domain-containing protein (ENSGALG00000005252)
ENSGALG00000002557	G protein-coupled receptor 133 variant X1 (ADGRD1)
ENSGALG00000008007	VWFA domain-containing protein (ITGA11)
ENSGALG00000010371	Rho-GAP domain-containing protein (FAM13A)
ENSGALG00000015152	Uncharacterized protein (BOC)
ENSGALG00000015419	Synenkephalin (PENK)
ENSGALG00000007367	Uncharacterized protein (WFIKKN2)
[truncated: 4,996 more rows]
